# Supplementary material for: Synaptotagmin 17 controls neurite outgrowth and synaptic physiology via distinct cellular pathways
Source: Nat Commun. 2019 Aug 6;10:3532. doi: 10.1038/s41467-019-11459-4 (PMC6684635; doi:10.1038/s41467-019-11459-4)
Supplement: Supplementary file 5 — Supplementary Data 1 [file 41467_2019_11459_MOESM5_ESM.xlsx]

## Sheet: TMT
							syt17 WT				syt17 KO
							norm_average m/z_127.124761	norm_average m/z_127.131081	norm_average m/z_128.128116	norm_average m/z_128.134436	norm_average m/z_129.131471	norm_average m/z_129.13779	norm_average m/z_130.134825	norm_average m/z_130.141145
		Locus	Description	Gene	t test p value	fold change (KO/WT)/WT	1	2	3	4	5	6	7	8
		Q8CI94	Glycogen phosphorylase, brain form OS=Mus musculus GN=Pygb PE=1 SV=3	Pygb	0.000621193	-0.114349	74635.7	78204.7	72335.7	74524.7	66108.5	65859.8	67833.3	65628.7
		Q9EQU5	Protein SET OS=Mus musculus GN=Set PE=1 SV=1	Set	0.000708043	-0.275516	248492	232874	245027	261197	198023	155143	177656	184671
		P58404	Striatin-4 OS=Mus musculus GN=Strn4 PE=1 SV=2	Strn4	0.00148677	0.312655	16798	19202.5	19860.5	19386.5	23960.5	23273	27017.5	24523
		P62196	26S protease regulatory subunit 8 OS=Mus musculus GN=Psmc5 PE=1 SV=1	Psmc5	0.00155833	0.103706	61451.3	58670	59969.2	62329.7	68472.3	65605.5	65361.7	68121.2
		Q9DBP5	UMP-CMP kinase OS=Mus musculus GN=Cmpk1 PE=1 SV=1	Cmpk1	0.00170224	0.157256	100613	110354	109620	109519	130340	124040	123162	120201
		Q3V132	ADP/ATP translocase 4 OS=Mus musculus GN=Slc25a31 PE=2 SV=1	Slc25a31	0.00303588	-0.168335	277527	281254	264090	275661	227988	218354	213658	253611
		P22599	Alpha-1-antitrypsin 1-2 OS=Mus musculus GN=Serpina1b PE=1 SV=2	Serpina1b	0.00386472	0.224936	154921	188234	187954	190126	216667	215977	227097	223726
		P63330	Serine/threonine-protein phosphatase 2A catalytic subunit alpha isoform OS=Mus musculus GN=Ppp2ca PE=1 SV=1	Ppp2ca	0.00393328	-0.255661	16387.5	15807.5	16014.5	17438	14027	9921.5	12534.5	12381
		Q9ERR1	Nuclear distribution protein nudE-like 1 OS=Mus musculus GN=Ndel1 PE=1 SV=2	Ndel1	0.00440659	-0.231617	37723	40953	35520	36661	29221	26928	26400	33367
		P53026	60S ribosomal protein L10a OS=Mus musculus GN=Rpl10a PE=1 SV=3	Rpl10a	0.00524341	-0.120644	124365	132708	120835	121179	114070	106372	112870	105562
		Q9JM14	5'(3')-deoxyribonucleotidase, cytosolic type OS=Mus musculus GN=Nt5c PE=1 SV=1	Nt5c	0.00567338	0.126273	75379	76482.5	74127	73655	78992	89455	85261	83772.5
		Q5XG69	Soluble lamin-associated protein of 75 kDa OS=Mus musculus GN=Fam169a PE=1 SV=3	Fam169a	0.00574079	-0.125524	50652.5	50774.5	50262.5	52865	47040.5	43779	41130.5	46928
		Q62426	Cystatin-B OS=Mus musculus GN=Cstb PE=1 SV=1	Cstb	0.00578456	0.166534	42973	49309	44607	46175.5	49896	54878.5	53514	55262.5
		Q9Z0X1	Apoptosis-inducing factor 1, mitochondrial OS=Mus musculus GN=Aifm1 PE=1 SV=1	Aifm1	0.00690716	-0.107443	56898.9	61754.7	56141.1	57090.7	50433.3	54314.4	51106.3	51116.9
		Q99P72	Reticulon-4 OS=Mus musculus GN=Rtn4 PE=1 SV=2	Rtn4	0.00810793	-0.0854307	84107.6	81909.9	87288.9	81952.5	78026.2	75677.2	79503.5	73410.6
		Q61733	28S ribosomal protein S31, mitochondrial OS=Mus musculus GN=Mrps31 PE=2 SV=1	Mrps31	0.00841136	-0.118142	27612.7	27702	27401.7	30616.3	24865	25230.7	25915.7	23932
		Q9R0X4	Acyl-coenzyme A thioesterase 9, mitochondrial OS=Mus musculus GN=Acot9 PE=1 SV=1	Acot9	0.00868881	0.261444	106388	102899	127037	113586	127673	139285	153155	147424
		P97427	Dihydropyrimidinase-related protein 1 OS=Mus musculus GN=Crmp1 PE=1 SV=1	Crmp1	0.00910048	0.0668544	82736.4	79732.6	80844.1	81189.9	86443.5	90218.8	84482.5	85052.6
		P07724	Serum albumin OS=Mus musculus GN=Alb PE=1 SV=3	Alb	0.00964584	0.136334	85273.9	97881	96305.1	92830.3	108715	105085	100619	108626
		P47911	60S ribosomal protein L6 OS=Mus musculus GN=Rpl6 PE=1 SV=3	Rpl6	0.0107766	-0.149663	221535	209755	191880	189897	163727	173760	172809	181085
		O35639	Annexin A3 OS=Mus musculus GN=Anxa3 PE=1 SV=4	Anxa3	0.0110822	0.147113	45834.7	43575.3	39515	45555	52409.7	48146.7	48599.3	50992.7
		O55131	Septin-7 OS=Mus musculus GN=Sept7 PE=1 SV=1	Sept7	0.0127125	-0.0486541	76728.9	77511	79307.2	77809.9	71299.3	75477.1	74768.2	74663.5
		P46460	Vesicle-fusing ATPase OS=Mus musculus GN=Nsf PE=1 SV=2	Nsf	0.0128058	-0.074129	121655	121619	122315	113472	114904	108335	110554	109755
		Q99LC3	NADH dehydrogenase [ubiquinone] 1 alpha subcomplex subunit 10, mitochondrial OS=Mus musculus GN=Ndufa10 PE=1 SV=1	Ndufa10	0.0132407	0.0433727	84708.3	83505	82404.2	83827.7	85221.9	86204.6	88224.1	89300.4
		Q9CQQ7	ATP synthase F(0) complex subunit B1, mitochondrial OS=Mus musculus GN=Atp5f1 PE=1 SV=1	Atp5f1	0.0136021	-0.125584	124406	113720	124786	113669	100023	106530	111496	98681.1
		Q5DTY9	BTB/POZ domain-containing protein KCTD16 OS=Mus musculus GN=Kctd16 PE=1 SV=2	Kctd16	0.0140932	0.117368	15617	15941	15801	17531	18492	17498	18896	17620
		Q9CPU7	F-box only protein 32 OS=Mus musculus GN=Fbxo32 PE=2 SV=1	Fbxo32	0.0146271	0.12635	525062	482547	487561	488252	525475	539198	577545	591809
		Q9WVR4	Fragile X mental retardation syndrome-related protein 2 OS=Mus musculus GN=Fxr2 PE=1 SV=1	Fxr2	0.0151896	-0.144359	28165	30013	29635	28079	27321	24375	25575	21891
		Q64105	Sepiapterin reductase OS=Mus musculus GN=Spr PE=1 SV=1	Spr	0.0162508	0.124985	416689	459167	439563	438332	517894	453302	494954	506793
		P57780	Alpha-actinin-4 OS=Mus musculus GN=Actn4 PE=1 SV=1	Actn4	0.0166077	0.0644898	88987.3	87969.8	86817	85847.2	96280.3	89896.2	90847	95144.8
		P48962	ADP/ATP translocase 1 OS=Mus musculus GN=Slc25a4 PE=1 SV=4	Slc25a4	0.0167415	-0.131314	156244	145696	132545	140046	125139	118946	122612	132390
		P42125	Enoyl-CoA delta isomerase 1, mitochondrial OS=Mus musculus GN=Eci1 PE=1 SV=2	Eci1	0.017593	-0.149357	25463.5	22878.5	24635.5	23713.5	21073	18426.5	19801.5	22948.5
		Q9CQH7	Transcription factor BTF3 homolog 4 OS=Mus musculus GN=Btf3l4 PE=2 SV=1	Btf3l4	0.0184102	0.360157	20113.8	20808.8	28238	28383	36708.2	34472.5	31775.2	29718.5
		P26443	Glutamate dehydrogenase 1, mitochondrial OS=Mus musculus GN=Glud1 PE=1 SV=1	Glud1	0.0184744	-0.0367983	59816.1	60185.8	58150.6	59962.4	56849	58559.4	56263.5	57680.6
		Q8K2T1	NmrA-like family domain-containing protein 1 OS=Mus musculus GN=Nmral1 PE=1 SV=1	Nmral1	0.0185614	0.573148	4885	5368	4328	8181	9225	9301	7366	9916
		P68433	Histone H3.1 OS=Mus musculus GN=Hist1h3a PE=1 SV=2	Hist1h3a	0.0190906	0.10211	120099	116270	110748	110266	124478	131644	118828	129136
		Q9R1T2	SUMO-activating enzyme subunit 1 OS=Mus musculus GN=Sae1 PE=1 SV=1	Sae1	0.0200508	-0.149359	5754	6411	6309	5803	4499	5330	5233	5589
		P61164	Alpha-centractin OS=Mus musculus GN=Actr1a PE=2 SV=1	Actr1a	0.0218424	0.143671	92807.5	106740	94776	97048	120458	112314	110790	104038
		Q9Z0F7	Gamma-synuclein OS=Mus musculus GN=Sncg PE=1 SV=1	Sncg	0.0222526	-0.18954	145301	179512	172054	156752	135743	112928	141333	139729
		P59759	MKL/myocardin-like protein 2 OS=Mus musculus GN=Mkl2 PE=1 SV=1	Mkl2	0.0229628	-0.14582	4792	4314	4847	4707	4376	3482	3949	4132
		P60879	Synaptosomal-associated protein 25 OS=Mus musculus GN=Snap25 PE=1 SV=1	Snap25	0.0230077	-0.0920392	45432	43596.1	40765.4	46134.9	39644	41657	39395.3	39039.8
		Q99MR0	Actin-like protein 6B OS=Mus musculus GN=Actl6b PE=1 SV=1	Actl6b	0.0233985	0.246865	114817	101425	102092	92688	117474	117649	129980	147386
		A2AQ25	Sickle tail protein OS=Mus musculus GN=Skt PE=1 SV=1	Skt	0.0237935	0.0682478	33015.3	33625	31935.7	33027.7	34430	35215.7	36966.3	33973.3
		Q01405	Protein transport protein Sec23A OS=Mus musculus GN=Sec23a PE=1 SV=2	Sec23a	0.0241843	0.121019	21616	22286	22668	25746	26054	25356	26170	25908
		Q6NXI6	Regulation of nuclear pre-mRNA domain-containing protein 2 OS=Mus musculus GN=Rprd2 PE=1 SV=1	Rprd2	0.0249986	0.247079	27934	32857	27426	26540	40308	36248	35624	30931
		Q61137	Astrotactin-1 OS=Mus musculus GN=Astn1 PE=2 SV=4	Astn1	0.02555	-0.12903	55529	54783	54236	52983	50429	52145	42615	44274
		Q6IRU5	Clathrin light chain B OS=Mus musculus GN=Cltb PE=1 SV=1	Cltb	0.0257544	-0.0846322	112702	106930	105316	106929	95246.9	105166	101139	93774.8
		Q9R0Q7	Prostaglandin E synthase 3 OS=Mus musculus GN=Ptges3 PE=1 SV=1	Ptges3	0.0257576	-0.172426	71898	87884	73780.3	81308.7	71498.7	60885.7	60069	68125.7
		Q9Z1B3	1-phosphatidylinositol 4,5-bisphosphate phosphodiesterase beta-1 OS=Mus musculus GN=Plcb1 PE=2 SV=2	Plcb1	0.0264216	0.158647	32623	31373.9	33201.6	36041.4	41072.3	40643.1	38184.6	34478.3
		Q91VR8	Protein BRICK1 OS=Mus musculus GN=Brk1 PE=2 SV=1	Brk1	0.027025	0.0809284	29141	31576.5	30524	29896.5	32194.5	33672.5	31108	33966.5
		Q8R5C5	Beta-centractin OS=Mus musculus GN=Actr1b PE=1 SV=1	Actr1b	0.0277406	0.10244	126899	139064	131300	132428	157342	144867	142632	139110
		Q62443	Neuronal pentraxin-1 OS=Mus musculus GN=Nptx1 PE=2 SV=1	Nptx1	0.0282348	-0.142339	52677.5	50993	53632	44346	39682.5	45992.5	42751.5	44519.5
		Q9D8Y0	EF-hand domain-containing protein D2 OS=Mus musculus GN=Efhd2 PE=1 SV=1	Efhd2	0.0300046	0.0872363	76326	82676	81670	83831.5	87600.5	88202.5	93060	83949
		B9EJA2	Cortactin-binding protein 2 OS=Mus musculus GN=Cttnbp2 PE=1 SV=2	Cttnbp2	0.030746	-0.152975	285040	244587	259499	239087	209555	208917	206310	246140
		Q9Z2Y3	Homer protein homolog 1 OS=Mus musculus GN=Homer1 PE=1 SV=2	Homer1	0.0314304	-0.0730165	140127	136644	135520	136409	135543	127018	127376	118698
		Q8BK64	Activator of 90 kDa heat shock protein ATPase homolog 1 OS=Mus musculus GN=Ahsa1 PE=2 SV=2	Ahsa1	0.0317772	-0.150826	52356	58490	57848	49452	45124	47263	51178	41679
		Q8BJU0	Small glutamine-rich tetratricopeptide repeat-containing protein alpha OS=Mus musculus GN=Sgta PE=1 SV=2	Sgta	0.0329756	0.103013	88570.1	86987.5	93363.7	89085.9	94431.6	98821.3	94308.8	107325
		Q8BH44	Coronin-2B OS=Mus musculus GN=Coro2b PE=2 SV=2	Coro2b	0.0331878	-0.165235	104264	124047	112814	101182	91284	89821.7	84036	104081
		P16054	Protein kinase C epsilon type OS=Mus musculus GN=Prkce PE=1 SV=1	Prkce	0.0336889	-0.0731453	71023.6	70842.3	76747.7	78501.6	69450.2	68508.8	69098.3	68325.2
		P06467	Hemoglobin subunit zeta OS=Mus musculus GN=Hbz PE=2 SV=2	Hbz	0.0339784	0.237393	36000	43396	32523	37782	50947	43656	41176	49460
		Q76MZ3	Serine/threonine-protein phosphatase 2A 65 kDa regulatory subunit A alpha isoform OS=Mus musculus GN=Ppp2r1a PE=1 SV=3	Ppp2r1a	0.0340118	-0.075706	100517	107852	99889.6	103686	93983.2	89497	98846.2	98431.7
		Q9JKR6	Hypoxia up-regulated protein 1 OS=Mus musculus GN=Hyou1 PE=1 SV=1	Hyou1	0.0352116	-0.117771	55578.6	60488.6	56403.3	62621.4	55358.6	50299.1	47117.3	54629.9
		Q8BIW1	Protein prune homolog OS=Mus musculus GN=Prune PE=2 SV=1	Prune	0.0363702	0.339536	14046	14003	17929	16980	20019	18618.5	26160.5	19536.5
		P63101	14-3-3 protein zeta/delta OS=Mus musculus GN=Ywhaz PE=1 SV=1	Ywhaz	0.0372668	0.0507525	105896	99135.7	100815	105167	110161	108776	105156	107780
		Q0VE82	Copine-7 OS=Mus musculus GN=Cpne7 PE=2 SV=1	Cpne7	0.0373743	0.496794	4861	4815	6951	4116	9096	6854	8969	6129
		P62254	Ubiquitin-conjugating enzyme E2 G1 OS=Mus musculus GN=Ube2g1 PE=2 SV=3	Ube2g1	0.0376853	0.0935689	6020	6284	5758	6273	6295	6963	6413	6941
		Q8C863	E3 ubiquitin-protein ligase Itchy OS=Mus musculus GN=Itch PE=1 SV=2	Itch	0.0380484	0.316246	14808	12702	14550	16891	18223	22237	15610	21524
		P23819	Glutamate receptor 2 OS=Mus musculus GN=Gria2 PE=1 SV=3	Gria2	0.0382516	-0.119482	55997.4	59565.8	55512.8	63814.8	48515	56889.2	51417.6	50003.8
		Q8C650	Septin-10 OS=Mus musculus GN=Sept10 PE=2 SV=1	Sept10	0.0390618	0.124432	82741	96118	99848	92949	111059	104168	103200	99475
		P63168	Dynein light chain 1, cytoplasmic OS=Mus musculus GN=Dynll1 PE=1 SV=1	Dynll1	0.0391101	-0.141587	45384	44178.4	49316.6	44210	43656.4	35727.8	35488.6	42293.2
		P10639	Thioredoxin OS=Mus musculus GN=Txn PE=1 SV=3	Txn	0.0408072	0.123684	45799.3	49814.4	52232.6	54015.4	57092.3	52879.6	60736.4	56120.4
		O88910	MAGUK p55 subfamily member 3 OS=Mus musculus GN=Mpp3 PE=1 SV=2	Mpp3	0.0411628	0.687885	3538	3224	6878	5023	10040	7189	8513	5759
		O08917	Flotillin-1 OS=Mus musculus GN=Flot1 PE=1 SV=1	Flot1	0.0425383	0.119366	33062.8	33558.2	31305	30716.5	38098.5	38036.8	35372.5	32490.2
		P63037	DnaJ homolog subfamily A member 1 OS=Mus musculus GN=Dnaja1 PE=1 SV=1	Dnaja1	0.0440756	0.147219	35858.7	41458	37953.3	39794.3	42622.3	40969	44589.7	49711.7
		Q5SSM3	Rho GTPase-activating protein 44 OS=Mus musculus GN=Arhgap44 PE=1 SV=1	Arhgap44	0.0444185	0.171735	55588	57629	63975.5	65728	69756.5	80219.5	64307	70355.5
		Q922J3	CAP-Gly domain-containing linker protein 1 OS=Mus musculus GN=Clip1 PE=1 SV=1	Clip1	0.0448151	0.0610819	82130.1	78169.2	78532.1	80178.8	81210.2	88306	82311.5	86668.2
		P70333	Heterogeneous nuclear ribonucleoprotein H2 OS=Mus musculus GN=Hnrnph2 PE=2 SV=1	Hnrnph2	0.045629	-0.0706365	33871.3	34142	31875.2	30360.7	30151	30355.5	29775.3	30767
		Q9WTM5	RuvB-like 2 OS=Mus musculus GN=Ruvbl2 PE=2 SV=3	Ruvbl2	0.0464153	0.112261	67295	61619	61366	64950.5	73694	70220	75651.5	64317.5
		O08795	Glucosidase 2 subunit beta OS=Mus musculus GN=Prkcsh PE=1 SV=1	Prkcsh	0.0465706	0.184305	141400	140977	164375	185936	176070	196834	184478	191915
		Q9DCN2	NADH-cytochrome b5 reductase 3 OS=Mus musculus GN=Cyb5r3 PE=1 SV=3	Cyb5r3	0.0470372	0.157122	7859	7198	7905	7333	10007	8621	8509	7918
		Q8BKZ9	Pyruvate dehydrogenase protein X component, mitochondrial OS=Mus musculus GN=Pdhx PE=1 SV=1	Pdhx	0.0471378	0.134369	149730	139409	165546	137909	172202	178380	155730	165907
		P47199	Quinone oxidoreductase OS=Mus musculus GN=Cryz PE=1 SV=1	Cryz	0.0471382	-0.113217	75971.8	73528.2	78401	88311.6	66909.4	74146.2	70658.4	68698
		Q9D868	Peptidyl-prolyl cis-trans isomerase H OS=Mus musculus GN=Ppih PE=2 SV=1	Ppih	0.0473132	-0.261163	186180	224984	159553	146663	154513	122339	128444	124731
		Q8R570	Synaptosomal-associated protein 47 OS=Mus musculus GN=Snap47 PE=1 SV=1	Snap47	0.0473837	-0.123855	35524	30307.5	31262.5	32775.5	25078.5	29097.5	29371	30237.5
		P23116	Eukaryotic translation initiation factor 3 subunit A OS=Mus musculus GN=Eif3a PE=1 SV=5	Eif3a	0.0478371	-0.115755	142223	128168	121377	135742	111482	107900	125862	121204
		Q6P8X1	Sorting nexin-6 OS=Mus musculus GN=Snx6 PE=1 SV=2	Snx6	0.0486337	-0.0649418	36494.6	34596.9	37420	38050.6	32507.4	34533.6	34755.3	35247.7
		Q62188	Dihydropyrimidinase-related protein 3 OS=Mus musculus GN=Dpysl3 PE=1 SV=1	Dpysl3	0.0496025	0.0781515	65517.6	58267.4	61517.6	66738	67622.5	69485.8	67622.9	67006.7
		Q8K021	Secretory carrier-associated membrane protein 1 OS=Mus musculus GN=Scamp1 PE=1 SV=1	Scamp1	0.0504952	-0.0977578	67638.8	65252.2	57130.2	64679.8	58892.8	59782.2	56412	54715
		Q8BPN8	DmX-like protein 2 OS=Mus musculus GN=Dmxl2 PE=1 SV=3	Dmxl2	0.0521954	-0.202695	46836	42432	40295	37713	40932	29603	34887	27948
		O88685	26S protease regulatory subunit 6A OS=Mus musculus GN=Psmc3 PE=1 SV=2	Psmc3	0.0532329	0.0771994	45615.6	42084.6	43705.1	43693.2	50057.3	46879.6	47506.6	44172.5
		P84244	Histone H3.3 OS=Mus musculus GN=H3f3a PE=1 SV=2	H3f3a	0.054181	0.104898	96690.1	86977.3	85513	81208.2	97900	97357.7	91122.6	100763
		P26350	Prothymosin alpha OS=Mus musculus GN=Ptma PE=1 SV=2	Ptma	0.0544102	-0.0446741	131590	127105	129585	133305	123462	124677	120149	129996
		P97355	Spermine synthase OS=Mus musculus GN=Sms PE=1 SV=1	Sms	0.0551997	0.113363	12822.3	11842	10817	12394.3	14173.7	12359.3	13443.3	13326.7
		P00493	Hypoxanthine-guanine phosphoribosyltransferase OS=Mus musculus GN=Hprt1 PE=1 SV=3	Hprt1	0.0554878	-0.170615	19141	19407	15620	18317	15621	12302	15274	16921
		O88741	Ganglioside-induced differentiation-associated protein 1 OS=Mus musculus GN=Gdap1 PE=1 SV=1	Gdap1	0.05577	-0.0912967	56113.3	49630.7	49093.7	51716	44250	46105.7	49927	47413.3
		P62631	Elongation factor 1-alpha 2 OS=Mus musculus GN=Eef1a2 PE=1 SV=1	Eef1a2	0.0563481	-0.0810137	94411.9	88625.4	86332.2	81662.6	82154.7	80945.3	82970.6	76523
		P14211	Calreticulin OS=Mus musculus GN=Calr PE=1 SV=1	Calr	0.0564063	0.0872822	99627.4	114014	112589	115574	116106	122120	118076	124064
		Q04447	Creatine kinase B-type OS=Mus musculus GN=Ckb PE=1 SV=1	Ckb	0.0565991	0.0641065	79779.6	75757.9	83003.7	81791	84399	86971.8	88106.1	81390.6
		Q99M51	Cytoplasmic protein NCK1 OS=Mus musculus GN=Nck1 PE=1 SV=1	Nck1	0.0574172	-0.134691	52998	58198	62329	63959	47519	52959	47623	57396
		Q9Z1N5	Spliceosome RNA helicase Ddx39b OS=Mus musculus GN=Ddx39b PE=1 SV=1	Ddx39b	0.0578815	-0.136208	60167.5	57742.5	51921	61943.5	48600	43394	54174.5	54036.5
		Q9Z0R4	Intersectin-1 OS=Mus musculus GN=Itsn1 PE=1 SV=2	Itsn1	0.058274	0.233927	19910	14755	15867	20161	20256.7	24988.7	20357	21627.7
		P52760	Ribonuclease UK114 OS=Mus musculus GN=Hrsp12 PE=1 SV=3	Hrsp12	0.0586629	-0.0991903	27986.3	28189.7	24270.7	28603	23411	23901.7	24885	26035.3
		Q99LI8	Hepatocyte growth factor-regulated tyrosine kinase substrate OS=Mus musculus GN=Hgs PE=1 SV=2	Hgs	0.058675	0.142902	35024	33982	34227	35589	34623	37800	43133	43104
		O55126	Protein NipSnap homolog 2 OS=Mus musculus GN=Gbas PE=2 SV=1	Gbas	0.0611709	-0.10347	366304	402243	396985	414947	328775	374201	330015	383954
		P59999	Actin-related protein 2/3 complex subunit 4 OS=Mus musculus GN=Arpc4 PE=1 SV=3	Arpc4	0.0620736	-0.12929	88932.5	98789.5	79932.5	86125	77650	83520.5	68630.5	78238.5
		Q8VE22	28S ribosomal protein S23, mitochondrial OS=Mus musculus GN=Mrps23 PE=1 SV=1	Mrps23	0.0628893	-0.0974606	80553.5	74537	72734	82388	71984	69783	74661	63551
		Q9D0R2	Threonine--tRNA ligase, cytoplasmic OS=Mus musculus GN=Tars PE=1 SV=2	Tars	0.0645286	0.119691	40258.7	46431	41036	44946.7	48020	47209	53147	44963.7
		Q6ZQ38	Cullin-associated NEDD8-dissociated protein 1 OS=Mus musculus GN=Cand1 PE=2 SV=2	Cand1	0.0648091	0.0887504	36347.8	39754	34682.5	39172.8	42771.2	39082.2	39686.5	41725.8
		Q9CZR8	Elongation factor Ts, mitochondrial OS=Mus musculus GN=Tsfm PE=1 SV=1	Tsfm	0.0655522	0.334491	3840	3042	3467	5487	5010	4840	5959	5324
		P63280	SUMO-conjugating enzyme UBC9 OS=Mus musculus GN=Ube2i PE=1 SV=1	Ube2i	0.0660824	0.164292	108204	90702	106340	106192	133323	124736	117592	103383
		Q9DCZ4	Apolipoprotein O OS=Mus musculus GN=Apoo PE=2 SV=1	Apoo	0.0669053	0.117272	25356.5	27138.5	31297	29647.5	32438	33093.2	31284.5	29927
		Q9QXS1	Plectin OS=Mus musculus GN=Plec PE=1 SV=2	Plec	0.0670872	-0.0548747	55840.9	53028.8	53940.3	53737.5	53363	48558.3	52986.8	49756.3
		Q8BLR2	Copine-4 OS=Mus musculus GN=Cpne4 PE=1 SV=1	Cpne4	0.06737	-0.0765971	83212	89798.4	82783.2	86266.4	77477	79279.2	73679.6	85423.4
		Q68FD5	Clathrin heavy chain 1 OS=Mus musculus GN=Cltc PE=1 SV=3	Cltc	0.0675952	-0.114784	71912.5	70510.1	61272.3	60084.8	61486	58955.7	58680.8	54379.6
		O88844	Isocitrate dehydrogenase [NADP] cytoplasmic OS=Mus musculus GN=Idh1 PE=1 SV=2	Idh1	0.0681554	0.0833764	46123.8	50877.8	51401.3	52485.3	51444.7	53288.8	56974.4	55929.7
		P97445	Voltage-dependent P/Q-type calcium channel subunit alpha-1A OS=Mus musculus GN=Cacna1a PE=1 SV=2	Cacna1a	0.0681948	-0.434965	2550	2541	2097	1169	1097	1814	1212	599
		Q99JY8	Lipid phosphate phosphohydrolase 3 OS=Mus musculus GN=Ppap2b PE=1 SV=1	Ppap2b	0.0684241	-0.153089	205188	149477	186856	174722	162020	153918	146664	143992
		P62774	Myotrophin OS=Mus musculus GN=Mtpn PE=1 SV=2	Mtpn	0.0691491	0.0759341	56031.2	59017.3	62354	61333	67085	66338.8	62623.5	60816.3
		Q99JB2	Stomatin-like protein 2, mitochondrial OS=Mus musculus GN=Stoml2 PE=1 SV=1	Stoml2	0.0697402	-0.0901976	66563	66226.5	63212	73473.5	64495.5	60928	63059.5	56686
		Q8BJ42	Disks large-associated protein 2 OS=Mus musculus GN=Dlgap2 PE=1 SV=2	Dlgap2	0.0699651	-0.179313	13803	14364	16656	15223	14348	13538	9591	11802
		O88745	Scrapie-responsive protein 1 OS=Mus musculus GN=Scrg1 PE=2 SV=1	Scrg1	0.0703371	0.136161	143591	145174	134843	131977	174650	165597	153089	137898
		Q80TE7	Leucine-rich repeat-containing protein 7 OS=Mus musculus GN=Lrrc7 PE=1 SV=2	Lrrc7	0.0704255	-0.108275	33502.6	31158	28494.8	33401.8	30399	27482	25737.4	29235.8
		Q9ES97	Reticulon-3 OS=Mus musculus GN=Rtn3 PE=1 SV=2	Rtn3	0.0715838	-0.142704	95542.8	90079.5	99173.8	82015.3	80413.8	86419.3	82570.7	65062.2
		P70296	Phosphatidylethanolamine-binding protein 1 OS=Mus musculus GN=Pebp1 PE=1 SV=3	Pebp1	0.0718679	0.177764	46863.1	47078.2	56815	53143.3	57264.3	61351.7	52840.5	68689
		Q8C5H8	NAD kinase 2, mitochondrial OS=Mus musculus GN=Nadk2 PE=1 SV=2	Nadk2	0.0731997	-0.273706	21781	20714	15553	19126	14185	16630	16986	8250
		Q9DC71	28S ribosomal protein S15, mitochondrial OS=Mus musculus GN=Mrps15 PE=2 SV=2	Mrps15	0.0739743	-0.114052	42490	41401	40364.5	36307	39752.5	36169	32029.5	34299
		Q0KL02	Triple functional domain protein OS=Mus musculus GN=Trio PE=1 SV=3	Trio	0.0750661	-0.297515	19193	15884	21037	20615	14625	17344	15397	6535
		Q80XN0	D-beta-hydroxybutyrate dehydrogenase, mitochondrial OS=Mus musculus GN=Bdh1 PE=1 SV=2	Bdh1	0.0754466	0.217883	18275.5	18309.5	19833.2	16652.1	18462.4	20180.5	25652.9	24695.4
		P51660	Peroxisomal multifunctional enzyme type 2 OS=Mus musculus GN=Hsd17b4 PE=1 SV=3	Hsd17b4	0.0757286	0.176239	67674	73631	88755	71809	81772	86074	86380	100844
		Q61656	Probable ATP-dependent RNA helicase DDX5 OS=Mus musculus GN=Ddx5 PE=1 SV=2	Ddx5	0.0758167	-0.0598983	60159.6	60370	55742	57197.6	56559.4	53005.8	52712.2	57207.4
		Q8VDN2	Sodium/potassium-transporting ATPase subunit alpha-1 OS=Mus musculus GN=Atp1a1 PE=1 SV=1	Atp1a1	0.0763055	-0.0507736	138431	130235	128282	126189	128060	123913	124220	120382
		O54774	AP-3 complex subunit delta-1 OS=Mus musculus GN=Ap3d1 PE=1 SV=1	Ap3d1	0.0797487	-0.272341	16712	20553	11322	17547	12677	14154	9727	11565
		A2AJI0	MAP7 domain-containing protein 1 OS=Mus musculus GN=Map7d1 PE=1 SV=1	Map7d1	0.0808375	-0.0646856	23155	21848	22601	20360	21028	19738	20484	21024
		Q91VZ6	Stromal membrane-associated protein 1 OS=Mus musculus GN=Smap1 PE=1 SV=1	Smap1	0.081026	0.202578	45123.7	49860.3	46162.7	55162.7	47028.7	66205.7	62285.3	60557.7
		Q8R4N0	Citrate lyase subunit beta-like protein, mitochondrial OS=Mus musculus GN=Clybl PE=1 SV=2	Clybl	0.0818064	0.0593455	56769.2	60272.2	59637.8	58385	64861	62669	63459.8	58024.5
		Q9QXL2	Kinesin-like protein KIF21A OS=Mus musculus GN=Kif21a PE=1 SV=2	Kif21a	0.0824017	0.100715	32050.3	29234	31519.5	31560.8	33525.7	32810.2	32307	38247.2
		P48320	Glutamate decarboxylase 2 OS=Mus musculus GN=Gad2 PE=2 SV=1	Gad2	0.0832613	0.167303	15273.4	19935	19585.7	19635.4	23078.3	23250	18906.4	21647.1
		Q8R1T1	Charged multivesicular body protein 7 OS=Mus musculus GN=Chmp7 PE=1 SV=1	Chmp7	0.0838472	0.106233	18620	16544	17808	17712	19190	20053	21383	17567
		Q9WUM3	Coronin-1B OS=Mus musculus GN=Coro1b PE=1 SV=1	Coro1b	0.0839285	-0.0652544	29726.3	28741.3	29563.7	29125.7	27072.3	29415.3	27908	25116.3
		P56565	Protein S100-A1 OS=Mus musculus GN=S100a1 PE=1 SV=2	S100a1	0.0845894	-0.262769	18659.5	22823.5	12655	19809	15130	13486	15033.5	10866.5
		Q9JII6	Alcohol dehydrogenase [NADP(+)] OS=Mus musculus GN=Akr1a1 PE=1 SV=3	Akr1a1	0.0868	0.0417848	289663	283454	275308	274805	292652	285273	287044	305196
		Q3ULD5	Methylcrotonoyl-CoA carboxylase beta chain, mitochondrial OS=Mus musculus GN=Mccc2 PE=1 SV=1	Mccc2	0.0886335	-0.133627	31746.5	30555	26951.5	27520	27055	22545	28697	22872
		P23818	Glutamate receptor 1 OS=Mus musculus GN=Gria1 PE=1 SV=1	Gria1	0.0893689	-0.0992233	75918.3	68382.3	69584.3	80105	72177.3	67349.3	61541.7	63751
		P63024	Vesicle-associated membrane protein 3 OS=Mus musculus GN=Vamp3 PE=1 SV=1	Vamp3	0.0899956	-0.246069	40875	34732	25707	25683	22449	26355	25153	21790
		P19783	Cytochrome c oxidase subunit 4 isoform 1, mitochondrial OS=Mus musculus GN=Cox4i1 PE=1 SV=2	Cox4i1	0.0901625	-0.204141	111329	153834	143985	125644	129845	114558	89233.7	91983.2
		A2A8L5	Receptor-type tyrosine-protein phosphatase F OS=Mus musculus GN=Ptprf PE=1 SV=1	Ptprf	0.0906925	0.768074	6043	5030	11181	5604	11151	15373	16262	6469
		Q8CFV4	Neuritin OS=Mus musculus GN=Nrn1 PE=1 SV=1	Nrn1	0.0915983	-0.230559	21770	29378.5	31728.5	33893.5	26144.5	18482.5	25921.5	19299.5
		P58281	Dynamin-like 120 kDa protein, mitochondrial OS=Mus musculus GN=Opa1 PE=1 SV=1	Opa1	0.0922271	-0.118067	65573.4	65356.8	53834	65894.2	52032	52215.4	61596.6	55220
		Q9DB77	Cytochrome b-c1 complex subunit 2, mitochondrial OS=Mus musculus GN=Uqcrc2 PE=1 SV=1	Uqcrc2	0.0925431	-0.0166397	100553	100901	99418.4	99042.5	98493.9	98581.5	99786.4	96399
		P01942	Hemoglobin subunit alpha OS=Mus musculus GN=Hba PE=1 SV=2	Hba	0.0929653	0.121729	81176	93057.9	78382.5	76985.9	99761.1	96825.7	85941.9	87195.5
		Q8BL65	Actin-binding LIM protein 2 OS=Mus musculus GN=Ablim2 PE=1 SV=1	Ablim2	0.094572	-0.219482	146156	188990	164359	122112	147651	114321	121987	101224
		Q8K1X1	WD repeat-containing protein 11 OS=Mus musculus GN=Wdr11 PE=2 SV=1	Wdr11	0.0949481	0.357833	22432	32615	26358	20025	37230	40117	36710	23668
		Q9QUM9	Proteasome subunit alpha type-6 OS=Mus musculus GN=Psma6 PE=1 SV=1	Psma6	0.0953688	0.0630287	63491.8	56683.2	61021	61932.6	61308.2	64489.9	67490.4	65164.1
		Q9CPR4	60S ribosomal protein L17 OS=Mus musculus GN=Rpl17 PE=2 SV=3	Rpl17	0.0964372	-0.05376	162742	165713	163850	157821	147702	165643	148910	152921
		P28352	DNA-(apurinic or apyrimidinic site) lyase OS=Mus musculus GN=Apex1 PE=1 SV=2	Apex1	0.0967795	0.0863224	54903	57158.5	53755	64465.5	62177.5	62504.5	60866	64612.5
		Q61543	Golgi apparatus protein 1 OS=Mus musculus GN=Glg1 PE=1 SV=1	Glg1	0.0979659	0.0828551	122298	109286	124808	118957	122733	122396	132084	137520
		Q99JP6	Homer protein homolog 3 OS=Mus musculus GN=Homer3 PE=1 SV=2	Homer3	0.0980155	-0.0807083	28121.3	32328.7	27388	29068.7	27962	26384.3	27444.3	25680.7
		Q9WVE8	Protein kinase C and casein kinase substrate in neurons protein 2 OS=Mus musculus GN=Pacsin2 PE=1 SV=1	Pacsin2	0.0981813	-0.13027	66732.3	82280.3	69230.7	65681.7	68369.7	60867	62709.3	54992
		Q61151	Serine/threonine-protein phosphatase 2A 56 kDa regulatory subunit epsilon isoform OS=Mus musculus GN=Ppp2r5e PE=2 SV=3	Ppp2r5e	0.0985074	-0.147297	138933	159267	128937	117756	122524	122203	119407	100498
		Q3UUI3	Acyl-coenzyme A thioesterase THEM4 OS=Mus musculus GN=Them4 PE=1 SV=1	Them4	0.0996934	0.16117	37071.7	37238	38755.3	45781.7	41814.7	42082.7	48076.3	52474.3
		Q9Z2H5	Band 4.1-like protein 1 OS=Mus musculus GN=Epb41l1 PE=1 SV=2	Epb41l1	0.10018	-0.0715166	75428.4	68835.9	63976.8	67861.7	66036.1	64357.2	64277.2	61686.4
		P09041	Phosphoglycerate kinase 2 OS=Mus musculus GN=Pgk2 PE=1 SV=4	Pgk2	0.100343	-0.0662331	142628	163978	153550	147870	148201	141625	141718	136210
		Q8BH59	Calcium-binding mitochondrial carrier protein Aralar1 OS=Mus musculus GN=Slc25a12 PE=1 SV=1	Slc25a12	0.101877	-0.12529	73010	72745	88515	75459	77674	62976	64912	65361
		Q61595	Kinectin OS=Mus musculus GN=Ktn1 PE=2 SV=1	Ktn1	0.102834	0.119779	48410	45610	48815.5	39885	53222.5	55396.5	49412	46575.5
		Q9CQY6	Ubiquinol-cytochrome-c reductase complex assembly factor 2 OS=Mus musculus GN=Uqcc2 PE=1 SV=1	Uqcc2	0.103225	-0.312169	3116	2246	2339	2316	1064	2573	2020	1233
		Q8BUR3	Forkhead box protein J3 OS=Mus musculus GN=Foxj3 PE=2 SV=1	Foxj3	0.104359	0.246567	62214	66598	82584	76919	112827	75562	83864	87151
		P00158	Cytochrome b OS=Mus musculus GN=Mt-Cyb PE=2 SV=1	Mt-Cyb	0.105064	-0.168368	294326	334183	298704	224547	243297	260970	244655	208918
		P62322	U6 snRNA-associated Sm-like protein LSm5 OS=Mus musculus GN=Lsm5 PE=3 SV=2	Lsm5	0.105594	0.0994425	11432.5	12190.5	10823	13446	13678.5	12454.5	13068	13453.5
		Q91X78	Erlin-1 OS=Mus musculus GN=Erlin1 PE=1 SV=1	Erlin1	0.106158	0.45967	32851	20380	21518	9853	28646	29205	28722	36918
		Q99MD9	Nuclear autoantigenic sperm protein OS=Mus musculus GN=Nasp PE=1 SV=2	Nasp	0.110177	0.112456	25863	26510.5	27517	29299	28997	28604.5	34726.5	29140.5
		Q9DC69	NADH dehydrogenase [ubiquinone] 1 alpha subcomplex subunit 9, mitochondrial OS=Mus musculus GN=Ndufa9 PE=1 SV=2	Ndufa9	0.110429	-0.419963	27357	25840	27287	9131	8914	19769	12253	11044
		Q80XR2	Calcium-transporting ATPase type 2C member 1 OS=Mus musculus GN=Atp2c1 PE=1 SV=2	Atp2c1	0.111983	0.198031	14481	17068	15611	15618	19740	22879	16221	16370
		Q9CY58	Plasminogen activator inhibitor 1 RNA-binding protein OS=Mus musculus GN=Serbp1 PE=1 SV=2	Serbp1	0.112831	-0.133084	78418.5	104021	101687	90717.2	86201.7	85468	71938.5	81349.8
		P32921	Tryptophan--tRNA ligase, cytoplasmic OS=Mus musculus GN=Wars PE=1 SV=2	Wars	0.115447	0.141933	26387.5	23556	29232.5	24707.5	28785.5	33860.2	29718.2	26264
		P54227	Stathmin OS=Mus musculus GN=Stmn1 PE=1 SV=2	Stmn1	0.115982	-0.0418962	122071	133061	130964	133993	122412	127610	125196	123082
		Q9CWD8	Iron-sulfur protein NUBPL OS=Mus musculus GN=Nubpl PE=2 SV=2	Nubpl	0.117788	-0.500741	1839	1976	2129	4852	1801	1029	1424	1136
		P61089	Ubiquitin-conjugating enzyme E2 N OS=Mus musculus GN=Ube2n PE=1 SV=1	Ube2n	0.118353	-0.166937	15205	12185	11369	11721	12565	10377	10165	8946
		Q3UQN2	FCH domain only protein 2 OS=Mus musculus GN=Fcho2 PE=1 SV=1	Fcho2	0.118861	0.23635	2717	3132	2901	2001	3498	2638	3822	3334
		P12960	Contactin-1 OS=Mus musculus GN=Cntn1 PE=1 SV=1	Cntn1	0.119066	-0.0728802	46121.2	42984.1	43396.4	41087.5	41423.1	36205.7	40720.5	42588.6
		Q64331	Unconventional myosin-VI OS=Mus musculus GN=Myo6 PE=1 SV=1	Myo6	0.119562	-0.124589	68292	61021	62493	64582	48932	52691	54961	67861
		Q9CR26	Vacuolar protein sorting-associated protein VTA1 homolog OS=Mus musculus GN=Vta1 PE=1 SV=1	Vta1	0.120391	0.261153	64415	41124	56740	47506	56115	74603	76927	56926
		Q80VP9	Aspartate beta-hydroxylase domain-containing protein 2 OS=Mus musculus GN=Asphd2 PE=2 SV=1	Asphd2	0.120756	0.133764	109086	107016	106442	131152	118486	139768	137948	118182
		P27661	Histone H2AX OS=Mus musculus GN=H2afx PE=1 SV=2	H2afx	0.120915	-0.0987241	40532.7	50983.1	42992.9	42827	42300.7	39268.3	38682.2	39577.2
		Q4KMM3	Oxidation resistance protein 1 OS=Mus musculus GN=Oxr1 PE=2 SV=3	Oxr1	0.121114	-0.125524	79714.1	68067.8	80471.5	84996.5	74140.1	76442.9	59269.9	64076.7
		Q3UGR5	Haloacid dehalogenase-like hydrolase domain-containing protein 2 OS=Mus musculus GN=Hdhd2 PE=1 SV=2	Hdhd2	0.121305	0.130263	19766.3	17293	17604.7	21694.3	20706.7	19435	23439	22724.3
		Q60598	Src substrate cortactin OS=Mus musculus GN=Cttn PE=1 SV=2	Cttn	0.121538	-0.0430946	75410.6	74064.8	73702.1	74980.2	75384.9	70827.7	66980.2	72116
		P14094	Sodium/potassium-transporting ATPase subunit beta-1 OS=Mus musculus GN=Atp1b1 PE=1 SV=1	Atp1b1	0.121777	-0.084832	76648.8	73236.4	70615.1	64119.7	69546.9	64391.3	66696.7	59840.2
		P28658	Ataxin-10 OS=Mus musculus GN=Atxn10 PE=1 SV=2	Atxn10	0.12278	-0.110941	155459	149883	167706	192429	138093	148703	157862	146990
		Q60605	Myosin light polypeptide 6 OS=Mus musculus GN=Myl6 PE=1 SV=3	Myl6	0.122976	0.11053	30030.3	32872.6	37804.9	31481	38665.3	37287.7	37430.9	33415.7
		Q9JM96	Cdc42 effector protein 4 OS=Mus musculus GN=Cdc42ep4 PE=1 SV=1	Cdc42ep4	0.123385	-0.090953	14013.7	13420.7	13856.7	14144.3	14459	12057.3	11225.3	12651.7
		Q60960	Importin subunit alpha-5 OS=Mus musculus GN=Kpna1 PE=1 SV=2	Kpna1	0.123583	-0.0803254	70144	64821	65910	70907	67918	55700	61228	65105
		P14873	Microtubule-associated protein 1B OS=Mus musculus GN=Map1b PE=1 SV=2	Map1b	0.12419	-0.0553893	51850.7	53742.3	53104.1	49626.1	52953.3	49090.6	47914.6	46825.7
		Q9CPV4	Glyoxalase domain-containing protein 4 OS=Mus musculus GN=Glod4 PE=1 SV=1	Glod4	0.124496	0.080089	67006.8	58506.6	63057.9	69694.6	66267	68407.2	70704.6	73571.2
		P48758	Carbonyl reductase [NADPH] 1 OS=Mus musculus GN=Cbr1 PE=1 SV=3	Cbr1	0.124642	0.142408	44139.2	36284.8	39427.8	38662.8	41320.5	45352.2	52883.8	41531.8
		P08003	Protein disulfide-isomerase A4 OS=Mus musculus GN=Pdia4 PE=1 SV=3	Pdia4	0.125009	-0.0806394	109432	110295	115407	130831	102488	106182	109138	110581
		Q01097	Glutamate receptor ionotropic, NMDA 2B OS=Mus musculus GN=Grin2b PE=1 SV=3	Grin2b	0.126236	-0.0378137	210173	198652	195082	200730	197735	185837	192825	197814
		Q9EQ20	Methylmalonate-semialdehyde dehydrogenase [acylating], mitochondrial OS=Mus musculus GN=Aldh6a1 PE=1 SV=1	Aldh6a1	0.12737	0.113805	76783.2	76103.4	86885.6	74499.4	96237.8	88968.2	76031.6	88799.6
		P42932	T-complex protein 1 subunit theta OS=Mus musculus GN=Cct8 PE=1 SV=3	Cct8	0.127562	-0.0432968	54059.4	53181.4	58969.2	54568.5	53624.7	53369.7	52062.6	52162.5
		Q6ZWV7	60S ribosomal protein L35 OS=Mus musculus GN=Rpl35 PE=2 SV=1	Rpl35	0.127868	0.224402	85528	58304	77598	55822	93168	78645	93485	74170
		Q9DBJ1	Phosphoglycerate mutase 1 OS=Mus musculus GN=Pgam1 PE=1 SV=3	Pgam1	0.129665	0.0945193	92726.9	102945	93279.3	96331.2	102885	112889	112511	93414.6
		Q505F5	Leucine-rich repeat-containing protein 47 OS=Mus musculus GN=Lrrc47 PE=2 SV=1	Lrrc47	0.131121	-0.123008	121172	98723	114291	111670	111156	105771	86470	87615
		Q62108	Disks large homolog 4 OS=Mus musculus GN=Dlg4 PE=1 SV=1	Dlg4	0.131286	0.0705	57661.8	55517	58811.6	56659.4	60002.6	57047	67403.6	60316.4
		Q64467	Glyceraldehyde-3-phosphate dehydrogenase, testis-specific OS=Mus musculus GN=Gapdhs PE=2 SV=1	Gapdhs	0.131325	-0.201008	78145	73601	87286	73866	71777	64815	75301	38110
		Q91XV3	Brain acid soluble protein 1 OS=Mus musculus GN=Basp1 PE=1 SV=3	Basp1	0.131779	-0.118369	50507	40216.5	44780	37638.8	40454.2	37938.7	36658.2	37596.4
		Q9CR51	V-type proton ATPase subunit G 1 OS=Mus musculus GN=Atp6v1g1 PE=2 SV=3	Atp6v1g1	0.13185	0.297087	19825.8	9929.5	18213	11587.5	19854.8	20367.8	17166.8	19859.8
		Q3UHD1	Brain-specific angiogenesis inhibitor 1 OS=Mus musculus GN=Bai1 PE=1 SV=1	Bai1	0.132171	0.0999736	6966	6154	6622	6725	8083	6957	7544	6529
		Q8K0T0	Reticulon-1 OS=Mus musculus GN=Rtn1 PE=1 SV=1	Rtn1	0.132373	-0.122443	76298	87861.5	69976	67309.7	69792.2	71101.5	64162	59479.5
		Q60875	Rho guanine nucleotide exchange factor 2 OS=Mus musculus GN=Arhgef2 PE=1 SV=4	Arhgef2	0.132892	-0.11364	5605.25	5226	5384.5	4173.25	4567.5	4222.5	4673.5	4608.5
		Q923D4	Splicing factor 3B subunit 5 OS=Mus musculus GN=Sf3b5 PE=2 SV=1	Sf3b5	0.133097	-0.0663911	92427	90287	82545	84818	83752	75672	80394	87017
		P28738	Kinesin heavy chain isoform 5C OS=Mus musculus GN=Kif5c PE=1 SV=3	Kif5c	0.133879	-0.0743912	83200.4	89795.5	82498.9	74208.1	80296.9	76799	73198.5	74881.5
		Q8R574	Phosphoribosyl pyrophosphate synthase-associated protein 2 OS=Mus musculus GN=Prpsap2 PE=1 SV=1	Prpsap2	0.13441	-0.258034	6644	6220	3290	5223	3179	4054	4131	4497
		Q9CRB9	Coiled-coil-helix-coiled-coil-helix domain-containing protein 3, mitochondrial OS=Mus musculus GN=Chchd3 PE=1 SV=1	Chchd3	0.134774	0.0176255	113342	111151	114772	114374	113092	116789	115400	116355
		P26369	Splicing factor U2AF 65 kDa subunit OS=Mus musculus GN=U2af2 PE=1 SV=3	U2af2	0.135525	0.139284	139118	160415	151332	138414	161756	146390	165950	197261
		Q9CVB6	Actin-related protein 2/3 complex subunit 2 OS=Mus musculus GN=Arpc2 PE=1 SV=3	Arpc2	0.135559	-0.108082	120604	102984	112208	107145	91691.3	90520	97190	115665
		P12970	60S ribosomal protein L7a OS=Mus musculus GN=Rpl7a PE=2 SV=2	Rpl7a	0.135673	-0.0573611	181429	181364	176143	163649	172140	173064	159511	157570
		Q9CQX8	28S ribosomal protein S36, mitochondrial OS=Mus musculus GN=Mrps36 PE=1 SV=1	Mrps36	0.136044	0.0572619	98891.7	98576	92080.3	95635.7	110100	99890.7	98207.3	99042
		Q61206	Platelet-activating factor acetylhydrolase IB subunit beta OS=Mus musculus GN=Pafah1b2 PE=1 SV=2	Pafah1b2	0.137446	0.0784754	272718	301799	300969	302322	324746	313367	343244	288880
		Q9ER72	Cysteine--tRNA ligase, cytoplasmic OS=Mus musculus GN=Cars PE=2 SV=2	Cars	0.137781	-0.125718	31636	35795	36712	34564	36496	30522	25611	28640
		P08226	Apolipoprotein E OS=Mus musculus GN=Apoe PE=1 SV=2	Apoe	0.138205	0.105909	23986	25838	21664.3	20090.3	24454.7	27202.3	25030.7	24590
		Q8C419	Probable G-protein coupled receptor 158 OS=Mus musculus GN=Gpr158 PE=1 SV=2	Gpr158	0.139286	0.0657186	23358.6	22488.4	24183.2	24707.1	26921.9	23244.6	25799.5	24997.4
		Q61553	Fascin OS=Mus musculus GN=Fscn1 PE=1 SV=4	Fscn1	0.139542	0.121156	25215	24862	26778.8	32869	31268.3	29303	32062	30385.2
		P10649	Glutathione S-transferase Mu 1 OS=Mus musculus GN=Gstm1 PE=1 SV=2	Gstm1	0.139602	-0.105484	118923	123102	132849	121420	91256.3	124066	117084	111537
		P70404	Isocitrate dehydrogenase [NAD] subunit gamma 1, mitochondrial OS=Mus musculus GN=Idh3g PE=1 SV=1	Idh3g	0.140164	0.0543768	195562	221432	218695	223964	223559	222344	230644	229852
		O55023	Inositol monophosphatase 1 OS=Mus musculus GN=Impa1 PE=1 SV=1	Impa1	0.140386	0.19904	53208.8	45909.5	50588.8	60139.8	51747.2	57016.2	66768.8	76082.5
		P54775	26S protease regulatory subunit 6B OS=Mus musculus GN=Psmc4 PE=1 SV=2	Psmc4	0.140891	0.0449069	84838.8	75526.2	79286	77389.5	83755.7	83475	81090.9	82956.2
		Q3UHB8	Coiled-coil domain-containing protein 177 OS=Mus musculus GN=Ccdc177 PE=1 SV=1	Ccdc177	0.140959	0.155142	90943	113680	83054	102964	118943	97373	124395	110535
		Q8BG32	26S proteasome non-ATPase regulatory subunit 11 OS=Mus musculus GN=Psmd11 PE=1 SV=3	Psmd11	0.14188	-0.0800786	57076	49744	51188	57680	51850	45242	49442	51882
		Q6PHN9	Ras-related protein Rab-35 OS=Mus musculus GN=Rab35 PE=1 SV=1	Rab35	0.142427	0.159515	50164	53038	46593	48299	61219	66916	45919	55639
		P68181	cAMP-dependent protein kinase catalytic subunit beta OS=Mus musculus GN=Prkacb PE=1 SV=2	Prkacb	0.14419	-0.19838	58026	57311	45690	48500	43380	42712	53955	27914
		Q6PGD0	All-trans retinoic acid-induced differentiation factor OS=Mus musculus GN=Atraid PE=2 SV=2	Atraid	0.14424	-0.101858	55405	60014	66115	68048	59686	48826	57850	57798
		Q9D2V7	Coronin-7 OS=Mus musculus GN=Coro7 PE=2 SV=2	Coro7	0.144479	-0.0972413	47296.5	56095.8	46304.5	47896.8	47970.2	41534.2	41565	47309.8
		O09012	Peroxisomal targeting signal 1 receptor OS=Mus musculus GN=Pex5 PE=2 SV=2	Pex5	0.145219	-0.153992	9759	9621	7404	8666	8819	7729	7567	5876
		Q61490	CD166 antigen OS=Mus musculus GN=Alcam PE=1 SV=3	Alcam	0.146499	0.0977561	44509.2	37078.2	43926.5	37528	47973.2	42202.7	43111.7	45692.7
		Q9WTP6	Adenylate kinase 2, mitochondrial OS=Mus musculus GN=Ak2 PE=1 SV=5	Ak2	0.146729	0.0336155	70186.5	68237.5	72574.5	67772	71074.5	74091	70142.5	72833.5
		Q9Z2U1	Proteasome subunit alpha type-5 OS=Mus musculus GN=Psma5 PE=1 SV=1	Psma5	0.147362	0.0745197	58534.3	54454.3	53592.3	57879	60761	58368.3	55891.7	66165.7
		P09602	Non-histone chromosomal protein HMG-17 OS=Mus musculus GN=Hmgn2 PE=1 SV=2	Hmgn2	0.147932	-0.0803266	39756.3	43908.6	48125.7	43141.8	43372.2	38886.7	37750.9	40870.9
		A2A8Z1	Oxysterol-binding protein-related protein 9 OS=Mus musculus GN=Osbpl9 PE=1 SV=1	Osbpl9	0.148093	0.350617	2331	2492	2672	933	2533	2928	2542	3380
		P57776	Elongation factor 1-delta OS=Mus musculus GN=Eef1d PE=1 SV=3	Eef1d	0.148249	-0.0585654	45336.1	40659.3	39897.1	41367.6	41166.6	39233.9	39927.4	37136.6
		P47754	F-actin-capping protein subunit alpha-2 OS=Mus musculus GN=Capza2 PE=1 SV=3	Capza2	0.148443	-0.0690441	48200	44737.9	47508	51835.7	44783.2	40877.4	46890.4	46454.6
		P37804	Transgelin OS=Mus musculus GN=Tagln PE=1 SV=3	Tagln	0.14845	3.34128	915	0	401	823	722	273	4163	4128
		Q9CQM5	Thioredoxin domain-containing protein 17 OS=Mus musculus GN=Txndc17 PE=1 SV=1	Txndc17	0.148737	0.322611	4616	4902	5173	7444	6064	6172	9774	7266
		P30275	Creatine kinase U-type, mitochondrial OS=Mus musculus GN=Ckmt1 PE=1 SV=1	Ckmt1	0.14887	-0.0395604	72556.7	70320.3	69817.7	70347.1	70594.6	67621.1	69988.1	63640.9
		Q9D1E6	Tubulin-folding cofactor B OS=Mus musculus GN=Tbcb PE=1 SV=2	Tbcb	0.150138	0.0919158	70661.7	85872	83388.3	85448.3	95659.7	83733	90832	85052.3
		P60202	Myelin proteolipid protein OS=Mus musculus GN=Plp1 PE=1 SV=2	Plp1	0.150227	-0.349907	38882	30868	32558	40147	35870	8623	12930	35186
		Q80Y55	BSD domain-containing protein 1 OS=Mus musculus GN=Bsdc1 PE=2 SV=1	Bsdc1	0.150811	0.0761294	42996	40189	36593	36272	44086	41916	41948	39980
		P16858	Glyceraldehyde-3-phosphate dehydrogenase OS=Mus musculus GN=Gapdh PE=1 SV=2	Gapdh	0.150819	0.0766917	169857	189432	186782	199772	208199	211087	199750	184006
		Q9Z0Y1	Dynactin subunit 3 OS=Mus musculus GN=Dctn3 PE=2 SV=2	Dctn3	0.151823	-0.108584	27760.7	27095.7	27874.7	31279.7	28939.7	25143.3	26433.3	21114.7
		P70168	Importin subunit beta-1 OS=Mus musculus GN=Kpnb1 PE=1 SV=2	Kpnb1	0.151964	-0.113625	75584.5	71850	81422	85449	63484.5	61960.5	71436	81711.5
		Q9Z218	Dipeptidyl aminopeptidase-like protein 6 OS=Mus musculus GN=Dpp6 PE=1 SV=1	Dpp6	0.152102	-0.121508	110728	103100	90638	80117	79967	84264	82981	90641
		Q00493	Carboxypeptidase E OS=Mus musculus GN=Cpe PE=1 SV=2	Cpe	0.153182	-0.126696	139918	107637	111180	116892	112104	109980	106050	87233
		Q91ZZ3	Beta-synuclein OS=Mus musculus GN=Sncb PE=1 SV=1	Sncb	0.153399	-0.0808894	113914	131642	117900	120149	103619	112358	123707	104802
		Q8BP92	Reticulocalbin-2 OS=Mus musculus GN=Rcn2 PE=2 SV=1	Rcn2	0.154136	0.126434	20344	18178	18931.4	16695.7	24144	21317.7	18734.4	19328
		P97461	40S ribosomal protein S5 OS=Mus musculus GN=Rps5 PE=1 SV=3	Rps5	0.154607	0.0880894	124354	118812	102114	108035	126173	122828	113924	130322
		P62245	40S ribosomal protein S15a OS=Mus musculus GN=Rps15a PE=1 SV=2	Rps15a	0.154699	-0.146992	72536	77261	66204.5	66891.5	63187	46166	57740.5	74216.5
		O08997	Copper transport protein ATOX1 OS=Mus musculus GN=Atox1 PE=1 SV=1	Atox1	0.154838	0.0799224	169448	165565	180458	168487	176350	204240	189080	168950
		P19536	Cytochrome c oxidase subunit 5B, mitochondrial OS=Mus musculus GN=Cox5b PE=1 SV=1	Cox5b	0.155952	-0.0678261	138784	163944	162044	157101	148955	144545	149733	136462
		P14106	Complement C1q subcomponent subunit B OS=Mus musculus GN=C1qb PE=1 SV=2	C1qb	0.156331	0.127587	28445	28474	32360	35577	35640	32213	32955	39978
		O88543	COP9 signalosome complex subunit 3 OS=Mus musculus GN=Cops3 PE=1 SV=3	Cops3	0.156574	0.0491635	51170	49136.5	49983	52605	53461.5	56777.5	52235.5	50395
		Q99LR1	Monoacylglycerol lipase ABHD12 OS=Mus musculus GN=Abhd12 PE=1 SV=2	Abhd12	0.156617	-0.124783	35801	45628	35401	41052	37663	33326	29879	37313
		Q62417	Sorbin and SH3 domain-containing protein 1 OS=Mus musculus GN=Sorbs1 PE=1 SV=2	Sorbs1	0.157394	-0.178738	52853	54235	62938	71349	63853	47535	47300	39544
		P07356	Annexin A2 OS=Mus musculus GN=Anxa2 PE=1 SV=2	Anxa2	0.157469	0.326008	21249	20387	20520	23845	23388	20649	30203	39798
		P16332	Methylmalonyl-CoA mutase, mitochondrial OS=Mus musculus GN=Mut PE=1 SV=2	Mut	0.157644	0.0884261	9821	9772	10701	11334	11392	11635	12151	10131
		Q8VEK0	Cell cycle control protein 50A OS=Mus musculus GN=Tmem30a PE=1 SV=1	Tmem30a	0.158923	-0.146425	9024	8819.67	8881	7504.33	8442.67	7849	7640.67	5284.67
		Q9D7B6	Isobutyryl-CoA dehydrogenase, mitochondrial OS=Mus musculus GN=Acad8 PE=1 SV=2	Acad8	0.159997	0.0938023	4981	6049	6312	5973	6886	6076	6243	6297
		Q3TES0	IQ motif and SEC7 domain-containing protein 3 OS=Mus musculus GN=Iqsec3 PE=2 SV=1	Iqsec3	0.160816	0.155618	3440	3656	2967	3438	4404	3146	4331	3721
		Q3TLH4	Protein PRRC2C OS=Mus musculus GN=Prrc2c PE=1 SV=3	Prrc2c	0.160844	0.482039	1207	908	2036	1166	2505	1550	2520	1305
		Q8CHT0	Delta-1-pyrroline-5-carboxylate dehydrogenase, mitochondrial OS=Mus musculus GN=Aldh4a1 PE=1 SV=3	Aldh4a1	0.160925	-0.0958389	30836.7	35265.7	27262.3	32012.3	30064	26243.7	29568.3	27485
		P21460	Cystatin-C OS=Mus musculus GN=Cst3 PE=2 SV=2	Cst3	0.162063	0.141829	117171	104074	141077	107288	130126	148740	138164	119184
		P28271	Cytoplasmic aconitate hydratase OS=Mus musculus GN=Aco1 PE=1 SV=3	Aco1	0.162259	0.22436	50021	42496	65792	71563	60733	76485	64967	79261
		P62075	Mitochondrial import inner membrane translocase subunit Tim13 OS=Mus musculus GN=Timm13 PE=1 SV=1	Timm13	0.16236	-0.106129	44858	33644	37651.5	35708.5	34302.5	35369.5	33939	32134
		P35979	60S ribosomal protein L12 OS=Mus musculus GN=Rpl12 PE=1 SV=2	Rpl12	0.162507	-0.0621265	97130.4	93659.6	101569	85087.2	86516.2	87561.4	91900.8	88018.4
		P62855	40S ribosomal protein S26 OS=Mus musculus GN=Rps26 PE=2 SV=3	Rps26	0.162729	0.175119	132256	171848	173977	134367	158420	197851	204578	158850
		Q6PGL7	WASH complex subunit FAM21 OS=Mus musculus GN=Fam21 PE=1 SV=1	Fam21	0.163341	0.048991	24003.3	23777.7	25346.7	26768.3	25343	25955.7	26753	26738.3
		P49442	Inositol polyphosphate 1-phosphatase OS=Mus musculus GN=Inpp1 PE=1 SV=2	Inpp1	0.163632	0.185498	41428	41506	51490	52791	53374	65898	44368	58303
		Q9JKY5	Huntingtin-interacting protein 1-related protein OS=Mus musculus GN=Hip1r PE=1 SV=2	Hip1r	0.163644	-0.151449	14756	14351	14550	13042	8423	12697	14595	12397
		Q91Z38	Tetratricopeptide repeat protein 1 OS=Mus musculus GN=Ttc1 PE=2 SV=1	Ttc1	0.164644	0.179328	197683	191172	246767	302603	282266	261181	273166	289862
		P09411	Phosphoglycerate kinase 1 OS=Mus musculus GN=Pgk1 PE=1 SV=4	Pgk1	0.165368	0.0651012	95712	108985	107121	111741	113028	118234	114044	105827
		P84228	Histone H3.2 OS=Mus musculus GN=Hist1h3b PE=1 SV=2	Hist1h3b	0.165859	0.0567255	99032.4	90272.4	86491.6	87397.6	98898.4	92246.9	94438.4	98212.6
		Q3UU96	Serine/threonine-protein kinase MRCK alpha OS=Mus musculus GN=Cdc42bpa PE=2 SV=2	Cdc42bpa	0.166109	-0.103998	49318	51280	57233	53952	43981	55730	41958	48089
		Q80X95	Ras-related GTP-binding protein A OS=Mus musculus GN=Rraga PE=2 SV=1	Rraga	0.167031	-0.0739179	288780	314557	256611	288894	255927	277492	276758	253745
		O35857	Mitochondrial import inner membrane translocase subunit TIM44 OS=Mus musculus GN=Timm44 PE=1 SV=2	Timm44	0.167538	-0.146187	44241	38743	38857	39781	41140	30572	39716	26567
		Q6P5G6	UBX domain-containing protein 7 OS=Mus musculus GN=Ubxn7 PE=1 SV=2	Ubxn7	0.167617	0.769183	2090	1969	5303	1963	6184	4729	7120	2003
		P01831	Thy-1 membrane glycoprotein OS=Mus musculus GN=Thy1 PE=1 SV=1	Thy1	0.167726	-0.0896364	122894	117772	113663	96041.8	108852	104905	96691.8	99551.9
		Q8JZX4	Splicing factor 45 OS=Mus musculus GN=Rbm17 PE=1 SV=1	Rbm17	0.168202	-0.0847216	62675	54076	54866	53131	51154	48827	48271	57455
		P46656	Adrenodoxin, mitochondrial OS=Mus musculus GN=Fdx1 PE=1 SV=1	Fdx1	0.168224	0.691745	3350	4093	3925	3944	10745	7237	5080	2842
		P97807	Fumarate hydratase, mitochondrial OS=Mus musculus GN=Fh PE=1 SV=3	Fh	0.168815	0.0443945	60798.9	57987.6	58393.1	57129.8	61972.9	62437.3	63423.9	56877.3
		Q62095	ATP-dependent RNA helicase DDX3Y OS=Mus musculus GN=Ddx3y PE=1 SV=2	Ddx3y	0.169487	-0.0588366	120996	112114	123530	113731	104491	112146	106231	119827
		Q9D8E6	60S ribosomal protein L4 OS=Mus musculus GN=Rpl4 PE=1 SV=3	Rpl4	0.170362	0.0385714	122374	115528	111570	114345	116074	124451	121116	120066
		Q8C437	PEX5-related protein OS=Mus musculus GN=Pex5l PE=1 SV=2	Pex5l	0.170697	0.163299	16269.5	12153	16304.5	20102	19482.5	17348.5	19450	19134.5
		P48428	Tubulin-specific chaperone A OS=Mus musculus GN=Tbca PE=2 SV=3	Tbca	0.17083	-0.135293	141783	139873	137577	116116	123408	137008	89685	112819
		Q8BGH2	Sorting and assembly machinery component 50 homolog OS=Mus musculus GN=Samm50 PE=1 SV=1	Samm50	0.170924	0.192807	24181	20236	14559	17930	21156	26565	21268	22745
		Q8BGD5	Carnitine O-palmitoyltransferase 1, brain isoform OS=Mus musculus GN=Cpt1c PE=1 SV=1	Cpt1c	0.171502	-0.110601	19725.5	16451.5	18673	20267	16093	18396.5	14026	18293.5
		Q11011	Puromycin-sensitive aminopeptidase OS=Mus musculus GN=Npepps PE=1 SV=2	Npepps	0.172329	0.0727889	46872.6	40275	38712.4	39577.3	45709.3	43539.1	44806	43424.9
		Q9DCT8	Cysteine-rich protein 2 OS=Mus musculus GN=Crip2 PE=1 SV=1	Crip2	0.172486	0.062047	98184	102102	107903	106591	112851	99626.3	114335	113703
		Q8BLQ9	Cell adhesion molecule 2 OS=Mus musculus GN=Cadm2 PE=1 SV=2	Cadm2	0.172669	-0.17415	20087	23298.5	14599.5	17685.5	18056	15390.5	12901.5	16144.5
		Q8BVU5	ADP-ribose pyrophosphatase, mitochondrial OS=Mus musculus GN=Nudt9 PE=2 SV=1	Nudt9	0.172685	0.0839131	196108	194114	187869	208932	215014	185363	224412	228274
		P61028	Ras-related protein Rab-8B OS=Mus musculus GN=Rab8b PE=1 SV=1	Rab8b	0.173367	0.303691	33248	55566	81035	68087	67453	80760	92460	69522
		Q9DBL1	Short/branched chain specific acyl-CoA dehydrogenase, mitochondrial OS=Mus musculus GN=Acadsb PE=1 SV=1	Acadsb	0.17394	0.0649201	17609.2	17171.4	16128	17677.2	18190.8	16845.2	19899	18103.4
		Q9CQ48	NudC domain-containing protein 2 OS=Mus musculus GN=Nudcd2 PE=1 SV=1	Nudcd2	0.173977	0.135727	41269.5	43770	42987.5	54826	51556.5	54006.5	44960.5	57147.5
		Q61220	Protein kinase C-binding protein NELL2 OS=Mus musculus GN=Nell2 PE=2 SV=3	Nell2	0.174063	0.31614	23104	20891	26442	29465	24518	24951	42919	39097
		Q80TJ1	Calcium-dependent secretion activator 1 OS=Mus musculus GN=Cadps PE=1 SV=3	Cadps	0.17517	0.0861664	32137.2	32447.2	32473	26131.5	33683.5	32809	35404.8	31906.5
		P50580	Proliferation-associated protein 2G4 OS=Mus musculus GN=Pa2g4 PE=1 SV=3	Pa2g4	0.175365	-0.0908749	56215	64154.5	58603	64538	51484.8	49508.5	58125.8	62262.5
		P09671	Superoxide dismutase [Mn], mitochondrial OS=Mus musculus GN=Sod2 PE=1 SV=3	Sod2	0.177568	-0.196257	75297.2	65486.2	75283.5	73231.7	33106.3	71422.3	56935.2	71057.8
		Q9D4H1	Exocyst complex component 2 OS=Mus musculus GN=Exoc2 PE=1 SV=1	Exoc2	0.177613	-0.0597909	21715	19336	21159	21155.5	18181.5	19067	20019	21113.5
		Q80U49	Centrosomal protein of 170 kDa protein B OS=Mus musculus GN=Cep170b PE=1 SV=2	Cep170b	0.180477	-0.103498	51554	52447	48977	49906	54123	41635	38852	47276
		Q60668	Heterogeneous nuclear ribonucleoprotein D0 OS=Mus musculus GN=Hnrnpd PE=1 SV=2	Hnrnpd	0.181227	0.0535218	241818	248931	227342	237981	234731	261471	245454	265587
		Q9D1R9	60S ribosomal protein L34 OS=Mus musculus GN=Rpl34 PE=1 SV=2	Rpl34	0.181607	-0.0725675	148882	153705	134105	160934	149973	140207	129369	134708
		Q91VR2	ATP synthase subunit gamma, mitochondrial OS=Mus musculus GN=Atp5c1 PE=1 SV=1	Atp5c1	0.181633	-0.0932285	100936	127006	129501	112534	101839	101766	109310	113247
		O54988	STE20-like serine/threonine-protein kinase OS=Mus musculus GN=Slk PE=1 SV=2	Slk	0.181804	-0.0811731	19302.4	20053.4	21517.6	23461.4	21346.4	18993.1	18691.7	18457.9
		Q08331	Calretinin OS=Mus musculus GN=Calb2 PE=1 SV=3	Calb2	0.182178	0.105502	70353	74955.7	70087	67024.7	70229	69986.7	84005.3	87995.3
		Q8CAQ8	Mitochondrial inner membrane protein OS=Mus musculus GN=Immt PE=1 SV=1	Immt	0.182283	-0.0391918	56076.2	52155	53770.5	53733.2	54805.9	49871.3	52420.5	50182.1
		Q80WC7	Arf-GAP domain and FG repeat-containing protein 2 OS=Mus musculus GN=Agfg2 PE=1 SV=1	Agfg2	0.182454	0.13399	95908	142763	132351	124942	148056	139304	128314	146744
		P80318	T-complex protein 1 subunit gamma OS=Mus musculus GN=Cct3 PE=1 SV=1	Cct3	0.182855	-0.0555096	63729.7	68601.3	66155.3	66077.7	61531.9	57020.9	63599.1	67726.3
		P02104	Hemoglobin subunit epsilon-Y2 OS=Mus musculus GN=Hbb-y PE=1 SV=2	Hbb-y	0.183183	0.241791	37247	46665	29002	31103	54238	35560	48937	40104
		Q99K48	Non-POU domain-containing octamer-binding protein OS=Mus musculus GN=Nono PE=1 SV=3	Nono	0.183386	-0.115524	280018	239000	256472	308521	212974	239741	226495	279572
		Q8JZQ2	AFG3-like protein 2 OS=Mus musculus GN=Afg3l2 PE=1 SV=1	Afg3l2	0.183885	-0.0473426	91506.2	85097.6	84246.2	84978.4	77144.2	81111.2	84021.6	87179
		P62334	26S protease regulatory subunit 10B OS=Mus musculus GN=Psmc6 PE=1 SV=1	Psmc6	0.183943	-0.0783339	150422	123606	130347	130081	112389	127817	122929	129455
		Q9QUR7	Peptidyl-prolyl cis-trans isomerase NIMA-interacting 1 OS=Mus musculus GN=Pin1 PE=1 SV=1	Pin1	0.185356	-0.0785914	53725	48284	46193.5	44318.5	48845.5	43160.8	42794.5	42589.8
		P39447	Tight junction protein ZO-1 OS=Mus musculus GN=Tjp1 PE=1 SV=2	Tjp1	0.185744	0.16142	35361.7	28033.7	36811.3	29065	32090.7	44019.7	39811.3	34217
		Q9JLB0	MAGUK p55 subfamily member 6 OS=Mus musculus GN=Mpp6 PE=1 SV=1	Mpp6	0.186176	0.0864517	50606	48653	51331	57399	53874	53541	63463	55092
		O88531	Palmitoyl-protein thioesterase 1 OS=Mus musculus GN=Ppt1 PE=2 SV=2	Ppt1	0.188989	-0.090487	136338	177265	156796	166156	140270	136036	146420	156230
		Q9QY76	Vesicle-associated membrane protein-associated protein B OS=Mus musculus GN=Vapb PE=2 SV=3	Vapb	0.189137	-0.0740005	100756	105876	108124	88274.5	92270.5	92974	99717.5	88244.5
		Q8BFZ9	Erlin-2 OS=Mus musculus GN=Erlin2 PE=1 SV=1	Erlin2	0.190022	0.0614779	67626.8	65238.4	61779.4	60826	63563.6	66133.6	67813.6	73665.6
		Q8BRT1	CLIP-associating protein 2 OS=Mus musculus GN=Clasp2 PE=1 SV=1	Clasp2	0.190226	-0.0754332	87167.8	91326.8	78830.8	78673.8	77067.8	81199.5	82711	69675.5
		Q3TEA8	Heterochromatin protein 1-binding protein 3 OS=Mus musculus GN=Hp1bp3 PE=1 SV=1	Hp1bp3	0.192842	0.0736391	70167	66802.2	64281	60515.6	66625.4	74760.6	65036	74620
		Q6P069	Sorcin OS=Mus musculus GN=Sri PE=1 SV=1	Sri	0.193015	0.0987071	37758	31709.5	30403.5	37373.5	35265	35723.5	39120	40683
		Q6R891	Neurabin-2 OS=Mus musculus GN=Ppp1r9b PE=1 SV=1	Ppp1r9b	0.193335	-0.0634517	128864	129627	117931	126097	131603	115548	112265	111218
		Q8BW96	Calcium/calmodulin-dependent protein kinase type 1D OS=Mus musculus GN=Camk1d PE=1 SV=2	Camk1d	0.193468	0.144479	38471	29361	38962	45643	41316	45279	47626	40240
		Q06185	ATP synthase subunit e, mitochondrial OS=Mus musculus GN=Atp5i PE=1 SV=2	Atp5i	0.193867	-0.0722522	118118	125326	107821	117686	97208	117434	106062	114363
		Q8C1B7	Septin-11 OS=Mus musculus GN=Sept11 PE=1 SV=4	Sept11	0.193874	-0.0428342	166115	162320	171676	166516	159532	149237	158205	171098
		P61971	Nuclear transport factor 2 OS=Mus musculus GN=Nutf2 PE=2 SV=1	Nutf2	0.194382	0.213225	33039	42314	35590	47261	35927	44703	54946	56361
		Q9ERT9	Protein phosphatase 1 regulatory subunit 1A OS=Mus musculus GN=Ppp1r1a PE=2 SV=1	Ppp1r1a	0.19484	0.192343	8486.75	7839.25	10986.2	9562	9159	11314.5	13675.2	9818
		Q99M87	DnaJ homolog subfamily A member 3, mitochondrial OS=Mus musculus GN=Dnaja3 PE=1 SV=1	Dnaja3	0.195816	-0.0787057	38519	41903	41227	45480	34492	38493	43005	37985
		O88990	Alpha-actinin-3 OS=Mus musculus GN=Actn3 PE=2 SV=1	Actn3	0.196468	0.0374977	269441	276710	279458	282378	285743	285245	273356	305190
		P35564	Calnexin OS=Mus musculus GN=Canx PE=1 SV=1	Canx	0.197945	-0.129257	89303	133961	111090	105226	96333	95174	87605.5	103649
		P02088	Hemoglobin subunit beta-1 OS=Mus musculus GN=Hbb-b1 PE=1 SV=2	Hbb-b1	0.197998	0.11278	69071.8	84050.6	60462.1	71979.9	83338.3	73658.9	76167.7	84605.4
		Q5PR73	GTP-binding protein Di-Ras2 OS=Mus musculus GN=Diras2 PE=2 SV=1	Diras2	0.19829	0.106166	9113	7406	8773	8636	9226	9957	10302	8045
		Q91WK0	Leucine-rich repeat flightless-interacting protein 2 OS=Mus musculus GN=Lrrfip2 PE=1 SV=1	Lrrfip2	0.198365	0.146134	27935	26922	30824	36536	34633	41183	30769	33492
		O08915	AH receptor-interacting protein OS=Mus musculus GN=Aip PE=1 SV=1	Aip	0.19837	0.138264	59620	63381	53245	80097	73002	68661	71248	78875
		P70195	Proteasome subunit beta type-7 OS=Mus musculus GN=Psmb7 PE=1 SV=1	Psmb7	0.199016	-0.096333	56951.5	49424	57132.5	59870.8	50681.8	58507	48279	44392.2
		O70456	14-3-3 protein sigma OS=Mus musculus GN=Sfn PE=1 SV=2	Sfn	0.199044	-0.166559	231275	205455	141332	193696	191163	156305	134042	161705
		Q9Z1F9	SUMO-activating enzyme subunit 2 OS=Mus musculus GN=Uba2 PE=1 SV=1	Uba2	0.199073	0.0591923	46883	45326.5	51397	51334.5	53117	54349.5	49042	49971.5
		P62259	14-3-3 protein epsilon OS=Mus musculus GN=Ywhae PE=1 SV=1	Ywhae	0.199144	0.0355523	62909	57305.6	56678.2	58104.1	60214.1	61232.1	60462.8	61442.5
		Q9CWS0	N(G),N(G)-dimethylarginine dimethylaminohydrolase 1 OS=Mus musculus GN=Ddah1 PE=1 SV=3	Ddah1	0.200202	0.0974162	51490.4	50029.7	63580	54105.8	60665.6	64957.5	54629.5	60307.5
		P27773	Protein disulfide-isomerase A3 OS=Mus musculus GN=Pdia3 PE=1 SV=2	Pdia3	0.200298	-0.0441725	103775	95269.9	91370.3	96102.7	90827.7	95698.9	89260.4	93657.5
		Q3UQ44	Ras GTPase-activating-like protein IQGAP2 OS=Mus musculus GN=Iqgap2 PE=1 SV=2	Iqgap2	0.2004	-0.0982323	29572.3	26522	26448.7	28900.3	28004	22966.3	21413	28112.7
		P70211	Netrin receptor DCC OS=Mus musculus GN=Dcc PE=1 SV=2	Dcc	0.201085	0.140881	3963	4188	5123	3279	4640	4779	5070	4396
		Q8CGC7	Bifunctional glutamate/proline--tRNA ligase OS=Mus musculus GN=Eprs PE=1 SV=4	Eprs	0.201888	0.101788	102539	98513.7	90255.8	98947.2	97840.8	95656.5	114291	122190
		O55142	60S ribosomal protein L35a OS=Mus musculus GN=Rpl35a PE=1 SV=2	Rpl35a	0.202145	-0.0465989	54462.8	59248.5	58542.5	59420	50995.2	55769	57887.8	56226
		Q9Z0J4	Nitric oxide synthase, brain OS=Mus musculus GN=Nos1 PE=1 SV=1	Nos1	0.202193	0.147216	31571	42867	46184	41120	51714	39054	49016	45769
		Q9QXY6	EH domain-containing protein 3 OS=Mus musculus GN=Ehd3 PE=1 SV=2	Ehd3	0.202239	0.0404774	89733.2	83503	83939.8	84514.4	84210.2	88550.2	93649.6	89111
		Q64487	Receptor-type tyrosine-protein phosphatase delta OS=Mus musculus GN=Ptprd PE=1 SV=3	Ptprd	0.203092	0.470426	7691	4273.5	9735.5	8334.5	9781	14320	14660.5	5402
		B2RXS4	Plexin-B2 OS=Mus musculus GN=Plxnb2 PE=1 SV=1	Plxnb2	0.203106	-0.10321	14155.5	14005	11207	14886	12427.5	12606.5	13067.5	10552.5
		Q8R0S4	Voltage-dependent L-type calcium channel subunit beta-4 OS=Mus musculus GN=Cacnb4 PE=1 SV=2	Cacnb4	0.20357	0.080433	23238	23116.5	21650.5	20348	24450	23654	21172.5	26183
		Q80U28	MAP kinase-activating death domain protein OS=Mus musculus GN=Madd PE=1 SV=2	Madd	0.203726	-0.286667	3287	2190	2384	2032	929	2628	2287	1213
		P70349	Histidine triad nucleotide-binding protein 1 OS=Mus musculus GN=Hint1 PE=1 SV=3	Hint1	0.203967	0.0726573	75254.9	71972.2	80903	78042.3	82818.8	86334.4	86990.4	72274.4
		P55821	Stathmin-2 OS=Mus musculus GN=Stmn2 PE=1 SV=1	Stmn2	0.205444	-0.0417186	127683	137746	135937	141792	126121	134580	134869	124927
		Q80WJ7	Protein LYRIC OS=Mus musculus GN=Mtdh PE=1 SV=1	Mtdh	0.205482	-0.12462	5108	5826	5139	4004	4993	3898	4255	4429
		P24369	Peptidyl-prolyl cis-trans isomerase B OS=Mus musculus GN=Ppib PE=1 SV=2	Ppib	0.206373	-0.0892285	218396	203098	186831	174661	174509	160280	180279	198053
		Q9JI91	Alpha-actinin-2 OS=Mus musculus GN=Actn2 PE=1 SV=2	Actn2	0.207145	0.0350064	92087.7	95304.7	95905	97966	97895.7	98727	94082.7	103905
		Q8BWG8	Beta-arrestin-1 OS=Mus musculus GN=Arrb1 PE=1 SV=1	Arrb1	0.207753	-0.121425	28646.5	24260	23987	30040.5	22437	21861	28558.5	21093
		O08810	116 kDa U5 small nuclear ribonucleoprotein component OS=Mus musculus GN=Eftud2 PE=2 SV=1	Eftud2	0.207832	-0.153602	44536	42667	49564	55450	51868	33186	34259	43379
		Q9Z1W9	STE20/SPS1-related proline-alanine-rich protein kinase OS=Mus musculus GN=Stk39 PE=1 SV=1	Stk39	0.208025	0.12834	15421	15335	17039	15794	21004	18217	18285	14244
		Q8CGK7	Guanine nucleotide-binding protein G(olf) subunit alpha OS=Mus musculus GN=Gnal PE=1 SV=1	Gnal	0.209805	0.123068	369134	462477	343073	461146	489115	447325	487135	413574
		Q6R0H7	Guanine nucleotide-binding protein G(s) subunit alpha isoforms XLas OS=Mus musculus GN=Gnas PE=2 SV=1	Gnas	0.20992	0.109962	136104	168066	128975	168559	174334	162426	177421	153688
		Q9QZB9	Dynactin subunit 5 OS=Mus musculus GN=Dctn5 PE=1 SV=1	Dctn5	0.210799	-0.0873587	54343.5	46892	54085	53199	48958.5	53720	47093.5	40531.5
		Q8R3S6	Exocyst complex component 1 OS=Mus musculus GN=Exoc1 PE=1 SV=4	Exoc1	0.210816	-0.116762	33342	37851	40559	32173	36856	34380	28075	27809
		Q9JMA1	Ubiquitin carboxyl-terminal hydrolase 14 OS=Mus musculus GN=Usp14 PE=1 SV=3	Usp14	0.210961	0.172079	10421.5	9899.5	10046	11988.5	15992.5	11394.5	11582.5	10674.5
		Q9DD18	D-tyrosyl-tRNA(Tyr) deacylase 1 OS=Mus musculus GN=Dtd1 PE=1 SV=2	Dtd1	0.21154	-0.0832827	12551.3	10342	10694	12490.7	11313.8	10928	10346.5	9652.17
		P56375	Acylphosphatase-2 OS=Mus musculus GN=Acyp2 PE=2 SV=2	Acyp2	0.212482	0.0680476	23968	28601.7	26907	24489.7	28541.3	25796.7	28101.7	28601.3
		Q91WG7	Diacylglycerol kinase gamma OS=Mus musculus GN=Dgkg PE=2 SV=1	Dgkg	0.212727	-0.115701	18201.7	26925	22408.7	24212.7	21310.3	21049.3	19361	19412
		Q60714	Long-chain fatty acid transport protein 1 OS=Mus musculus GN=Slc27a1 PE=1 SV=1	Slc27a1	0.213158	-0.0839956	33486	35800	29155	33185	27189	31352	28494	33535
		Q810A7	ATP-dependent RNA helicase DDX42 OS=Mus musculus GN=Ddx42 PE=1 SV=3	Ddx42	0.213691	0.0916594	40301	37625	37273	41337	47637	45048	41555	36644
		Q9D8T7	SRA stem-loop-interacting RNA-binding protein, mitochondrial OS=Mus musculus GN=Slirp PE=1 SV=2	Slirp	0.213918	0.142594	32423	28600	36379	28978	41136	33556	39941	29768
		O89116	Vesicle transport through interaction with t-SNAREs homolog 1A OS=Mus musculus GN=Vti1a PE=1 SV=1	Vti1a	0.215467	-0.111538	17964	16254	17755	18308	14081	15566	19397	13398
		Q9Z2W9	Glutamate receptor 3 OS=Mus musculus GN=Gria3 PE=1 SV=2	Gria3	0.216461	0.168223	13472	17572	15031	14333	21683	16386	18426	14075
		Q99JY0	Trifunctional enzyme subunit beta, mitochondrial OS=Mus musculus GN=Hadhb PE=1 SV=1	Hadhb	0.216879	0.161971	48451	77040	54087	75122	74949	75137	68892	76976
		Q922S8	Kinesin-like protein KIF2C OS=Mus musculus GN=Kif2c PE=1 SV=1	Kif2c	0.216948	-0.109473	56139	66415	52949	51777	46532	59292	50317	46258
		Q8CCK0	Core histone macro-H2A.2 OS=Mus musculus GN=H2afy2 PE=1 SV=3	H2afy2	0.217654	0.131812	3256	2804	3524	3078	3735	4194	2938	3464
		Q93092	Transaldolase OS=Mus musculus GN=Taldo1 PE=1 SV=2	Taldo1	0.218458	0.0717458	264316	255139	278971	288122	276126	267038	300857	320482
		P56395	Cytochrome b5 OS=Mus musculus GN=Cyb5a PE=1 SV=2	Cyb5a	0.219967	-0.104598	130539	161652	140781	130949	119846	130348	146006	108736
		Q8R2Y0	Monoacylglycerol lipase ABHD6 OS=Mus musculus GN=Abhd6 PE=2 SV=1	Abhd6	0.220671	-0.144578	26394	21388	19745	17555	18962	21033	17660	15126
		O35098	Dihydropyrimidinase-related protein 4 OS=Mus musculus GN=Dpysl4 PE=1 SV=1	Dpysl4	0.221215	0.0221685	92014.7	92987.9	98768.4	95268	95841.3	97124.6	97128.9	97346.9
		P40124	Adenylyl cyclase-associated protein 1 OS=Mus musculus GN=Cap1 PE=1 SV=4	Cap1	0.221256	-0.0318973	141293	148728	147018	148816	138873	144736	135234	148326
		P02469	Laminin subunit beta-1 OS=Mus musculus GN=Lamb1 PE=1 SV=3	Lamb1	0.221583	0.151771	8091	6737	9437	7915	11311	8907	8092	8754
		Q9CR98	Protein FAM136A OS=Mus musculus GN=Fam136a PE=2 SV=1	Fam136a	0.22401	-0.315083	6801	5983	5307	6055	8117	2249	2420	3752
		P31786	Acyl-CoA-binding protein OS=Mus musculus GN=Dbi PE=1 SV=2	Dbi	0.224743	0.108727	53261	50663.2	52203.7	48864.3	64416.7	51570.3	62873.2	48420.2
		Q62446	Peptidyl-prolyl cis-trans isomerase FKBP3 OS=Mus musculus GN=Fkbp3 PE=1 SV=2	Fkbp3	0.225117	-0.0543778	98327.2	107516	94549.8	107476	97734.8	98803	89180.2	99971.8
		Q60780	Growth arrest-specific protein 7 OS=Mus musculus GN=Gas7 PE=1 SV=1	Gas7	0.225397	0.0410514	66655.6	74424.8	75897.2	73926	75689.6	77684	75621.8	73850.2
		P35700	Peroxiredoxin-1 OS=Mus musculus GN=Prdx1 PE=1 SV=1	Prdx1	0.226774	-0.0792831	80453.7	71263	85272	76966.3	79898.7	62693.3	72994.7	73477
		Q9Z2I9	Succinyl-CoA ligase [ADP-forming] subunit beta, mitochondrial OS=Mus musculus GN=Sucla2 PE=1 SV=2	Sucla2	0.227629	-0.035647	115668	123231	126761	116302	115924	121031	113165	114662
		Q8BTG7	Protein NDRG4 OS=Mus musculus GN=Ndrg4 PE=1 SV=1	Ndrg4	0.228829	-0.0957277	27531.8	28380.2	26089.2	34844.8	27188.6	28127.8	25746	24598.2
		P68404	Protein kinase C beta type OS=Mus musculus GN=Prkcb PE=1 SV=4	Prkcb	0.228965	-0.0448754	68619	74359.6	79034.8	71403.7	67583.9	69201.1	72242.1	71222.8
		Q9Z0S1	3'(2'),5'-bisphosphate nucleotidase 1 OS=Mus musculus GN=Bpnt1 PE=1 SV=2	Bpnt1	0.229835	0.133676	68857.3	65938.3	79971	92451.3	97842.3	74689	88724.7	87029.7
		Q9D051	Pyruvate dehydrogenase E1 component subunit beta, mitochondrial OS=Mus musculus GN=Pdhb PE=1 SV=1	Pdhb	0.230217	0.0631365	64401	58033	56325.3	55872.7	65501.3	65971.9	59168	58804.7
		Q9CPU0	Lactoylglutathione lyase OS=Mus musculus GN=Glo1 PE=1 SV=3	Glo1	0.231265	-0.084976	108998	101820	113426	105890	98605	85425.5	115798	93753.5
		P48318	Glutamate decarboxylase 1 OS=Mus musculus GN=Gad1 PE=2 SV=2	Gad1	0.231726	0.456539	6474	8916.67	13246.7	11824.3	15400	23321.3	10388.3	9824.33
		P35803	Neuronal membrane glycoprotein M6-b OS=Mus musculus GN=Gpm6b PE=1 SV=2	Gpm6b	0.232034	-0.0677989	6842.5	6351.5	5473.5	6841.75	6033.5	5993.75	5868.5	5884
		P09055	Integrin beta-1 OS=Mus musculus GN=Itgb1 PE=1 SV=1	Itgb1	0.23215	0.0740085	42914	52127	53664	52245	55109	56880	50745	53088
		Q61390	T-complex protein 1 subunit zeta-2 OS=Mus musculus GN=Cct6b PE=2 SV=4	Cct6b	0.232598	0.0836286	198159	162716	168670	159143	179429	205018	178725	183110
		Q8CBY8	Dynactin subunit 4 OS=Mus musculus GN=Dctn4 PE=1 SV=1	Dctn4	0.234191	0.150518	27158	20196.5	28909.5	31952	33621	25884	31542.5	33457
		P97300	Neuroplastin OS=Mus musculus GN=Nptn PE=1 SV=3	Nptn	0.235933	-0.0797891	201406	239473	186527	205785	180108	208002	189213	189387
		P20612	Guanine nucleotide-binding protein G(t) subunit alpha-1 OS=Mus musculus GN=Gnat1 PE=1 SV=3	Gnat1	0.23611	0.121865	203920	259892	190604	237998	258922	248598	278593	215054
		Q9D358	Low molecular weight phosphotyrosine protein phosphatase OS=Mus musculus GN=Acp1 PE=1 SV=3	Acp1	0.236437	0.0489861	26470.8	28456	27864.5	26253.3	30508.5	27011.7	29598.6	27267.5
		Q9CXW3	Calcyclin-binding protein OS=Mus musculus GN=Cacybp PE=1 SV=1	Cacybp	0.237753	-0.0643455	230388	191630	218836	232876	208708	216149	199634	193017
		Q8VBV7	COP9 signalosome complex subunit 8 OS=Mus musculus GN=Cops8 PE=1 SV=1	Cops8	0.238155	-0.123335	144834	179936	145911	136570	119968	143905	157191	111292
		Q99PT1	Rho GDP-dissociation inhibitor 1 OS=Mus musculus GN=Arhgdia PE=1 SV=3	Arhgdia	0.238429	0.112114	26010.5	19441.6	25667.5	28189.9	29061.2	29228.4	27176	24977.9
		Q80TL4	Protein KIAA1045 OS=Mus musculus GN=Kiaa1045 PE=2 SV=2	Kiaa1045	0.24048	0.0273309	54021	56110.3	53777.2	54068.2	53761.5	57586.5	54800	57786.2
		P28650	Adenylosuccinate synthetase isozyme 1 OS=Mus musculus GN=Adssl1 PE=1 SV=2	Adssl1	0.241172	0.181469	18530	20323	14323	12141	17416	20720	22190	16844
		Q9JLM8	Serine/threonine-protein kinase DCLK1 OS=Mus musculus GN=Dclk1 PE=1 SV=1	Dclk1	0.242071	0.038825	32785.2	30596.5	30957.4	33686.8	33846.1	32910.9	34530.8	31708.7
		Q0GNC1	Inverted formin-2 OS=Mus musculus GN=Inf2 PE=1 SV=1	Inf2	0.244667	0.121456	15870	12424	12068	15183.7	13616.7	14764.3	16194.3	17716.7
		O35129	Prohibitin-2 OS=Mus musculus GN=Phb2 PE=1 SV=1	Phb2	0.245229	-0.0631253	157086	149078	155301	154764	145677	164037	138086	129530
		P14231	Sodium/potassium-transporting ATPase subunit beta-2 OS=Mus musculus GN=Atp1b2 PE=1 SV=2	Atp1b2	0.245496	-0.0750889	115939	115657	108877	92479.6	107410	94382.6	95576.6	103074
		P61255	60S ribosomal protein L26 OS=Mus musculus GN=Rpl26 PE=1 SV=1	Rpl26	0.246757	-0.0390277	126444	124925	113749	118906	111138	114944	121896	117155
		P26638	Serine--tRNA ligase, cytoplasmic OS=Mus musculus GN=Sars PE=2 SV=3	Sars	0.247694	0.111294	75622	69605.3	70871.3	75475.7	72247	85415.7	70006.3	96355.7
		Q99KQ4	Nicotinamide phosphoribosyltransferase OS=Mus musculus GN=Nampt PE=1 SV=1	Nampt	0.247905	0.207821	85057	53550	84640	105392	79417	93824	108435	115261
		Q9EPV8	Ubiquitin-like protein 5 OS=Mus musculus GN=Ubl5 PE=1 SV=1	Ubl5	0.248591	0.0965883	140719	152751	130506	130470	151198	138588	140400	177813
		Q07133	Histone H1t OS=Mus musculus GN=Hist1h1t PE=1 SV=4	Hist1h1t	0.248773	-0.069376	136032	149408	127617	123197	131561	123991	112460	131039
		Q9DCT2	NADH dehydrogenase [ubiquinone] iron-sulfur protein 3, mitochondrial OS=Mus musculus GN=Ndufs3 PE=1 SV=2	Ndufs3	0.249592	-0.0597257	71149.5	66808.5	67488.5	63667	70286	57480.5	64564.5	60709.5
		Q02819	Nucleobindin-1 OS=Mus musculus GN=Nucb1 PE=1 SV=2	Nucb1	0.249927	0.102295	17237	18041	13244	16623	18007	17601	19973	16228
		Q99KG3	RNA-binding protein 10 OS=Mus musculus GN=Rbm10 PE=1 SV=1	Rbm10	0.250599	0.225683	7550.5	8511	8796.5	5337	11391	9976.5	9397.5	6244.5
		Q6IRU2	Tropomyosin alpha-4 chain OS=Mus musculus GN=Tpm4 PE=2 SV=3	Tpm4	0.250647	-0.0971516	67718.5	57815.5	55300.5	46748	50514.5	52356	50405.5	52196.5
		Q68FF6	ARF GTPase-activating protein GIT1 OS=Mus musculus GN=Git1 PE=1 SV=1	Git1	0.25107	0.0510686	26414.4	25491.9	24327.4	26832	28532.9	24998.1	26274.4	28523.7
		P70414	Sodium/calcium exchanger 1 OS=Mus musculus GN=Slc8a1 PE=1 SV=1	Slc8a1	0.251079	-0.0625176	20703	21073	20358	22898	17365	20317	21337	20697
		Q60625	Intercellular adhesion molecule 5 OS=Mus musculus GN=Icam5 PE=1 SV=2	Icam5	0.252395	-0.0705588	70035.2	72279	60153.2	67686.5	70599	61763.8	60145.8	58583.8
		P23506	Protein-L-isoaspartate(D-aspartate) O-methyltransferase OS=Mus musculus GN=Pcmt1 PE=1 SV=3	Pcmt1	0.253154	-0.0482059	109958	115060	118195	121888	119680	113498	104451	105051
		P48771	Cytochrome c oxidase subunit 7A2, mitochondrial OS=Mus musculus GN=Cox7a2 PE=1 SV=2	Cox7a2	0.253467	-0.0909467	49453	37215	42368	37820	35770	36746	40299	38866
		Q9QYR9	Acyl-coenzyme A thioesterase 2, mitochondrial OS=Mus musculus GN=Acot2 PE=1 SV=2	Acot2	0.253956	-0.0767822	19066	16850	18925	17233	15870	15134	19369	16167
		Q6QWF9	Calcium/calmodulin-dependent protein kinase II inhibitor 1 OS=Mus musculus GN=Camk2n1 PE=1 SV=1	Camk2n1	0.254214	0.242918	8444	11589	7805	7499	14667	11568	8097	9589
		Q9WV69	Dematin OS=Mus musculus GN=Dmtn PE=1 SV=1	Dmtn	0.255122	0.0709727	37100	41336.5	36458.5	39037.5	45659	39086	42807	37305.5
		P29533	Vascular cell adhesion protein 1 OS=Mus musculus GN=Vcam1 PE=1 SV=1	Vcam1	0.255346	0.120026	24461	26758	24482.5	23906	25454.5	24707.5	34646.5	26754.5
		O09114	Prostaglandin-H2 D-isomerase OS=Mus musculus GN=Ptgds PE=1 SV=1	Ptgds	0.255731	0.120188	87017.7	113786	106597	97549.3	101762	102607	114141	135109
		P60761	Neurogranin OS=Mus musculus GN=Nrgn PE=1 SV=1	Nrgn	0.256488	0.0742109	94482.1	100845	102088	103119	120340	113526	99168.8	97222.5
		Q80UG5	Septin-9 OS=Mus musculus GN=Sept9 PE=1 SV=1	Sept9	0.25665	0.0632101	87554.4	82228.6	88716.7	78928.3	80367.6	87908	94190.7	96290.6
		Q9D0T1	NHP2-like protein 1 OS=Mus musculus GN=Nhp2l1 PE=1 SV=4	Nhp2l1	0.256867	-0.116174	139837	100308	133614	146194	98735	112523	129234	119056
		P25444	40S ribosomal protein S2 OS=Mus musculus GN=Rps2 PE=2 SV=3	Rps2	0.2571	-0.0238642	79079.4	75014.2	76461.6	78325.3	76338.9	72726.6	74420.1	78023.6
		P84104	Serine/arginine-rich splicing factor 3 OS=Mus musculus GN=Srsf3 PE=1 SV=1	Srsf3	0.257271	0.116926	27199	23414	24803	28008	23082	28386	30828	33221
		P52503	NADH dehydrogenase [ubiquinone] iron-sulfur protein 6, mitochondrial OS=Mus musculus GN=Ndufs6 PE=1 SV=2	Ndufs6	0.257818	-0.048642	169250	167910	161910	152712	169185	154735	150830	145328
		Q9JHW2	Omega-amidase NIT2 OS=Mus musculus GN=Nit2 PE=1 SV=1	Nit2	0.258228	-0.130795	71810.5	74325	61202	78980	59003	48307	62007.5	79551
		Q9JHU4	Cytoplasmic dynein 1 heavy chain 1 OS=Mus musculus GN=Dync1h1 PE=1 SV=2	Dync1h1	0.258333	-0.0612766	44986.3	42239.8	40944.3	39007.6	41483.4	38170.3	42155.4	35124.7
		Q9CQE5	Regulator of G-protein signaling 10 OS=Mus musculus GN=Rgs10 PE=2 SV=1	Rgs10	0.259198	0.0705318	24807	26177.5	23938.5	22373.5	27875	26504	26999.5	22780.5
		Q9D1I5	Methylmalonyl-CoA epimerase, mitochondrial OS=Mus musculus GN=Mcee PE=1 SV=1	Mcee	0.259815	0.160731	110608	80191	109740	102762	104345	110997	149396	103386
		P39053	Dynamin-1 OS=Mus musculus GN=Dnm1 PE=1 SV=2	Dnm1	0.260098	-0.0450532	88921.6	80505.7	78541.9	80532.9	80517.3	80540.6	79812.9	72831.3
		Q91VR5	ATP-dependent RNA helicase DDX1 OS=Mus musculus GN=Ddx1 PE=1 SV=1	Ddx1	0.260945	-0.101427	42526.4	59983	52564.4	45473.4	48350.4	45305.8	44209.8	42340.2
		Q9QZB7	Actin-related protein 10 OS=Mus musculus GN=Actr10 PE=1 SV=2	Actr10	0.261849	0.221506	14727.5	13479	19133.5	19516	18870	15730	19327	27738
		Q60749	KH domain-containing, RNA-binding, signal transduction-associated protein 1 OS=Mus musculus GN=Khdrbs1 PE=1 SV=2	Khdrbs1	0.262425	-0.0709003	129648	119748	105969	119351	114120	105816	99669	121454
		P10852	4F2 cell-surface antigen heavy chain OS=Mus musculus GN=Slc3a2 PE=1 SV=1	Slc3a2	0.26344	0.0750175	24343	24071.3	26472.3	22099.7	29283.7	23684.3	25419	25875
		P47941	Crk-like protein OS=Mus musculus GN=Crkl PE=1 SV=2	Crkl	0.263446	0.0834282	94670	91462.5	101643	120084	115142	104166	108487	114092
		Q9WV98	Mitochondrial import inner membrane translocase subunit Tim9 OS=Mus musculus GN=Timm9 PE=1 SV=1	Timm9	0.263973	-0.0496545	72590.4	67361.3	66297.1	64755.3	69387.3	66208.4	62240.6	59711.3
		Q6NS60	F-box only protein 41 OS=Mus musculus GN=Fbxo41 PE=1 SV=3	Fbxo41	0.264544	0.0907796	26355	31200.5	25623	28779.5	33539	32268	30233.5	26081
		Q99K85	Phosphoserine aminotransferase OS=Mus musculus GN=Psat1 PE=1 SV=1	Psat1	0.264708	0.147073	25100.5	20768.5	27275	30162	24068	27893.5	35137.5	31400.5
		Q8BFQ8	Parkinson disease 7 domain-containing protein 1 OS=Mus musculus GN=Pddc1 PE=1 SV=1	Pddc1	0.26561	-0.340553	44230	21719	46519	46042	21087	53212	12081	18149
		Q05816	Fatty acid-binding protein, epidermal OS=Mus musculus GN=Fabp5 PE=1 SV=3	Fabp5	0.265941	0.0807132	51589.6	50797	57879.7	62083.7	61700.6	63264.3	62653.8	52677.8
		Q9R1K9	Centrin-2 OS=Mus musculus GN=Cetn2 PE=2 SV=1	Cetn2	0.266307	-0.250066	21280	22182	9714	18349	14880	18177	13328	7254
		Q9WV34	MAGUK p55 subfamily member 2 OS=Mus musculus GN=Mpp2 PE=1 SV=1	Mpp2	0.2669	-0.0480634	85047.6	78484.4	84233.2	91690.8	83648.8	79454.2	75870.4	84167.2
		P35278	Ras-related protein Rab-5C OS=Mus musculus GN=Rab5c PE=1 SV=2	Rab5c	0.267251	-0.0457073	33506.5	33220.5	35476.8	35175.8	33201.8	35838.2	30727	31333.2
		Q9Z1X4	Interleukin enhancer-binding factor 3 OS=Mus musculus GN=Ilf3 PE=1 SV=2	Ilf3	0.267608	0.311456	18396	20405	16872	39313	27521	35665	24512	36872
		Q9D593	V-type proton ATPase subunit E 2 OS=Mus musculus GN=Atp6v1e2 PE=2 SV=1	Atp6v1e2	0.267707	-0.0553973	147238	140905	141462	140237	145424	145311	122496	125043
		P09103	Protein disulfide-isomerase OS=Mus musculus GN=P4hb PE=1 SV=2	P4hb	0.268503	-0.0250098	83404.5	81100.5	87591.4	84483	80766.1	83269.3	79738.7	84387.5
		Q3URD3	Sarcolemmal membrane-associated protein OS=Mus musculus GN=Slmap PE=1 SV=2	Slmap	0.268824	0.137983	18420.5	24522	18507.5	27379.5	25005.5	22461	25571.5	28048.5
		P56213	FAD-linked sulfhydryl oxidase ALR OS=Mus musculus GN=Gfer PE=2 SV=2	Gfer	0.269719	0.0854071	109662	95058	110626	108565	103368	110351	112888	133509
		F6SEU4	Ras/Rap GTPase-activating protein SynGAP OS=Mus musculus GN=Syngap1 PE=1 SV=2	Syngap1	0.270375	-0.0499857	53675.6	48170.3	50293.6	52607.9	51869.5	50813	47527.3	44303.2
		Q8C129	Leucyl-cystinyl aminopeptidase OS=Mus musculus GN=Lnpep PE=1 SV=1	Lnpep	0.27118	0.105376	3084	3078	3474	3479	3932	4130	2955	3480
		Q9CQZ5	NADH dehydrogenase [ubiquinone] 1 alpha subcomplex subunit 6 OS=Mus musculus GN=Ndufa6 PE=1 SV=1	Ndufa6	0.271741	0.0448781	244641	264616	245284	269370	268822	286398	254278	260366
		Q99JR1	Sideroflexin-1 OS=Mus musculus GN=Sfxn1 PE=1 SV=3	Sfxn1	0.271853	-0.076728	145391	115880	132776	124872	108556	117206	119094	134246
		Q6PB66	Leucine-rich PPR motif-containing protein, mitochondrial OS=Mus musculus GN=Lrpprc PE=1 SV=2	Lrpprc	0.272216	-0.0457417	175748	181374	193012	168477	158878	174605	172873	179386
		Q91V09	WD repeat-containing protein 13 OS=Mus musculus GN=Wdr13 PE=1 SV=1	Wdr13	0.272225	-0.112914	15607	19601	14162	19417	17563	15425	14232	13800
		Q60973	Histone-binding protein RBBP7 OS=Mus musculus GN=Rbbp7 PE=1 SV=1	Rbbp7	0.272356	0.0935814	45855	54111	43095	40405	50988	48393	46062	55192
		O08583	THO complex subunit 4 OS=Mus musculus GN=Alyref PE=1 SV=3	Alyref	0.272483	0.127805	58579.5	59015.5	47803	52297	74446	62279	49811.5	58981
		Q9D6Z1	Nucleolar protein 56 OS=Mus musculus GN=Nop56 PE=1 SV=2	Nop56	0.27276	0.0403006	59140	65164	59775	65942	63170	63395	65665	67867
		P46096	Synaptotagmin-1 OS=Mus musculus GN=Syt1 PE=1 SV=1	Syt1	0.273899	-0.0585552	106320	88711.8	102812	92674.3	88762.6	96692.7	94966.5	87229.7
		P08030	Adenine phosphoribosyltransferase OS=Mus musculus GN=Aprt PE=1 SV=2	Aprt	0.274159	-0.115042	17247	26223	19670	23715	19759	20292	17917	18895
		P20060	Beta-hexosaminidase subunit beta OS=Mus musculus GN=Hexb PE=2 SV=2	Hexb	0.274652	-0.0556571	73317	67686	72686	60454	64543	67420	62005	64917
		P55302	Alpha-2-macroglobulin receptor-associated protein OS=Mus musculus GN=Lrpap1 PE=1 SV=1	Lrpap1	0.275841	0.139232	55259	32341	43682	52656	49616	55018	54155	50759
		Q80SZ7	Guanine nucleotide-binding protein G(I)/G(S)/G(O) subunit gamma-5 OS=Mus musculus GN=Gng5 PE=3 SV=2	Gng5	0.275856	-0.226265	83226	66226	82268	68013	89785	70303	32967	38859
		P06745	Glucose-6-phosphate isomerase OS=Mus musculus GN=Gpi PE=1 SV=4	Gpi	0.276031	-0.0753666	68380.7	73561.8	72417.8	72335.5	72255.6	74557.9	62473.1	55802
		P70182	Phosphatidylinositol 4-phosphate 5-kinase type-1 alpha OS=Mus musculus GN=Pip5k1a PE=1 SV=2	Pip5k1a	0.276244	-0.0516685	70039.3	68468	74115.3	78347.3	69790	72744	70830.7	62571.3
		Q62442	Vesicle-associated membrane protein 1 OS=Mus musculus GN=Vamp1 PE=1 SV=1	Vamp1	0.277484	0.198507	20148	17742	17054	14031	27873	17583	16412	20799
		Q9DC07	LIM zinc-binding domain-containing Nebulette OS=Mus musculus GN=Nebl PE=2 SV=1	Nebl	0.278309	-0.0577515	78128	85006.5	79675.5	69770.5	77409.5	73462	67848	75809
		Q99104	Unconventional myosin-Va OS=Mus musculus GN=Myo5a PE=1 SV=2	Myo5a	0.278704	-0.0490176	133936	127400	132391	134716	118805	134111	134878	114746
		Q7TMB8	Cytoplasmic FMR1-interacting protein 1 OS=Mus musculus GN=Cyfip1 PE=1 SV=1	Cyfip1	0.278731	-0.0853884	33805	46468	44737	40235	38876	35289	37748	39222
		Q9ERK4	Exportin-2 OS=Mus musculus GN=Cse1l PE=2 SV=1	Cse1l	0.278757	-0.0360976	141153	153685	148608	159586	150587	142117	140596	147964
		P48024	Eukaryotic translation initiation factor 1 OS=Mus musculus GN=Eif1 PE=2 SV=2	Eif1	0.278911	0.0420382	90081.5	83901.3	86226.7	82843.2	87436.7	96974.3	87418.5	85644.5
		P10126	Elongation factor 1-alpha 1 OS=Mus musculus GN=Eef1a1 PE=1 SV=3	Eef1a1	0.279383	-0.0479838	117111	109155	110656	101273	112648	102296	103711	98514.1
		O70250	Phosphoglycerate mutase 2 OS=Mus musculus GN=Pgam2 PE=1 SV=3	Pgam2	0.279972	0.138365	17709	15049.3	21142.3	18461.3	19020	18210.3	25613.7	19530.3
		Q8BYI9	Tenascin-R OS=Mus musculus GN=Tnr PE=1 SV=2	Tnr	0.280288	-0.0690109	59938	63475	54574.8	51175.2	58406	54044	50029.8	50868.5
		A2RSJ4	UHRF1-binding protein 1-like OS=Mus musculus GN=Uhrf1bp1l PE=1 SV=2	Uhrf1bp1l	0.280436	0.109936	39356	38078	27711	33845	43694	37715	38116	34745
		P48455	Serine/threonine-protein phosphatase 2B catalytic subunit gamma isoform OS=Mus musculus GN=Ppp3cc PE=2 SV=1	Ppp3cc	0.28081	-0.162261	8053	9727	7276	6344	7016	4557	6321	8411
		Q61316	Heat shock 70 kDa protein 4 OS=Mus musculus GN=Hspa4 PE=1 SV=1	Hspa4	0.281311	-0.0323489	59720.9	55574.4	61006.6	62238.1	59447.1	58454.7	56342.3	56579.4
		Q68ED7	CREB-regulated transcription coactivator 1 OS=Mus musculus GN=Crtc1 PE=2 SV=1	Crtc1	0.281407	0.0720076	50756	58716.8	59144.2	63285.8	65907.2	62246	55451.5	64996.8
		Q8K199	COX assembly mitochondrial protein 2 homolog OS=Mus musculus GN=Cmc2 PE=2 SV=1	Cmc2	0.28318	-0.075534	34176	41641	33884	32619	34966	32589	33752	30263
		Q9CQD1	Ras-related protein Rab-5A OS=Mus musculus GN=Rab5a PE=1 SV=1	Rab5a	0.284424	0.0811887	10523.6	8454.2	9421.4	10892	9938.8	10650.6	11714	10177.8
		Q9D819	Inorganic pyrophosphatase OS=Mus musculus GN=Ppa1 PE=1 SV=1	Ppa1	0.285942	-0.0282232	53314.5	51543.2	52999	50526.8	49008.2	50056.5	49655.2	53782.2
		Q8C522	Endonuclease domain-containing 1 protein OS=Mus musculus GN=Endod1 PE=1 SV=2	Endod1	0.286083	0.100725	11158.2	11258.8	11150.5	13590.8	14067.2	12579.5	14423.2	10838.2
		P28667	MARCKS-related protein OS=Mus musculus GN=Marcksl1 PE=1 SV=2	Marcksl1	0.286844	-0.128925	27920.5	24049.5	22825.5	23688	23431	15696	19514.5	27145
		P15209	BDNF/NT-3 growth factors receptor OS=Mus musculus GN=Ntrk2 PE=1 SV=1	Ntrk2	0.286856	0.0502097	95927.2	84952.2	91736.8	85935	97733.8	85956.2	98425	94439
		Q7TME0	Lipid phosphate phosphatase-related protein type 4 OS=Mus musculus GN=Lppr4 PE=2 SV=2	Lppr4	0.287657	0.0344725	30583.5	30970.2	32321.8	31728.1	33885	33519.2	30143.1	32386.1
		P61021	Ras-related protein Rab-5B OS=Mus musculus GN=Rab5b PE=1 SV=1	Rab5b	0.287922	0.139965	46575	57890	59984	36987	50219	55802	63074	60535
		O35551	Rab GTPase-binding effector protein 1 OS=Mus musculus GN=Rabep1 PE=1 SV=2	Rabep1	0.288259	0.0736743	62694	61774.5	58666.5	70488	75784	60675.5	66711	69138
		P27659	60S ribosomal protein L3 OS=Mus musculus GN=Rpl3 PE=1 SV=3	Rpl3	0.288291	-0.0512894	82095.1	89703.9	92917.3	88170.9	77812.5	85871.9	79508.2	91595.2
		O88342	WD repeat-containing protein 1 OS=Mus musculus GN=Wdr1 PE=1 SV=3	Wdr1	0.288314	0.0533121	112473	114274	114872	119835	112690	116293	121428	135644
		Q8BU31	Ras-related protein Rap-2c OS=Mus musculus GN=Rap2c PE=1 SV=1	Rap2c	0.289179	-0.124036	49432	60665	49630	59169	33869	53832	47894	56150
		O88735	Ensconsin OS=Mus musculus GN=Map7 PE=1 SV=1	Map7	0.28968	0.0526567	40694	48895	45256	45208	49487	44081	48239	47727
		Q9QXS6	Drebrin OS=Mus musculus GN=Dbn1 PE=1 SV=4	Dbn1	0.291159	-0.0663919	104898	115348	106670	108417	116204	100860	87771.4	101595
		P81122	Insulin receptor substrate 2 OS=Mus musculus GN=Irs2 PE=1 SV=2	Irs2	0.29128	0.113621	58258	56583	55673	45159	64659	69418	56497	49604
		Q5SQX6	Cytoplasmic FMR1-interacting protein 2 OS=Mus musculus GN=Cyfip2 PE=1 SV=2	Cyfip2	0.292183	-0.0712986	27200	33292	32907.5	28054.5	30755	26119	28605	27315.5
		Q5U3K5	Rab-like protein 6 OS=Mus musculus GN=Rabl6 PE=1 SV=2	Rabl6	0.292231	-0.187204	37667	47330	39188	48824	36394	48274	17530	38423
		P80317	T-complex protein 1 subunit zeta OS=Mus musculus GN=Cct6a PE=1 SV=3	Cct6a	0.292542	0.0333944	58261.7	51489.1	53710.4	53154.6	55585.1	55123.6	57739.8	55401
		P14206	40S ribosomal protein SA OS=Mus musculus GN=Rpsa PE=1 SV=4	Rpsa	0.292851	-0.0757193	79698.8	76238.2	69690.2	71268.8	64214.5	59192.8	78574	72434
		Q69Z98	Serine/threonine-protein kinase BRSK2 OS=Mus musculus GN=Brsk2 PE=1 SV=2	Brsk2	0.293982	-0.105123	60252	77464	83092.5	74146	56694.5	65305	63055.5	78893
		Q9CQN1	Heat shock protein 75 kDa, mitochondrial OS=Mus musculus GN=Trap1 PE=1 SV=1	Trap1	0.295446	0.0530852	19377.7	19075	18563.3	22158.7	20834	20648.7	19891	22004
		P97447	Four and a half LIM domains protein 1 OS=Mus musculus GN=Fhl1 PE=1 SV=3	Fhl1	0.29549	0.0784317	348121	415295	417937	340239	440380	382381	433238	384934
		Q91ZX7	Prolow-density lipoprotein receptor-related protein 1 OS=Mus musculus GN=Lrp1 PE=1 SV=1	Lrp1	0.296917	0.118665	33010	47327	38792	32221.5	43645	42172.5	37433	46060
		O70480	Vesicle-associated membrane protein 4 OS=Mus musculus GN=Vamp4 PE=1 SV=1	Vamp4	0.297838	-0.0886706	67346	75815	68649	66580	71863	67568	65219	49055
		Q9D394	Protein RUFY3 OS=Mus musculus GN=Rufy3 PE=1 SV=1	Rufy3	0.298433	-0.0589047	131412	128463	116057	108010	114390	111310	122092	107644
		P84099	60S ribosomal protein L19 OS=Mus musculus GN=Rpl19 PE=1 SV=1	Rpl19	0.300045	-0.0462877	139059	131528	131803	122022	136136	123314	124016	116672
		Q8K3H0	DCC-interacting protein 13-alpha OS=Mus musculus GN=Appl1 PE=1 SV=1	Appl1	0.301993	-0.144534	32058	25222	24817	25829	27266	15079	28109	21873
		Q9Z2I0	LETM1 and EF-hand domain-containing protein 1, mitochondrial OS=Mus musculus GN=Letm1 PE=2 SV=1	Letm1	0.302855	-0.0857442	68079	67102.7	55366	54957.7	61818	57133.7	57777.3	47725.7
		Q9JKC6	Cell cycle exit and neuronal differentiation protein 1 OS=Mus musculus GN=Cend1 PE=1 SV=1	Cend1	0.303035	-0.0544213	178615	155716	167512	148476	149775	166087	151703	147363
		Q9Z172	Small ubiquitin-related modifier 3 OS=Mus musculus GN=Sumo3 PE=2 SV=1	Sumo3	0.303477	0.0619975	189621	231637	204580	211648	221342	240544	203679	223844
		Q91W90	Thioredoxin domain-containing protein 5 OS=Mus musculus GN=Txndc5 PE=1 SV=2	Txndc5	0.305458	-0.0743327	33611.2	28786.8	35627.6	37145	32502.8	27411.4	32024.2	33184.6
		P45952	Medium-chain specific acyl-CoA dehydrogenase, mitochondrial OS=Mus musculus GN=Acadm PE=1 SV=1	Acadm	0.305624	0.0722641	164201	155133	175196	158615	172223	184016	194360	149746
		Q8C570	mRNA export factor OS=Mus musculus GN=Rae1 PE=1 SV=1	Rae1	0.305897	0.129698	38674.3	45106.7	49368	56011	57430.7	54027.3	41789.3	60446.3
		Q9D8B4	NADH dehydrogenase [ubiquinone] 1 alpha subcomplex subunit 11 OS=Mus musculus GN=Ndufa11 PE=2 SV=2	Ndufa11	0.306723	0.134343	38781.5	40812.8	41365.2	43586.2	37753.2	40932.5	48385.5	59580
		Q9JM52	Misshapen-like kinase 1 OS=Mus musculus GN=Mink1 PE=1 SV=3	Mink1	0.307753	-0.0590956	36393.9	36141.4	33684.4	34508.9	32761.3	29148.1	32833	37669.7
		Q2NL51	Glycogen synthase kinase-3 alpha OS=Mus musculus GN=Gsk3a PE=1 SV=2	Gsk3a	0.308002	0.120118	8264	13193	11213	12269	12827	12652	13803	11055
		Q8CH09	SURP and G-patch domain-containing protein 2 OS=Mus musculus GN=Sugp2 PE=2 SV=2	Sugp2	0.308985	0.139026	13940	10406	8982	11189	14981	13246	11719	10760
		P63158	High mobility group protein B1 OS=Mus musculus GN=Hmgb1 PE=1 SV=2	Hmgb1	0.309339	0.0707086	74703.9	77679.2	78079.9	82452.4	82298.4	77298.5	77926.3	97518
		B2RSH2	Guanine nucleotide-binding protein G(i) subunit alpha-1 OS=Mus musculus GN=Gnai1 PE=2 SV=1	Gnai1	0.310155	0.0891168	170259	216722	164601	198290	210072	203339	222695	180593
		P62823	Ras-related protein Rab-3C OS=Mus musculus GN=Rab3c PE=1 SV=1	Rab3c	0.311026	-0.0543889	16269.3	18339.8	17863.7	19275.8	18727.5	16218.8	16896.8	16003.2
		P51881	ADP/ATP translocase 2 OS=Mus musculus GN=Slc25a5 PE=1 SV=3	Slc25a5	0.311106	-0.0458045	208864	178914	191024	184259	190735	185650	169794	181930
		Q8CJF9	Protein argonaute-3 OS=Mus musculus GN=Ago3 PE=2 SV=2	Ago3	0.311153	-0.10025	6724	6557	6403	4755	6272	5118	5724	4875
		Q922D8	C-1-tetrahydrofolate synthase, cytoplasmic OS=Mus musculus GN=Mthfd1 PE=1 SV=4	Mthfd1	0.312333	-0.0497512	59720.7	53721	52552.3	58402.7	56891.3	52929.7	55028	48383.7
		Q9QZ06	Toll-interacting protein OS=Mus musculus GN=Tollip PE=1 SV=1	Tollip	0.314455	-0.113024	20399	17046	21477	27007	21302	17684	18731	18500
		Q9DB15	39S ribosomal protein L12, mitochondrial OS=Mus musculus GN=Mrpl12 PE=1 SV=2	Mrpl12	0.315286	-0.0568408	175560	161898	162375	167892	157484	163595	135351	173341
		Q8JZS7	3-hydroxymethyl-3-methylglutaryl-CoA lyase, cytoplasmic OS=Mus musculus GN=Hmgcll1 PE=2 SV=1	Hmgcll1	0.317555	-0.11748	71591	45412	68093	66248	47485	56753	54127	63451
		P42209	Septin-1 OS=Mus musculus GN=Sept1 PE=2 SV=2	Sept1	0.317883	0.0965679	120277	132914	129240	107442	136208	159782	120038	121151
		O54983	Ketimine reductase mu-crystallin OS=Mus musculus GN=Crym PE=1 SV=1	Crym	0.319214	0.0557497	52009.2	48978.2	46497.8	48752.6	45210	53343.8	55391.4	53232.8
		Q68FL4	Putative adenosylhomocysteinase 3 OS=Mus musculus GN=Ahcyl2 PE=1 SV=1	Ahcyl2	0.319781	0.0579061	259678	266988	288921	300818	296428	284925	273180	326519
		Q8CAK3	UPF0515 protein C19orf66 homolog OS=Mus musculus PE=2 SV=1		0.32125	0.111854	142376	182784	145934	159765	139197	195277	170183	196766
		O54941	SWI/SNF-related matrix-associated actin-dependent regulator of chromatin subfamily E member 1 OS=Mus musculus GN=Smarce1 PE=1 SV=1	Smarce1	0.32149	-0.122562	6678	4922	7003	4414	4875	5439	4998	4884
		P26883	Peptidyl-prolyl cis-trans isomerase FKBP1A OS=Mus musculus GN=Fkbp1a PE=1 SV=2	Fkbp1a	0.321536	0.0631786	103781	116201	135976	122593	127272	130060	121480	129974
		P83093	Stromal interaction molecule 2 OS=Mus musculus GN=Stim2 PE=1 SV=2	Stim2	0.321758	0.0952921	9811	7818	10888	10290	10331	11862	9311	11001
		P62281	40S ribosomal protein S11 OS=Mus musculus GN=Rps11 PE=1 SV=3	Rps11	0.322328	-0.0438607	47780.3	51217.3	47060.7	42398	46719.3	44255.7	44000.7	45214.8
		P57774	Pro-neuropeptide Y OS=Mus musculus GN=Npy PE=1 SV=2	Npy	0.322548	-0.159158	16403	20526	12998	22435	18329	17564	13434	11518
		Q922D4	Serine/threonine-protein phosphatase 6 regulatory subunit 3 OS=Mus musculus GN=Ppp6r3 PE=1 SV=1	Ppp6r3	0.323145	-0.0454577	3509	3376	3894	3476	3297	3290	3323	3697
		P47758	Signal recognition particle receptor subunit beta OS=Mus musculus GN=Srprb PE=1 SV=1	Srprb	0.323383	0.0781548	90155	77357	78373	71869	83776	77417	97763	83632
		Q9CYZ2	Tumor protein D54 OS=Mus musculus GN=Tpd52l2 PE=1 SV=1	Tpd52l2	0.323799	0.0425085	86733.6	93907.4	97469.4	101587	99678.4	102352	93051.6	100756
		Q8K2B3	Succinate dehydrogenase [ubiquinone] flavoprotein subunit, mitochondrial OS=Mus musculus GN=Sdha PE=1 SV=1	Sdha	0.324604	-0.0386379	77958.4	73026.2	78602.2	79346.9	70502.8	71362.1	74108.6	81023.7
		Q68EF6	Brain-enriched guanylate kinase-associated protein OS=Mus musculus GN=Begain PE=1 SV=2	Begain	0.3249	-0.3045	7411	3124	3487	3643	2965	5131	1538	2652
		Q6A0A9	Constitutive coactivator of PPAR-gamma-like protein 1 OS=Mus musculus GN=FAM120A PE=1 SV=2	FAM120A	0.325157	0.138364	12696	17572	19084	16749	17946	22991	19227	15083
		P09813	Apolipoprotein A-II OS=Mus musculus GN=Apoa2 PE=1 SV=2	Apoa2	0.325869	0.125377	42571	45224	28416	33179	40147	44531	45811	37631
		Q9CZC8	Secernin-1 OS=Mus musculus GN=Scrn1 PE=1 SV=1	Scrn1	0.326273	0.0473185	41766.8	38613.6	43744.2	45479.2	44554.2	46816.4	41235.8	45022.8
		Q641P0	Actin-related protein 3B OS=Mus musculus GN=Actr3b PE=2 SV=1	Actr3b	0.326407	-0.177547	12020	7557.75	14885	9051	9808.25	10741	7673.25	7565.5
		Q80YA9	Connector enhancer of kinase suppressor of ras 2 OS=Mus musculus GN=Cnksr2 PE=1 SV=1	Cnksr2	0.32824	0.0852478	61009.5	63520	74005.2	80413.8	79408.5	66013.8	77527.2	79778.8
		Q9CQD4	Charged multivesicular body protein 1b-2 OS=Mus musculus GN=Chmp1b2 PE=2 SV=2	Chmp1b2	0.32905	0.143737	63963	94433	102638	84228	91516	91464	123157	88752
		Q8K019	Bcl-2-associated transcription factor 1 OS=Mus musculus GN=Bclaf1 PE=1 SV=2	Bclaf1	0.329864	0.0512808	108318	129247	119800	118964	129280	124673	114597	132204
		Q03137	Ephrin type-A receptor 4 OS=Mus musculus GN=Epha4 PE=1 SV=2	Epha4	0.329908	-0.0847241	46822	50392	37615.5	46311.5	42833.5	42150.5	46074.5	34735.5
		Q6ZWY3	40S ribosomal protein S27-like OS=Mus musculus GN=Rps27l PE=2 SV=3	Rps27l	0.330309	0.093956	33979	43284	37410	47158	45704	40304	41670	49358
		Q9CR29	Coiled-coil domain-containing protein 43 OS=Mus musculus GN=Ccdc43 PE=1 SV=1	Ccdc43	0.330651	-0.0977917	11774	11342	11125	8779	10287	8114	11442	8970
		Q3U0V1	Far upstream element-binding protein 2 OS=Mus musculus GN=Khsrp PE=1 SV=2	Khsrp	0.330861	0.0589533	45174.3	43668	39103	45310.3	45200.3	49987	47400.5	40881.8
		P32067	Lupus La protein homolog OS=Mus musculus GN=Ssb PE=1 SV=1	Ssb	0.331587	-0.0712471	25642	24561	20347	19980	22483	20292	20658	20647
		P28661	Septin-4 OS=Mus musculus GN=Sept4 PE=1 SV=1	Sept4	0.331878	0.0783307	89490.2	95551	95447.6	83560.2	99712.6	114823	90035.8	87993.8
		Q7TMQ7	WD repeat-containing protein 91 OS=Mus musculus GN=Wdr91 PE=1 SV=1	Wdr91	0.332442	-0.0615231	71839	75515	65499	68472	62661	73671	58056	69629
		Q9R0H0	Peroxisomal acyl-coenzyme A oxidase 1 OS=Mus musculus GN=Acox1 PE=1 SV=5	Acox1	0.332613	-0.105213	9754.5	9005	8428.5	12859.5	9340.5	8926.5	8995	8572
		Q60597	2-oxoglutarate dehydrogenase, mitochondrial OS=Mus musculus GN=Ogdh PE=1 SV=3	Ogdh	0.332949	-0.0343101	83631.5	78061.6	73024.4	75559	78200.8	73355.2	74367.5	73707.4
		Q640R3	Hepatocyte cell adhesion molecule OS=Mus musculus GN=Hepacam PE=1 SV=2	Hepacam	0.333226	0.0504927	21681	17529.5	18765.5	20471	20127	20971	20962.5	20347.5
		Q8BH60	Golgi-associated PDZ and coiled-coil motif-containing protein OS=Mus musculus GN=Gopc PE=1 SV=1	Gopc	0.33392	-0.0775408	21754	18179	17537	21727	20464	16494	16981	19117
		Q9JJI8	60S ribosomal protein L38 OS=Mus musculus GN=Rpl38 PE=2 SV=3	Rpl38	0.334093	0.0451867	180240	192803	194364	165353	183606	189816	189453	202995
		Q8CHG7	Rap guanine nucleotide exchange factor 2 OS=Mus musculus GN=Rapgef2 PE=1 SV=2	Rapgef2	0.334829	-0.0920028	31285.5	27333.5	36641.8	39398.2	33707.5	30628.8	30029.8	27904
		Q80UW2	F-box only protein 2 OS=Mus musculus GN=Fbxo2 PE=1 SV=1	Fbxo2	0.335449	0.0482947	28133	28594	27890	30406	31159	26823	30179	32417
		P50247	Adenosylhomocysteinase OS=Mus musculus GN=Ahcy PE=1 SV=3	Ahcy	0.337185	-0.0635886	42379.5	33976.5	36565	37475.5	34329	31666	38626	36212
		Q8VDM6	Heterogeneous nuclear ribonucleoprotein U-like protein 1 OS=Mus musculus GN=Hnrnpul1 PE=1 SV=1	Hnrnpul1	0.337307	0.118153	35325.5	37527	34789.5	40551	37311.5	34530.5	41190.5	52670
		Q8BR92	Paralemmin-2 OS=Mus musculus GN=Palm2 PE=1 SV=1	Palm2	0.337776	0.116314	33483	25870	29382.3	22034	33944.3	34197.3	29008	26503.7
		Q91XU3	Phosphatidylinositol 5-phosphate 4-kinase type-2 gamma OS=Mus musculus GN=Pip4k2c PE=2 SV=1	Pip4k2c	0.339258	0.119081	61354	84763	64333	78463	67017	86150	75274	94876
		Q9R0P9	Ubiquitin carboxyl-terminal hydrolase isozyme L1 OS=Mus musculus GN=Uchl1 PE=1 SV=1	Uchl1	0.339636	0.0622658	73306.9	76666.8	78222.2	77610.8	83067.2	90277.2	82575.5	68928.1
		Q9JIY5	Serine protease HTRA2, mitochondrial OS=Mus musculus GN=Htra2 PE=1 SV=2	Htra2	0.340345	-0.136683	27155	21918	26088	30529	30830	16347	22690	21377
		Q8BSS9	Liprin-alpha-2 OS=Mus musculus GN=Ppfia2 PE=1 SV=2	Ppfia2	0.341003	-0.0544211	30460	24326.8	26117.8	26273.5	24633.2	24360	25562.5	26789.5
		Q9WVA2	Mitochondrial import inner membrane translocase subunit Tim8 A OS=Mus musculus GN=Timm8a1 PE=1 SV=1	Timm8a1	0.341086	-0.116217	89262	81127	72939	55872	66116	70828	73844	53640
		Q80Z24	Neuronal growth regulator 1 OS=Mus musculus GN=Negr1 PE=1 SV=1	Negr1	0.341364	-0.0530862	52977.2	53506.5	51674.2	46537.5	53764.2	46962.8	49277	43825
		Q63836	Selenium-binding protein 2 OS=Mus musculus GN=Selenbp2 PE=1 SV=2	Selenbp2	0.34187	-0.0933408	69431	54550	64959	83556	59154	64124	64019	59764
		P46664	Adenylosuccinate synthetase isozyme 2 OS=Mus musculus GN=Adss PE=1 SV=2	Adss	0.342739	0.104202	12466	12917.5	10191	8892	10978	12994	13549.5	11578.5
		Q9D883	Splicing factor U2AF 35 kDa subunit OS=Mus musculus GN=U2af1 PE=1 SV=4	U2af1	0.344105	0.304342	3518	3581	4986	9542	5097	7168	7227	8717
		Q9WV92	Band 4.1-like protein 3 OS=Mus musculus GN=Epb41l3 PE=1 SV=1	Epb41l3	0.344218	-0.0437416	99066.3	92054.7	93407.1	89574.9	93618.5	93267.9	91661.7	79191.1
		Q9WTT4	V-type proton ATPase subunit G 2 OS=Mus musculus GN=Atp6v1g2 PE=2 SV=1	Atp6v1g2	0.345012	-0.0576436	21315.1	24330.2	24250.8	21912.2	23280.4	22664.2	21905.8	18665.8
		P55258	Ras-related protein Rab-8A OS=Mus musculus GN=Rab8a PE=1 SV=2	Rab8a	0.346287	-0.0697451	83268	78619	86208	64443	77093	70605	67301	75741
		P80314	T-complex protein 1 subunit beta OS=Mus musculus GN=Cct2 PE=1 SV=4	Cct2	0.347958	0.040983	50225.6	44773.2	44401.9	44550.5	46774	50412.6	49203.5	45100
		Q9D1C8	Vacuolar protein sorting-associated protein 28 homolog OS=Mus musculus GN=Vps28 PE=2 SV=1	Vps28	0.349711	0.175208	12096.5	11839.5	18205	18555.5	17511.5	15608	15044.5	23167
		P06151	L-lactate dehydrogenase A chain OS=Mus musculus GN=Ldha PE=1 SV=3	Ldha	0.349982	-0.061489	109471	96124.8	98130.6	102112	102595	105015	81491.4	91781.8
		Q8C0C7	Phenylalanine--tRNA ligase alpha subunit OS=Mus musculus GN=Farsa PE=2 SV=1	Farsa	0.351117	0.215499	18545.5	10439.8	18468.8	16451.2	17244.2	27332.5	18969.2	14130.8
		Q8R1N4	NudC domain-containing protein 3 OS=Mus musculus GN=Nudcd3 PE=2 SV=3	Nudcd3	0.351445	0.142098	56810	47653	41278	48209	66466	63013	39699	52332
		Q9EPN1	Neurobeachin OS=Mus musculus GN=Nbea PE=2 SV=1	Nbea	0.351517	-0.0858428	38497	49310	48445.7	38609.7	42502	43729.3	33793.3	39827
		Q9JJ69	Kv channel-interacting protein 2 OS=Mus musculus GN=Kcnip2 PE=1 SV=2	Kcnip2	0.351537	-0.0604674	24249	21976	23087	27699	24460	22257	20959	23469
		Q922Q4	Pyrroline-5-carboxylate reductase 2 OS=Mus musculus GN=Pycr2 PE=2 SV=1	Pycr2	0.351802	0.0311997	132237	129194	124800	121090	130987	123908	129494	138759
		P62962	Profilin-1 OS=Mus musculus GN=Pfn1 PE=1 SV=2	Pfn1	0.352328	0.0454639	120290	132474	138232	132119	144855	137239	140872	123932
		O08528	Hexokinase-2 OS=Mus musculus GN=Hk2 PE=2 SV=1	Hk2	0.352691	0.453442	9071	13518	20529	9096	25775	10020	10097	29998
		Q62433	Protein NDRG1 OS=Mus musculus GN=Ndrg1 PE=1 SV=1	Ndrg1	0.352759	0.134401	9830.5	15395	17394.5	14931.5	15550.5	15039	19443	15254
		P17156	Heat shock-related 70 kDa protein 2 OS=Mus musculus GN=Hspa2 PE=1 SV=2	Hspa2	0.352958	-0.0270623	93464.6	83208.5	90155.9	88277.1	86139.5	88197.8	87650	83508.8
		P21550	Beta-enolase OS=Mus musculus GN=Eno3 PE=1 SV=3	Eno3	0.353534	0.0949231	82769.3	78914.6	82664.2	81261.6	95008.1	101656	92932.8	66920.4
		P97371	Proteasome activator complex subunit 1 OS=Mus musculus GN=Psme1 PE=2 SV=2	Psme1	0.353539	-0.0594198	170394	150660	133867	148976	143222	129656	153301	141836
		P00015	Cytochrome c, testis-specific OS=Mus musculus GN=Cyct PE=1 SV=3	Cyct	0.353589	-0.0484403	349414	290915	325232	320598	301730	282071	310888	329170
		P53657	Pyruvate kinase PKLR OS=Mus musculus GN=Pklr PE=2 SV=1	Pklr	0.354511	-0.0634328	163512	167895	182472	205559	164009	183278	172770	153745
		Q7TMF3	NADH dehydrogenase [ubiquinone] 1 alpha subcomplex subunit 12 OS=Mus musculus GN=Ndufa12 PE=2 SV=2	Ndufa12	0.354685	-0.0665769	25478.3	22451.3	21618	26611.7	22860.7	19793.7	22164.7	24938.3
		P33173	Kinesin-like protein KIF1A OS=Mus musculus GN=Kif1a PE=1 SV=2	Kif1a	0.355155	-0.0514963	92486.5	93617.5	90373	101366	85436	92385.5	99976	80588
		P80315	T-complex protein 1 subunit delta OS=Mus musculus GN=Cct4 PE=1 SV=3	Cct4	0.356024	0.0268702	78193.9	81395.8	84951	87212.4	83405.2	87925.7	83891.4	85445
		Q61235	Beta-2-syntrophin OS=Mus musculus GN=Sntb2 PE=1 SV=2	Sntb2	0.356489	0.14652	8231	5444	4902	8293	6574	7660	8344	8229
		Q05920	Pyruvate carboxylase, mitochondrial OS=Mus musculus GN=Pc PE=1 SV=1	Pc	0.3567	-0.0384599	98572.5	86667.2	88251.8	83087.5	85469	85335.8	83951.8	88108.5
		O88935	Synapsin-1 OS=Mus musculus GN=Syn1 PE=1 SV=2	Syn1	0.357853	-0.0291242	60630.4	64497.6	60212.3	60621.8	60100.4	61801.2	61526.2	55370.9
		P26231	Catenin alpha-1 OS=Mus musculus GN=Ctnna1 PE=1 SV=1	Ctnna1	0.359589	0.100418	10309.5	14583.8	13252.8	14095.5	14908.5	16243	14452.2	11883.8
		Q99L45	Eukaryotic translation initiation factor 2 subunit 2 OS=Mus musculus GN=Eif2s2 PE=1 SV=1	Eif2s2	0.359631	-0.0337685	96794	88857.2	97099.8	103504	92044.5	90217.2	94666.5	96283
		P28740	Kinesin-like protein KIF2A OS=Mus musculus GN=Kif2a PE=1 SV=2	Kif2a	0.359813	0.063796	87424.8	79995	99428.5	82586	91636.8	103108	90932.2	86049.8
		Q8C0N1	Kinesin-like protein KIF2B OS=Mus musculus GN=Kif2b PE=1 SV=1	Kif2b	0.360009	-0.0956978	29383.5	37067.5	30388	27166	25971	34000.5	27757.5	24409
		Q9WTP7	GTP:AMP phosphotransferase AK3, mitochondrial OS=Mus musculus GN=Ak3 PE=1 SV=3	Ak3	0.360103	0.0603255	59550	59290.4	67313	63794.5	71113.1	70591.4	66419	56902.6
		Q8VD04	GRIP1-associated protein 1 OS=Mus musculus GN=Gripap1 PE=1 SV=1	Gripap1	0.362126	0.0547194	56439.2	57276.8	60889.8	51054.5	61544.2	65263	55972.2	55228.8
		P98084	Amyloid beta A4 precursor protein-binding family A member 2 OS=Mus musculus GN=Apba2 PE=1 SV=2	Apba2	0.362751	0.0547991	39791	33448.3	35429	36674.7	41747.3	39871.3	34997.7	36691.3
		P06837	Neuromodulin OS=Mus musculus GN=Gap43 PE=1 SV=1	Gap43	0.36329	-0.0465106	56750.9	51196.9	56551.7	59011.8	59137.2	49498.8	52409.8	52069.9
		P23242	Gap junction alpha-1 protein OS=Mus musculus GN=Gja1 PE=1 SV=2	Gja1	0.363383	-0.112523	70055	55505	72022.5	75402.5	77467	62873	54519.5	47408.5
		P45591	Cofilin-2 OS=Mus musculus GN=Cfl2 PE=1 SV=1	Cfl2	0.363681	0.0295891	74876.8	74796.6	74761.9	73073.7	73445.4	81104.9	79529.7	72232.1
		Q8C078	Calcium/calmodulin-dependent protein kinase kinase 2 OS=Mus musculus GN=Camkk2 PE=1 SV=2	Camkk2	0.36577	0.108896	6976	4564	5340	5490	5359	6256	7135	6056
		Q9JM13	Rab5 GDP/GTP exchange factor OS=Mus musculus GN=Rabgef1 PE=1 SV=1	Rabgef1	0.366268	-0.257576	3964	1403	2906	3343	3267	2767	1727	863
		P86048	60S ribosomal protein L10-like OS=Mus musculus GN=Rpl10l PE=2 SV=1	Rpl10l	0.366589	0.121807	22368.5	17618.5	26138	21473.1	26836.7	27252.1	25847.5	18331.9
		Q9D379	Epoxide hydrolase 1 OS=Mus musculus GN=Ephx1 PE=1 SV=2	Ephx1	0.367955	-0.0610625	53074	56332	44504	52354	43676	47784	53631	48578
		Q8BFZ3	Beta-actin-like protein 2 OS=Mus musculus GN=Actbl2 PE=1 SV=1	Actbl2	0.368126	-0.0427028	142850	150238	134359	131883	132832	121912	142932	137769
		Q6P9K8	Caskin-1 OS=Mus musculus GN=Caskin1 PE=1 SV=2	Caskin1	0.368778	0.0277151	35273	33655.6	35036	35945.8	38473.4	35092.6	35685.7	34536.4
		Q3UHL1	CaM kinase-like vesicle-associated protein OS=Mus musculus GN=Camkv PE=1 SV=2	Camkv	0.37064	0.0333686	60570.3	65297.2	59123	62246.1	66655.8	65426.2	64332.9	59071.6
		P51830	Adenylate cyclase type 9 OS=Mus musculus GN=Adcy9 PE=1 SV=1	Adcy9	0.372069	0.180522	5735	7104.5	5465	8916.5	9576	9943	6337.5	6278.5
		Q9CZW5	Mitochondrial import receptor subunit TOM70 OS=Mus musculus GN=Tomm70a PE=1 SV=2	Tomm70a	0.373904	0.0503571	45445.8	39551.2	44565.1	48279.3	48448.9	48332.6	47661.6	42353.9
		P21619	Lamin-B2 OS=Mus musculus GN=Lmnb2 PE=1 SV=2	Lmnb2	0.373907	-0.0489202	47114	49209	44567.4	44517.8	48776.6	46370.8	40590.2	40600.4
		D3YXK2	Scaffold attachment factor B1 OS=Mus musculus GN=Safb PE=1 SV=2	Safb	0.375159	-0.0965054	15635.2	13453	11847.7	13916	11338.2	13163.3	9893.67	15163.2
		P61226	Ras-related protein Rap-2b OS=Mus musculus GN=Rap2b PE=1 SV=1	Rap2b	0.375431	-0.0589626	61000	45821.8	58815.8	55871.5	51142.8	51022	53587.2	52696.2
		Q99LS3	Phosphoserine phosphatase OS=Mus musculus GN=Psph PE=1 SV=1	Psph	0.375992	0.0949027	5185.5	3995	5206	4427.5	6189	4868.5	5002.5	4539.5
		Q9CZ44	NSFL1 cofactor p47 OS=Mus musculus GN=Nsfl1c PE=1 SV=1	Nsfl1c	0.378138	0.210484	15884	13225	15422.5	24051	24858.5	18416.5	26242.5	13500.5
		O08688	Calpain-5 OS=Mus musculus GN=Capn5 PE=2 SV=1	Capn5	0.378359	0.0454201	56448	60875	69462	63699	64716	62333	67815	66997
		Q8BVE3	V-type proton ATPase subunit H OS=Mus musculus GN=Atp6v1h PE=1 SV=1	Atp6v1h	0.378504	0.0602006	34085.4	39715.8	41325.8	34969.8	43426.8	37259.3	41446.5	37000.1
		Q9JM76	Actin-related protein 2/3 complex subunit 3 OS=Mus musculus GN=Arpc3 PE=1 SV=3	Arpc3	0.378645	-0.0972994	188042	295816	293266	293417	254987	224947	236224	250220
		P15105	Glutamine synthetase OS=Mus musculus GN=Glul PE=1 SV=6	Glul	0.378822	0.00891033	53332.6	52755.4	52182.2	54037.2	53068	53618.3	53139.7	54373.2
		Q91YR1	Twinfilin-1 OS=Mus musculus GN=Twf1 PE=1 SV=2	Twf1	0.378922	-0.0401682	23249.2	21389.2	21904.6	20361.6	21702.8	21980	18900.4	20830.6
		P47964	60S ribosomal protein L36 OS=Mus musculus GN=Rpl36 PE=2 SV=2	Rpl36	0.379	0.0661791	37964	46769.2	49178.2	44653.2	49578	51648	42591	46565
		Q91WK5	Glycine cleavage system H protein, mitochondrial OS=Mus musculus GN=Gcsh PE=1 SV=2	Gcsh	0.379067	0.0800858	13004.2	10862.8	11712.3	12615	15595.2	12045.5	12814.2	11599.2
		Q61361	Brevican core protein OS=Mus musculus GN=Bcan PE=1 SV=2	Bcan	0.379246	0.0450236	45992	41315	42775.8	50811.2	46314.8	48219.2	47665.5	46839
		Q9Z0E0	Neurochondrin OS=Mus musculus GN=Ncdn PE=1 SV=1	Ncdn	0.379328	-0.101853	2866	3984	3387	3253	3632	2290	3163	3031
		A2A432	Cullin-4B OS=Mus musculus GN=Cul4b PE=1 SV=1	Cul4b	0.379459	0.0903134	30688	31683	28697	30874	32277	41236	31543	27899
		Q80SW1	Putative adenosylhomocysteinase 2 OS=Mus musculus GN=Ahcyl1 PE=1 SV=1	Ahcyl1	0.379565	0.0223139	232430	230782	243610	235487	242189	239479	229267	252401
		P43406	Integrin alpha-V OS=Mus musculus GN=Itgav PE=1 SV=2	Itgav	0.380662	0.0668791	144569	155293	134885	145105	132247	154439	153859	178087
		Q9D1G1	Ras-related protein Rab-1B OS=Mus musculus GN=Rab1b PE=1 SV=1	Rab1b	0.381242	-0.0841933	50004	50858.3	48487.3	52337	54299	53061.3	36610	40735.7
		Q3UI43	BRISC and BRCA1-A complex member 1 OS=Mus musculus GN=Babam1 PE=2 SV=1	Babam1	0.381774	0.229583	7393	3614	6837	6474	6654	7981	10526	4740
		P40630	Transcription factor A, mitochondrial OS=Mus musculus GN=Tfam PE=1 SV=2	Tfam	0.381977	-0.148937	6820.33	9130	8185.67	5218.67	8400.33	6035.33	5924.33	4622.67
		Q99K51	Plastin-3 OS=Mus musculus GN=Pls3 PE=1 SV=3	Pls3	0.382078	0.113972	103746	74974	111794	102064	115220	101741	130487	89873
		Q8BMS1	Trifunctional enzyme subunit alpha, mitochondrial OS=Mus musculus GN=Hadha PE=1 SV=1	Hadha	0.382323	0.030928	62503.1	59775.8	64192.2	63703.4	66210.6	64877.2	67497.9	59326.2
		Q9CR68	Cytochrome b-c1 complex subunit Rieske, mitochondrial OS=Mus musculus GN=Uqcrfs1 PE=1 SV=1	Uqcrfs1	0.382373	-0.0415031	103159	108001	96531.3	111659	107551	98748	103317	92330.3
		P43006	Excitatory amino acid transporter 2 OS=Mus musculus GN=Slc1a2 PE=1 SV=1	Slc1a2	0.382702	-0.0359133	89071	98885.4	101063	98535.3	98739.7	93489.5	86488	94918.9
		P35922	Fragile X mental retardation protein 1 homolog OS=Mus musculus GN=Fmr1 PE=1 SV=1	Fmr1	0.382725	-0.106734	20029	19130	15762	16331	13600	12748	16987	20312
		Q9DCJ5	NADH dehydrogenase [ubiquinone] 1 alpha subcomplex subunit 8 OS=Mus musculus GN=Ndufa8 PE=1 SV=3	Ndufa8	0.382926	-0.039007	58194.1	56144.8	58593.9	56548.9	56661.2	58136.2	48291.8	57441.1
		P18872	Guanine nucleotide-binding protein G(o) subunit alpha OS=Mus musculus GN=Gnao1 PE=1 SV=3	Gnao1	0.382953	-0.0256119	137559	135210	126550	129576	134859	127138	130568	122785
		P62717	60S ribosomal protein L18a OS=Mus musculus GN=Rpl18a PE=1 SV=1	Rpl18a	0.383086	-0.0566749	216898	229072	226759	245258	193422	205604	215421	251513
		Q61771	Kinesin-like protein KIF3B OS=Mus musculus GN=Kif3b PE=1 SV=1	Kif3b	0.384579	0.0630911	34235	27947.5	33435	34496	32316	38443.5	35725.5	31837.5
		Q9D958	Signal peptidase complex subunit 1 OS=Mus musculus GN=Spcs1 PE=2 SV=3	Spcs1	0.384667	0.065317	9241	9643	7684	8553	10168	9076	9921	8250
		Q4ACU6	SH3 and multiple ankyrin repeat domains protein 3 OS=Mus musculus GN=Shank3 PE=1 SV=3	Shank3	0.38476	0.0760765	40518.8	36367.2	30450.2	30467.2	38813.8	39421.2	33521.8	36530.2
		P62900	60S ribosomal protein L31 OS=Mus musculus GN=Rpl31 PE=1 SV=1	Rpl31	0.385196	0.0371405	81022	78910.5	75323.5	82577.5	82395	89547	81426.5	76269.5
		Q8BGQ7	Alanine--tRNA ligase, cytoplasmic OS=Mus musculus GN=Aars PE=1 SV=1	Aars	0.387225	0.0513158	45039.5	38564.5	38961.2	45881.8	46566.2	46239.5	42848.2	41437
		Q8R3Q2	Serine/threonine-protein phosphatase 6 regulatory subunit 2 OS=Mus musculus GN=Ppp6r2 PE=1 SV=1	Ppp6r2	0.388414	0.131519	6294	5607	5745	6685	7350	6688	8727	4766
		Q64727	Vinculin OS=Mus musculus GN=Vcl PE=1 SV=4	Vcl	0.388536	0.0390285	67960	64470.8	70556.7	73763	67969.3	68581.5	76582.5	74418.3
		Q61171	Peroxiredoxin-2 OS=Mus musculus GN=Prdx2 PE=1 SV=3	Prdx2	0.389377	0.0353567	179103	176876	180413	164577	178085	167042	191101	189525
		Q9Z0H8	CAP-Gly domain-containing linker protein 2 OS=Mus musculus GN=Clip2 PE=1 SV=2	Clip2	0.389945	0.0339173	26352	25470.8	29028.2	27980	28803.5	27155.8	29464	27099
		P28660	Nck-associated protein 1 OS=Mus musculus GN=Nckap1 PE=1 SV=2	Nckap1	0.390134	-0.0416846	116394	133317	131960	142519	128817	120719	122543	130261
		Q9CZN4	Protein shisa-9 OS=Mus musculus GN=Shisa9 PE=1 SV=2	Shisa9	0.390998	-0.0779957	89496	111089	85038	117643	99456	85236	93270	93851
		P53810	Phosphatidylinositol transfer protein alpha isoform OS=Mus musculus GN=Pitpna PE=1 SV=2	Pitpna	0.391215	-0.0538467	60734	55808.3	52383	55149	47905.7	48726.3	56365	59011.7
		Q9Z1Z0	General vesicular transport factor p115 OS=Mus musculus GN=Uso1 PE=1 SV=2	Uso1	0.392056	0.0477578	131741	118736	140356	138448	141802	147738	125137	139882
		O88343	Electrogenic sodium bicarbonate cotransporter 1 OS=Mus musculus GN=Slc4a4 PE=1 SV=2	Slc4a4	0.393914	-0.112285	8227	8886.33	7326.33	8319	9386	7230.67	7672.67	4791
		Q9QYC0	Alpha-adducin OS=Mus musculus GN=Add1 PE=1 SV=2	Add1	0.39461	0.0346206	45071	43163.5	47812.5	41824	48055.5	45752	43145	47076.5
		P43276	Histone H1.5 OS=Mus musculus GN=Hist1h1b PE=1 SV=2	Hist1h1b	0.394826	-0.0368586	86506.8	90177.4	85322.9	85769.9	90985.9	84487.2	74890.1	84595.3
		Q9CQC7	NADH dehydrogenase [ubiquinone] 1 beta subcomplex subunit 4 OS=Mus musculus GN=Ndufb4 PE=1 SV=3	Ndufb4	0.395199	0.0652678	45726.2	39261.2	40308.5	48016.8	45562.2	40020	49052.5	49989.8
		Q61074	Protein phosphatase 1G OS=Mus musculus GN=Ppm1g PE=1 SV=3	Ppm1g	0.395344	0.0520149	37896	38671	36505	38577	39007	40335	35016	45179
		Q9D5T0	ATPase family AAA domain-containing protein 1 OS=Mus musculus GN=Atad1 PE=1 SV=1	Atad1	0.395373	0.0652791	40748.7	39038.7	42687.7	52118.7	48119.7	45708	48360.3	43803
		P35438	Glutamate receptor ionotropic, NMDA 1 OS=Mus musculus GN=Grin1 PE=1 SV=1	Grin1	0.396098	-0.0372709	78179.5	84189.5	88031	75873.5	78804	73323	80296	81690
		P63017	Heat shock cognate 71 kDa protein OS=Mus musculus GN=Hspa8 PE=1 SV=1	Hspa8	0.397143	-0.0180776	82254.5	78732.1	81297.9	78249.9	79103.4	82076	76715.5	76845
		P84075	Neuron-specific calcium-binding protein hippocalcin OS=Mus musculus GN=Hpca PE=1 SV=2	Hpca	0.397256	-0.0400006	146124	134892	150614	143641	122508	145099	139232	145419
		P97315	Cysteine and glycine-rich protein 1 OS=Mus musculus GN=Csrp1 PE=1 SV=3	Csrp1	0.399162	0.0711181	87898.6	93637.3	86432.9	78494.8	83030.8	87816.4	110336	89920.6
		Q60649	Caseinolytic peptidase B protein homolog OS=Mus musculus GN=Clpb PE=1 SV=1	Clpb	0.40013	0.0726452	37721	32431	38792	47226	40316	42425	43387	41387
		Q3U1J4	DNA damage-binding protein 1 OS=Mus musculus GN=Ddb1 PE=1 SV=2	Ddb1	0.401969	0.0485129	25906.6	21435.3	22420.4	24560.8	24707.1	26798.6	24235.9	23157.4
		P62806	Histone H4 OS=Mus musculus GN=Hist1h4a PE=1 SV=2	Hist1h4a	0.402215	-0.0409885	205359	199933	177085	180668	181754	173910	178513	197593
		Q01853	Transitional endoplasmic reticulum ATPase OS=Mus musculus GN=Vcp PE=1 SV=4	Vcp	0.402272	0.0158162	76077.9	74956	75165.2	77043.6	80578.8	75342.6	75289.5	76827.9
		Q91V61	Sideroflexin-3 OS=Mus musculus GN=Sfxn3 PE=1 SV=1	Sfxn3	0.402334	0.103116	69176	95487	82218	85096	88052	98184	71689	108284
		Q6ZQ58	La-related protein 1 OS=Mus musculus GN=Larp1 PE=1 SV=2	Larp1	0.402567	0.0850527	31149	33575	34121	34031.5	44446	35890	33875.5	29966.5
		A2AG50	MAP7 domain-containing protein 2 OS=Mus musculus GN=Map7d2 PE=1 SV=1	Map7d2	0.402851	0.119611	132790	176582	136716	136369	152545	203546	170432	125602
		Q9CX00	IST1 homolog OS=Mus musculus GN=Ist1 PE=2 SV=1	Ist1	0.403847	0.0847866	55572.5	51795	42876.5	63074	54804.5	62210	62833.5	51556.5
		Q8BHS8	Syntabulin OS=Mus musculus GN=Sybu PE=1 SV=1	Sybu	0.404815	-0.0474153	101771	82347	102275	90806	91814	92739	87395	87366
		Q9WUB4	Dynactin subunit 6 OS=Mus musculus GN=Dctn6 PE=1 SV=1	Dctn6	0.406086	0.0460342	102848	99075	116558	98219.5	106545	106646	118650	104044
		Q9WUA3	6-phosphofructokinase type C OS=Mus musculus GN=Pfkp PE=1 SV=1	Pfkp	0.406425	-0.023906	94003.6	91119	100118	98744.2	91206.4	93916.4	97853.4	91829.1
		A2AFR3	FERM and PDZ domain-containing protein 4 OS=Mus musculus GN=Frmpd4 PE=2 SV=1	Frmpd4	0.406727	0.0836714	2465	2226	2884	3026	2781	2809	3341	2557
		Q9QYI3	DnaJ homolog subfamily C member 7 OS=Mus musculus GN=Dnajc7 PE=1 SV=2	Dnajc7	0.407367	0.043403	36443.4	40863.4	41004.2	46000.4	42456.6	41981.8	44030	42974.6
		P70205	Pituitary adenylate cyclase-activating polypeptide type I receptor OS=Mus musculus GN=Adcyap1r1 PE=2 SV=1	Adcyap1r1	0.407661	-0.08527	14605	15306	14606	15164	11794	15669	10686	16443
		O08532	Voltage-dependent calcium channel subunit alpha-2/delta-1 OS=Mus musculus GN=Cacna2d1 PE=1 SV=1	Cacna2d1	0.408384	-0.0569021	96858.4	78666.8	91407.8	93096	82807.2	90078.2	92693	73964.2
		Q9Z1J3	Cysteine desulfurase, mitochondrial OS=Mus musculus GN=Nfs1 PE=2 SV=3	Nfs1	0.40855	-0.100372	207633	147237	174937	193818	144818	169912	132547	203716
		P62073	Mitochondrial import inner membrane translocase subunit Tim10 OS=Mus musculus GN=Timm10 PE=1 SV=1	Timm10	0.40858	-0.0843196	62513.2	43216.9	53445.2	46377.5	52447.1	49428.8	43803.9	42541
		Q9QYS9	Protein quaking OS=Mus musculus GN=Qki PE=1 SV=1	Qki	0.409195	-0.064206	56165	53033	57420	52318	40520	51388	56921	56050
		Q9D8B3	Charged multivesicular body protein 4b OS=Mus musculus GN=Chmp4b PE=1 SV=2	Chmp4b	0.409371	-0.0697076	33575	23720.6	29466.8	29566.4	24219.4	29339.2	27310.4	27350.8
		O70318	Band 4.1-like protein 2 OS=Mus musculus GN=Epb41l2 PE=1 SV=2	Epb41l2	0.410057	-0.037076	71004	70307.3	81443.2	79708	76610.8	70899.1	71473.6	72265
		P04370	Myelin basic protein OS=Mus musculus GN=Mbp PE=1 SV=2	Mbp	0.411433	-0.108256	249866	208592	291018	192998	225446	217287	241660	156052
		Q99N95	39S ribosomal protein L3, mitochondrial OS=Mus musculus GN=Mrpl3 PE=2 SV=1	Mrpl3	0.411469	-0.0652492	133506	117357	118864	113543	117084	117412	126695	90546
		P20029	78 kDa glucose-regulated protein OS=Mus musculus GN=Hspa5 PE=1 SV=3	Hspa5	0.411752	0.0241205	93362.6	82290.4	88206.6	85164.9	89029.3	88984.6	90269.5	89159.7
		Q925E7	Serine/threonine-protein phosphatase 2A 55 kDa regulatory subunit B delta isoform OS=Mus musculus GN=Ppp2r2d PE=2 SV=1	Ppp2r2d	0.411934	0.0471203	83088.2	94708.5	77997.5	96049.8	95757.5	91016.8	88227.8	93421
		Q04750	DNA topoisomerase 1 OS=Mus musculus GN=Top1 PE=1 SV=2	Top1	0.412115	0.0903842	8905.5	12049	11906.5	12860.5	14604.5	10925	11754.5	12570
		Q80TL0	Protein phosphatase 1E OS=Mus musculus GN=Ppm1e PE=1 SV=2	Ppm1e	0.412847	0.0965302	19580.9	20115.6	20846.4	20474.4	24840.8	24249.1	24140.5	15607.5
		P30416	Peptidyl-prolyl cis-trans isomerase FKBP4 OS=Mus musculus GN=Fkbp4 PE=1 SV=5	Fkbp4	0.413313	-0.0588322	110416	114537	118734	111819	116968	95358.3	93706	122674
		Q8BH64	EH domain-containing protein 2 OS=Mus musculus GN=Ehd2 PE=1 SV=1	Ehd2	0.413515	0.0428422	6237	6711	5968	6001	6461	6350.5	7185	5988
		Q8CI43	Myosin light chain 6B OS=Mus musculus GN=Myl6b PE=2 SV=1	Myl6b	0.413754	0.0811193	24226.5	22284.5	28218.5	27083.5	31483	22302	28781.5	27505.5
		Q921M4	Golgin subfamily A member 2 OS=Mus musculus GN=Golga2 PE=2 SV=3	Golga2	0.413932	-0.169978	3578	2742	2474	2531	2584	2343	1065	3408
		Q8BP40	Lysophosphatidic acid phosphatase type 6 OS=Mus musculus GN=Acp6 PE=2 SV=1	Acp6	0.41396	0.0425688	23522	19878	20799	22907	23398	20989	23745	22682
		Q71LX4	Talin-2 OS=Mus musculus GN=Tln2 PE=1 SV=3	Tln2	0.414054	-0.036988	29666.1	28850.3	27074.1	30864.9	30439.9	27770.5	25884.6	28052.9
		P26041	Moesin OS=Mus musculus GN=Msn PE=1 SV=3	Msn	0.415235	0.0444062	73459.5	59676.2	69750	64351.8	68628	67472.8	74293.5	68710.2
		Q9D0F9	Phosphoglucomutase-1 OS=Mus musculus GN=Pgm1 PE=1 SV=4	Pgm1	0.415861	-0.0832453	80063	96107	72447	81816	89613	75291	78164	59858
		P62492	Ras-related protein Rab-11A OS=Mus musculus GN=Rab11a PE=1 SV=3	Rab11a	0.416058	-0.107788	76576	78488	46795	61899	57211	55172	68935	54010
		Q61838	Alpha-2-macroglobulin OS=Mus musculus GN=A2m PE=1 SV=3	A2m	0.416829	0.102085	30448	49273	45425	38972	44642	51384	39298	45548
		O55135	Eukaryotic translation initiation factor 6 OS=Mus musculus GN=Eif6 PE=1 SV=2	Eif6	0.417193	0.132165	5865	4410	5190	6954	7720	6765	4578	6319
		Q61081	Hsp90 co-chaperone Cdc37 OS=Mus musculus GN=Cdc37 PE=2 SV=1	Cdc37	0.417372	-0.0448407	30334.8	33626	28907.9	29980.2	31426.5	30373.8	25867.1	29672.9
		Q920I9	WD repeat-containing protein 7 OS=Mus musculus GN=Wdr7 PE=1 SV=3	Wdr7	0.417761	-0.0348141	7758	8225	7303	8511.5	8182.5	7622	7440.5	7445.5
		Q6PDL0	Cytoplasmic dynein 1 light intermediate chain 2 OS=Mus musculus GN=Dync1li2 PE=1 SV=2	Dync1li2	0.41787	0.0415897	82884.4	79226	88426.6	90850.4	91487	93103.8	91373	79621.8
		Q64332	Synapsin-2 OS=Mus musculus GN=Syn2 PE=1 SV=2	Syn2	0.421844	-0.0212152	80185.3	84336.6	79188.3	85986.1	78330.6	79346.6	81179.5	83845
		Q7TQD2	Tubulin polymerization-promoting protein OS=Mus musculus GN=Tppp PE=1 SV=1	Tppp	0.422168	0.0739114	106210	122732	133334	115876	134209	145481	128761	105042
		Q8BFU2	Histone H2A type 3 OS=Mus musculus GN=Hist3h2a PE=1 SV=3	Hist3h2a	0.422456	-0.0233674	77014.4	76261.9	74600.6	69094	74026.4	69992.6	73789.7	72222.7
		P62484	Abl interactor 2 OS=Mus musculus GN=Abi2 PE=2 SV=1	Abi2	0.423085	-0.0654718	66299.7	62234.7	79684.7	65772	68987.3	66618	66925.7	53521.3
		Q8CI51	PDZ and LIM domain protein 5 OS=Mus musculus GN=Pdlim5 PE=1 SV=4	Pdlim5	0.423251	0.143925	18078	23206	17092	26557	26476	27974	26687	16020
		O54901	OX-2 membrane glycoprotein OS=Mus musculus GN=Cd200 PE=1 SV=1	Cd200	0.42327	0.0573	50168.7	45427.7	48951.7	53468	46610.7	59693.3	49346	53712.3
		P58660	Caspase recruitment domain-containing protein 10 OS=Mus musculus GN=Card10 PE=2 SV=1	Card10	0.424489	0.224266	1190	2576	1882	2998	2175	3696	1879	2835
		Q56A07	Sodium channel subunit beta-2 OS=Mus musculus GN=Scn2b PE=1 SV=1	Scn2b	0.426565	-0.0432091	36247.5	32859	35271	37132	36250	36701	31804	30640
		Q9ERG2	Striatin-3 OS=Mus musculus GN=Strn3 PE=1 SV=1	Strn3	0.426913	0.0434844	100682	105708	108054	117539	109616	103272	114552	123328
		Q80YR5	Scaffold attachment factor B2 OS=Mus musculus GN=Safb2 PE=2 SV=2	Safb2	0.426941	-0.0907981	18051	15687	13660.4	16003.8	12937.4	15387	11396.4	17924.6
		P52196	Thiosulfate sulfurtransferase OS=Mus musculus GN=Tst PE=1 SV=3	Tst	0.427027	0.0712947	101212	105839	77021	88452	103214	87354	101548	106967
		O35887	Calumenin OS=Mus musculus GN=Calu PE=1 SV=1	Calu	0.427049	-0.0492669	53764.2	45681.7	49381	47170.3	49285.8	50623.5	45754.7	40677
		Q9D0J8	Parathymosin OS=Mus musculus GN=Ptms PE=1 SV=3	Ptms	0.427269	-0.0385562	331336	315094	326441	372669	338350	298652	326523	330136
		Q68FM6	Protein phosphatase 1 regulatory subunit 29 OS=Mus musculus GN=Elfn2 PE=2 SV=1	Elfn2	0.42727	0.0398394	93156	85884.7	89191	90559	97093.7	101508	91034.3	83448.3
		P62827	GTP-binding nuclear protein Ran OS=Mus musculus GN=Ran PE=1 SV=3	Ran	0.427776	0.0355405	98588.3	101650	89929.5	95609	99802.7	93311.3	108438	97935.5
		O70310	Glycylpeptide N-tetradecanoyltransferase 1 OS=Mus musculus GN=Nmt1 PE=1 SV=1	Nmt1	0.42786	-0.0687318	79050.7	63184	61734.3	61167.7	56998.7	60436.7	58298	71180
		P63318	Protein kinase C gamma type OS=Mus musculus GN=Prkcg PE=1 SV=1	Prkcg	0.42813	0.0218085	59828.5	62913.2	62110.6	61726.1	65728.9	59580.1	64991.1	61655.8
		Q9WV02	RNA-binding motif protein, X chromosome OS=Mus musculus GN=Rbmx PE=1 SV=1	Rbmx	0.428218	0.06045	225148	234571	205497	207637	191338	255094	240995	238190
		G5E8K5	Ankyrin-3 OS=Mus musculus GN=Ank3 PE=1 SV=1	Ank3	0.428395	0.0220744	73626.6	74134.3	72884.7	74607.2	74546.8	80127.4	71035.2	76060.8
		Q80VD1	Protein FAM98B OS=Mus musculus GN=Fam98b PE=2 SV=1	Fam98b	0.428403	-0.0774829	54385	37177.5	43670.5	53892.5	43935	46224	43367	40945.5
		Q9WUR2	Enoyl-CoA delta isomerase 2, mitochondrial OS=Mus musculus GN=Eci2 PE=1 SV=2	Eci2	0.429002	-0.0453937	71981.7	86495.3	79696	76408	78030	76908.3	66475.3	78887.3
		P57746	V-type proton ATPase subunit D OS=Mus musculus GN=Atp6v1d PE=1 SV=1	Atp6v1d	0.429867	0.0348774	87166.1	81352.4	85019.7	90919.6	84312.6	88479.9	97530.5	86148.8
		O35841	Apoptosis inhibitor 5 OS=Mus musculus GN=Api5 PE=1 SV=2	Api5	0.430333	0.0704334	48916.5	55269.5	54632.5	50379	60649	60364.5	43825	59093.5
		P61982	14-3-3 protein gamma OS=Mus musculus GN=Ywhag PE=1 SV=2	Ywhag	0.432136	0.0737639	139055	154564	136385	162790	140521	147560	156738	191702
		Q91YQ5	Dolichyl-diphosphooligosaccharide--protein glycosyltransferase subunit 1 OS=Mus musculus GN=Rpn1 PE=1 SV=1	Rpn1	0.432272	-0.0511243	169600	144465	145214	156992	141577	166763	143636	132787
		Q8VCH0	3-ketoacyl-CoA thiolase B, peroxisomal OS=Mus musculus GN=Acaa1b PE=1 SV=1	Acaa1b	0.432933	-0.06458	50470.5	49594	54682	52949.5	59519	48080.5	43123.5	43560
		Q9CZM2	60S ribosomal protein L15 OS=Mus musculus GN=Rpl15 PE=2 SV=4	Rpl15	0.433477	-0.112161	39921	36602	28455	22259	27259	26557	26553	32597
		Q80VC9	Calmodulin-regulated spectrin-associated protein 3 OS=Mus musculus GN=Camsap3 PE=1 SV=1	Camsap3	0.433789	-0.122393	3003	2693	1874	2929	1847	1792	2692	2883
		Q61823	Programmed cell death protein 4 OS=Mus musculus GN=Pdcd4 PE=1 SV=1	Pdcd4	0.435358	-0.0959501	7753.5	7919	7531.5	8364.5	8883	7581	7419.5	4656
		Q9JJV2	Profilin-2 OS=Mus musculus GN=Pfn2 PE=1 SV=3	Pfn2	0.435806	0.0377318	134452	152251	147355	139394	159178	152104	148976	134831
		Q9Z204	Heterogeneous nuclear ribonucleoproteins C1/C2 OS=Mus musculus GN=Hnrnpc PE=1 SV=1	Hnrnpc	0.436019	0.0573353	101566	118064	106692	87021.5	115995	103176	105400	112472
		P15626	Glutathione S-transferase Mu 2 OS=Mus musculus GN=Gstm2 PE=1 SV=2	Gstm2	0.436369	-0.095216	127610	89933	96065	82712	86731	105789	84662	81402
		Q9Z1W8	Potassium-transporting ATPase alpha chain 2 OS=Mus musculus GN=Atp12a PE=1 SV=3	Atp12a	0.436692	-0.0491781	257944	228931	223154	211915	246595	207509	216391	206109
		Q9WV27	Sodium/potassium-transporting ATPase subunit alpha-4 OS=Mus musculus GN=Atp1a4 PE=1 SV=3	Atp1a4	0.437224	-0.049491	150032	132820	131122	123896	144721	121374	125539	119616
		Q64522	Histone H2A type 2-B OS=Mus musculus GN=Hist2h2ab PE=1 SV=3	Hist2h2ab	0.437743	0.0769842	134243	126320	99985.8	96934.8	123509	109337	132707	127148
		Q3UIU2	NADH dehydrogenase [ubiquinone] 1 beta subcomplex subunit 6 OS=Mus musculus GN=Ndufb6 PE=1 SV=3	Ndufb6	0.438482	-0.18462	39765	47341	46389	39357	20964	55530	17697	46749
		A2CG49	Kalirin OS=Mus musculus GN=Kalrn PE=1 SV=1	Kalrn	0.439223	0.0761738	8183.5	6906.5	7183	7704.5	9242.5	8832	7755	6431.5
		Q91WQ3	Tyrosine--tRNA ligase, cytoplasmic OS=Mus musculus GN=Yars PE=2 SV=3	Yars	0.440833	-0.036458	219345	231258	237634	230794	219795	245715	220239	199776
		Q9D7G0	Ribose-phosphate pyrophosphokinase 1 OS=Mus musculus GN=Prps1 PE=1 SV=4	Prps1	0.441321	-0.0789839	201402	178705	173252	191084	150417	182471	139463	213293
		P21661	Neuroendocrine convertase 2 OS=Mus musculus GN=Pcsk2 PE=1 SV=1	Pcsk2	0.443028	0.0510037	30292	29703	31484	25238	28387.5	33670.5	29167	31445
		P39054	Dynamin-2 OS=Mus musculus GN=Dnm2 PE=1 SV=2	Dnm2	0.443828	-0.0357236	129650	110364	107291	114997	113993	111459	109602	110733
		Q9D0M5	Dynein light chain 2, cytoplasmic OS=Mus musculus GN=Dynll2 PE=1 SV=1	Dynll2	0.444394	-0.0925948	20077.5	29917	27573.8	21322.2	22889.5	26373.5	19891.2	20579.5
		Q8CGP7	Histone H2A type 1-K OS=Mus musculus GN=Hist1h2ak PE=1 SV=3	Hist1h2ak	0.444637	-0.0221417	83650	81907.3	81033.7	74965	80136.7	75560.9	80165.3	78573.3
		Q9Z0V2	Potassium voltage-gated channel subfamily D member 2 OS=Mus musculus GN=Kcnd2 PE=1 SV=1	Kcnd2	0.44482	0.0914903	16003	14437.3	19375.7	23317.3	18947.3	20394.3	21320.3	19162.3
		P17426	AP-2 complex subunit alpha-1 OS=Mus musculus GN=Ap2a1 PE=1 SV=1	Ap2a1	0.446211	0.0357713	52092.5	51910.9	57897.6	54256.8	57214.8	60686.2	51820.5	54168.5
		Q91YJ2	Sorting nexin-4 OS=Mus musculus GN=Snx4 PE=2 SV=1	Snx4	0.44667	0.0649868	31463	32035	38528	37987	35302	35735	43427	34648
		Q62318	Transcription intermediary factor 1-beta OS=Mus musculus GN=Trim28 PE=1 SV=3	Trim28	0.447835	-0.0262703	47448.9	49371.9	48268.3	47040.1	50356.7	43457.9	45649.9	47617.4
		Q8BXR9	Oxysterol-binding protein-related protein 6 OS=Mus musculus GN=Osbpl6 PE=2 SV=1	Osbpl6	0.448218	0.111033	10539	6237.67	11596.7	8534.67	10659	8914	10715	10718
		Q6P5F7	Protein tweety homolog 3 OS=Mus musculus GN=Ttyh3 PE=1 SV=1	Ttyh3	0.448349	-0.114972	9731	14051	13069	19032	12416	13640	11423	11979
		O08919	Numb-like protein OS=Mus musculus GN=Numbl PE=1 SV=3	Numbl	0.448781	0.0622939	62764	62141	66551	66306	75875	63954	57020	76970
		Q80U78	Pumilio homolog 1 OS=Mus musculus GN=Pum1 PE=1 SV=2	Pum1	0.450468	-0.157762	26152	47887	23816	40816	33798	35803	20370	26823
		Q8C8T7	Protein ELFN1 OS=Mus musculus GN=Elfn1 PE=2 SV=1	Elfn1	0.4507	0.061826	29008	20740	24838	26019	28217	24661	28159	25788
		O55143	Sarcoplasmic/endoplasmic reticulum calcium ATPase 2 OS=Mus musculus GN=Atp2a2 PE=1 SV=2	Atp2a2	0.451466	-0.0374074	94812.6	90446.8	101833	97765.8	94451.6	102044	89710	84256.2
		P28474	Alcohol dehydrogenase class-3 OS=Mus musculus GN=Adh5 PE=1 SV=3	Adh5	0.453012	-0.053819	61991	53202.6	70259.8	64630.9	61850.4	63808.4	56856.1	54110.3
		O88986	2-amino-3-ketobutyrate coenzyme A ligase, mitochondrial OS=Mus musculus GN=Gcat PE=1 SV=2	Gcat	0.455969	-0.061946	19634.7	18529.3	22623.7	21009.3	19918	19743.7	21636.3	15432
		Q8CHC4	Synaptojanin-1 OS=Mus musculus GN=Synj1 PE=1 SV=3	Synj1	0.456865	-0.0433302	90812.7	76660.1	77993.4	84046.6	71581.6	80779.9	86237.4	76636.1
		Q9CX86	Heterogeneous nuclear ribonucleoprotein A0 OS=Mus musculus GN=Hnrnpa0 PE=1 SV=1	Hnrnpa0	0.456901	0.0422879	128066	128055	119123	121343	140888	127858	136160	112681
		P80313	T-complex protein 1 subunit eta OS=Mus musculus GN=Cct7 PE=1 SV=1	Cct7	0.457171	0.0305644	119585	106115	112593	116750	107767	118584	120151	122450
		Q9EPW0	Type I inositol 3,4-bisphosphate 4-phosphatase OS=Mus musculus GN=Inpp4a PE=2 SV=1	Inpp4a	0.457546	-0.0203581	92783.5	96118.5	87742.5	93061.5	88887.5	87582	90719	94991
		Q5DQR4	Syntaxin-binding protein 5-like OS=Mus musculus GN=Stxbp5l PE=2 SV=1	Stxbp5l	0.460605	-0.154026	13523	15586	10858	12323	15801	8105	14259	6071
		Q921G7	Electron transfer flavoprotein-ubiquinone oxidoreductase, mitochondrial OS=Mus musculus GN=Etfdh PE=1 SV=1	Etfdh	0.460738	-0.0730251	61254	54532.5	60049.5	70908	44070.5	59937.5	65525.5	59192
		P63325	40S ribosomal protein S10 OS=Mus musculus GN=Rps10 PE=1 SV=1	Rps10	0.460827	0.0554472	279789	295972	253162	266408	300751	324671	286747	243895
		Q8BH66	Atlastin-1 OS=Mus musculus GN=Atl1 PE=1 SV=1	Atl1	0.460883	-0.0383808	50293.2	55333.5	62201.5	55656	56210	51126.7	55283.5	52286.5
		Q8BUK6	Protein Hook homolog 3 OS=Mus musculus GN=Hook3 PE=1 SV=2	Hook3	0.461027	0.0517278	53957	45507.5	61161	51156	56867.5	53203.5	58540.5	54125
		P29758	Ornithine aminotransferase, mitochondrial OS=Mus musculus GN=Oat PE=1 SV=1	Oat	0.461912	-0.248687	1970	2929.5	6609.75	4916	2173.25	4144.25	1363.25	4659.75
		Q91ZA3	Propionyl-CoA carboxylase alpha chain, mitochondrial OS=Mus musculus GN=Pcca PE=1 SV=2	Pcca	0.462001	0.0348208	85474.9	88056.1	101490	99083.3	97790	95219.3	99665.7	94455.4
		Q9CT10	Ran-binding protein 3 OS=Mus musculus GN=Ranbp3 PE=1 SV=2	Ranbp3	0.462315	0.0278448	116555	111720	106658	114255	113630	112168	110542	125356
		Q9CQ69	Cytochrome b-c1 complex subunit 8 OS=Mus musculus GN=Uqcrq PE=1 SV=3	Uqcrq	0.46235	0.0519516	54323	67460	52442.8	59737	65279.8	58605.5	57880.8	64351.5
		Q8R429	Sarcoplasmic/endoplasmic reticulum calcium ATPase 1 OS=Mus musculus GN=Atp2a1 PE=2 SV=1	Atp2a1	0.462379	-0.0457296	180826	165491	178688	177049	159717	182558	183832	143843
		Q99JI6	Ras-related protein Rap-1b OS=Mus musculus GN=Rap1b PE=2 SV=2	Rap1b	0.462486	0.31599	5091	3339	0	4966	6142	4495	3872	3120
		Q80XI4	Phosphatidylinositol 5-phosphate 4-kinase type-2 beta OS=Mus musculus GN=Pip4k2b PE=1 SV=1	Pip4k2b	0.463098	0.0244883	76385.8	77872.2	84224.2	83223	82031	84089.4	85394.4	78068.4
		Q3TBL6	Tumor necrosis factor alpha-induced protein 8-like protein 3 OS=Mus musculus GN=Tnfaip8l3 PE=2 SV=1	Tnfaip8l3	0.463615	0.0855827	93680	108620	108688	148299	130355	111151	129783	127305
		Q6PHU5	Sortilin OS=Mus musculus GN=Sort1 PE=1 SV=1	Sort1	0.463796	-0.0890237	48294	51832	43210	57060	59356	45539	40702	36959
		Q8BUV3	Gephyrin OS=Mus musculus GN=Gphn PE=1 SV=2	Gphn	0.464113	0.0478993	30489.5	31999	31037.8	29711.5	35496.8	28935	29317.5	35391.5
		Q80XU3	Nuclear ubiquitous casein and cyclin-dependent kinase substrate 1 OS=Mus musculus GN=Nucks1 PE=1 SV=1	Nucks1	0.464521	-0.0410219	34480.7	35777.5	29619	32280	34483.3	31955.5	31061.7	29235.3
		O35143	ATPase inhibitor, mitochondrial OS=Mus musculus GN=Atpif1 PE=1 SV=2	Atpif1	0.465562	0.0586115	89997	118711	112624	106581	117621	115271	121791	98311
		P58389	Serine/threonine-protein phosphatase 2A activator OS=Mus musculus GN=Ppp2r4 PE=1 SV=1	Ppp2r4	0.465847	-0.0907014	182558	217360	267954	246039	233059	176887	173152	247920
		O89053	Coronin-1A OS=Mus musculus GN=Coro1a PE=1 SV=5	Coro1a	0.467313	0.0494903	118797	129309	133209	150109	133218	135005	133819	155683
		P63011	Ras-related protein Rab-3A OS=Mus musculus GN=Rab3a PE=1 SV=1	Rab3a	0.467336	-0.0487003	73018.8	73478.6	84792.6	71501	82637	66596.4	68237.2	70574.2
		Q9Z0P5	Twinfilin-2 OS=Mus musculus GN=Twf2 PE=1 SV=1	Twf2	0.467621	0.0675316	11501	15964.5	14781	15830	16888	15051	13681	16378.5
		P54729	NEDD8 ultimate buster 1 OS=Mus musculus GN=Nub1 PE=1 SV=2	Nub1	0.467827	-0.0835281	43282	39127	34625	46851	44502	39111	27660	38923
		Q9D7M1	Glucose-induced degradation protein 8 homolog OS=Mus musculus GN=Gid8 PE=2 SV=1	Gid8	0.468147	-0.0809496	130593	123690	81944	116289	102640	97765	97474	118006
		Q9R190	Metastasis-associated protein MTA2 OS=Mus musculus GN=Mta2 PE=1 SV=1	Mta2	0.468668	0.0622791	22906.5	16956	20018	21053.5	20482	20650.5	20207.5	24634.5
		P99024	Tubulin beta-5 chain OS=Mus musculus GN=Tubb5 PE=1 SV=1	Tubb5	0.47023	-0.0318103	61990.9	57732.6	54049.2	57935.9	51125.3	56092.7	58251.7	58868.2
		O35691	Pinin OS=Mus musculus GN=Pnn PE=1 SV=4	Pnn	0.470341	-0.083356	31284	33146	30346	37464	30798	38473	29068	22878
		Q8R0S2	IQ motif and SEC7 domain-containing protein 1 OS=Mus musculus GN=Iqsec1 PE=1 SV=2	Iqsec1	0.470892	0.069437	24303.2	27347.2	27438.4	26774	31958.6	21794	30772.4	28688.6
		P17183	Gamma-enolase OS=Mus musculus GN=Eno2 PE=1 SV=2	Eno2	0.471015	0.0467366	74686.3	78196	75290.5	74857.8	84712.4	85310.8	81182.7	65987.2
		Q6P1F6	Serine/threonine-protein phosphatase 2A 55 kDa regulatory subunit B alpha isoform OS=Mus musculus GN=Ppp2r2a PE=1 SV=1	Ppp2r2a	0.471119	0.0310141	82732.4	92835.2	80978.2	93610.6	93760.4	88822.6	88204.4	90228.8
		Q91X97	Neurocalcin-delta OS=Mus musculus GN=Ncald PE=1 SV=4	Ncald	0.472286	-0.0502293	55414	60648.7	65808.3	59933.3	47941.7	63632.3	58827.7	59257
		P09405	Nucleolin OS=Mus musculus GN=Ncl PE=1 SV=2	Ncl	0.472308	-0.0481703	75827.2	89674.4	91242.4	84911.8	93034.2	79606.9	74013.6	78543.4
		Q02248	Catenin beta-1 OS=Mus musculus GN=Ctnnb1 PE=1 SV=1	Ctnnb1	0.472428	0.0927411	17878	17333.8	14188.5	14688.5	18991.8	21599.2	14327.2	15114.3
		Q9JKB1	Ubiquitin carboxyl-terminal hydrolase isozyme L3 OS=Mus musculus GN=Uchl3 PE=1 SV=2	Uchl3	0.472682	0.0485601	74676	69540.8	70863	88337.8	82259.4	74381.2	77716.6	83794.4
		Q9R1Q8	Transgelin-3 OS=Mus musculus GN=Tagln3 PE=1 SV=1	Tagln3	0.473925	0.0481812	62808.9	55614.7	57989.2	54416.4	60476.2	60798.6	68004.4	52671.6
		Q9CQZ6	NADH dehydrogenase [ubiquinone] 1 beta subcomplex subunit 3 OS=Mus musculus GN=Ndufb3 PE=1 SV=1	Ndufb3	0.474364	0.0554264	128174	112362	131230	133608	145096	144346	132397	111545
		Q9CR57	60S ribosomal protein L14 OS=Mus musculus GN=Rpl14 PE=1 SV=3	Rpl14	0.474919	0.0350293	118699	120254	109199	106357	116360	129041	111774	113254
		P30681	High mobility group protein B2 OS=Mus musculus GN=Hmgb2 PE=1 SV=3	Hmgb2	0.475136	0.169025	8794	13948	14576	7196	11221	13239	10049	17529
		P26645	Myristoylated alanine-rich C-kinase substrate OS=Mus musculus GN=Marcks PE=1 SV=2	Marcks	0.475232	-0.0185185	208108	194996	213050	213099	210730	201737	203491	197939
		Q9CQ75	NADH dehydrogenase [ubiquinone] 1 alpha subcomplex subunit 2 OS=Mus musculus GN=Ndufa2 PE=1 SV=3	Ndufa2	0.475665	0.0414232	70230.1	75080.5	82548.4	74992.3	86024.7	82616.7	73977.7	72777.4
		Q9D0S9	Histidine triad nucleotide-binding protein 2, mitochondrial OS=Mus musculus GN=Hint2 PE=1 SV=1	Hint2	0.475884	0.0303144	67973	78089.2	68074.8	68707.2	70076.8	74794.8	70965.2	75581.8
		Q64012	RNA-binding protein Raly OS=Mus musculus GN=Raly PE=1 SV=3	Raly	0.475951	-0.0426107	35544	40882	40473	46229	38281	39385	37721	40790
		Q9D1G5	Leucine-rich repeat-containing protein 57 OS=Mus musculus GN=Lrrc57 PE=2 SV=1	Lrrc57	0.478061	0.0685659	102118	93191	101707	98370	104828	88814	99029	129825
		Q9CR16	Peptidyl-prolyl cis-trans isomerase D OS=Mus musculus GN=Ppid PE=1 SV=3	Ppid	0.478881	0.0452094	71120.9	64822	72291.7	83950.5	75722.1	80296.4	77631.9	71744.2
		Q8K3J1	NADH dehydrogenase [ubiquinone] iron-sulfur protein 8, mitochondrial OS=Mus musculus GN=Ndufs8 PE=1 SV=1	Ndufs8	0.479062	0.0448759	36121.6	38706.6	42484.9	34258.1	35842.9	39194	41734.8	41601.4
		P47857	6-phosphofructokinase, muscle type OS=Mus musculus GN=Pfkm PE=1 SV=3	Pfkm	0.479445	-0.0340646	74229.5	67474.2	70020.9	78867.7	73006.4	72124.9	71728.8	63833.3
		Q9D7S9	Charged multivesicular body protein 5 OS=Mus musculus GN=Chmp5 PE=2 SV=1	Chmp5	0.482038	-0.0922931	2366	2322	2477	2294	2617	2273	2388	1308
		P36993	Protein phosphatase 1B OS=Mus musculus GN=Ppm1b PE=1 SV=1	Ppm1b	0.482907	0.0812381	46849	46663	51246	58804	41643	58582	63806	56068
		Q64213	Splicing factor 1 OS=Mus musculus GN=Sf1 PE=1 SV=6	Sf1	0.483373	-0.11187	70757	61922	61762	72128	82542	54310	36483	63413
		P67778	Prohibitin OS=Mus musculus GN=Phb PE=1 SV=1	Phb	0.483837	-0.0284582	96983.1	96592.5	99133.6	103176	90465.2	100073	103912	90169
		Q9CXU9	Eukaryotic translation initiation factor 1b OS=Mus musculus GN=Eif1b PE=2 SV=2	Eif1b	0.484758	0.0261355	112496	100981	103201	102072	103302	114818	106606	104970
		Q3V384	Lactation elevated protein 1 OS=Mus musculus GN=Lace1 PE=2 SV=1	Lace1	0.485132	-0.109838	34692	41775	28096	50274	27964	34182	43091	32593
		P60843	Eukaryotic initiation factor 4A-I OS=Mus musculus GN=Eif4a1 PE=1 SV=1	Eif4a1	0.485335	-0.0807631	46146	32865.5	51259	46883.5	47284	33997.5	41160	40405
		Q9QXT0	Protein canopy homolog 2 OS=Mus musculus GN=Cnpy2 PE=1 SV=1	Cnpy2	0.485434	0.0551673	29087.7	23693.3	27062.3	22457.7	29882	27433.7	26109.7	24519.3
		Q8BGY2	Eukaryotic translation initiation factor 5A-2 OS=Mus musculus GN=Eif5a2 PE=2 SV=3	Eif5a2	0.485464	-0.0463672	466915	592442	570159	533227	537485	538460	529396	457122
		Q9D7N3	28S ribosomal protein S9, mitochondrial OS=Mus musculus GN=Mrps9 PE=2 SV=3	Mrps9	0.48565	0.0508535	66785	65101.5	58183.5	65497.5	76507.5	66485.5	68193.5	57377.5
		Q8BFR5	Elongation factor Tu, mitochondrial OS=Mus musculus GN=Tufm PE=1 SV=1	Tufm	0.485727	-0.0213435	108575	110383	107602	108748	112399	103688	110708	99221.8
		Q80X19	Collagen alpha-1(XIV) chain OS=Mus musculus GN=Col14a1 PE=2 SV=2	Col14a1	0.48577	-0.245273	706	2467	2196	2141	969	2830	1109	760
		O35874	Neutral amino acid transporter A OS=Mus musculus GN=Slc1a4 PE=1 SV=1	Slc1a4	0.486234	0.102084	1829	1669	1797	2022.5	2189	1986.5	2517	1372
		Q60675	Laminin subunit alpha-2 OS=Mus musculus GN=Lama2 PE=1 SV=2	Lama2	0.486375	-0.119329	20315	12122	13368	20164	15691	16590	15799	10017
		Q9WV60	Glycogen synthase kinase-3 beta OS=Mus musculus GN=Gsk3b PE=1 SV=2	Gsk3b	0.487243	0.0690607	48037.8	40286	52600.8	59761.2	50608.8	51487.2	60453.8	51995.5
		P47915	60S ribosomal protein L29 OS=Mus musculus GN=Rpl29 PE=2 SV=2	Rpl29	0.489069	-0.0482547	100359	113846	93137.1	97349.9	101808	105296	94925.2	83134.6
		Q91V12	Cytosolic acyl coenzyme A thioester hydrolase OS=Mus musculus GN=Acot7 PE=1 SV=2	Acot7	0.489371	0.0302268	105602	108082	107562	123275	118180	110885	117846	111046
		Q9CXI0	2-methoxy-6-polyprenyl-1,4-benzoquinol methylase, mitochondrial OS=Mus musculus GN=Coq5 PE=2 SV=2	Coq5	0.49038	-0.0638835	41882	58825	49981	54717	55184	47469	46880	42750
		Q64518	Sarcoplasmic/endoplasmic reticulum calcium ATPase 3 OS=Mus musculus GN=Atp2a3 PE=2 SV=3	Atp2a3	0.490847	-0.0549138	47648.8	65432	61629.2	56671	59652.2	52100.8	56050.5	50871.5
		Q3UNH4	G protein-regulated inducer of neurite outgrowth 1 OS=Mus musculus GN=Gprin1 PE=1 SV=2	Gprin1	0.490939	-0.0302301	52421.1	59939.9	53335.3	59412.9	56367.1	55839.9	51008.9	55088.2
		O70325	Phospholipid hydroperoxide glutathione peroxidase, mitochondrial OS=Mus musculus GN=Gpx4 PE=1 SV=4	Gpx4	0.491653	0.0483456	71777.8	78628.5	77526	73067	67889	75094	83279.2	89289
		Q62261	Spectrin beta chain, non-erythrocytic 1 OS=Mus musculus GN=Sptbn1 PE=1 SV=2	Sptbn1	0.492551	0.0142468	78253.5	85909.9	82406.6	82671.2	84075.1	82765.4	84039	83052.4
		P11031	Activated RNA polymerase II transcriptional coactivator p15 OS=Mus musculus GN=Sub1 PE=1 SV=3	Sub1	0.492561	-0.0509298	31091	35922	30683	30284	29555	34716	26050	31141
		Q99JY9	Actin-related protein 3 OS=Mus musculus GN=Actr3 PE=1 SV=3	Actr3	0.492981	0.0497354	39264.9	30534.1	38946.5	42022.2	38864.1	40098.6	38178.4	41125.1
		Q8CHH9	Septin-8 OS=Mus musculus GN=Sept8 PE=1 SV=4	Sept8	0.493108	0.0375028	257557	286137	306679	282922	273362	282730	298193	321512
		P63242	Eukaryotic translation initiation factor 5A-1 OS=Mus musculus GN=Eif5a PE=1 SV=2	Eif5a	0.493384	-0.0437027	245970	300567	295543	274929	280681	280134	273710	233668
		Q8BU14	Translocation protein SEC62 OS=Mus musculus GN=Sec62 PE=1 SV=1	Sec62	0.493696	0.113546	8373	10850	9197	9221	10156	14324	9579	7856
		Q8C3Q5	Protein shisa-7 OS=Mus musculus GN=Shisa7 PE=1 SV=3	Shisa7	0.494106	-0.102974	70556	85243	82121	117666	101943	75730	70253	71044
		Q60872	Eukaryotic translation initiation factor 1A OS=Mus musculus GN=Eif1a PE=2 SV=3	Eif1a	0.494386	-0.026371	274988	280118	285741	248815	262106	269045	251745	278030
		P38647	Stress-70 protein, mitochondrial OS=Mus musculus GN=Hspa9 PE=1 SV=3	Hspa9	0.494397	-0.0244602	74972.6	73536.5	75793.8	74582.1	76868.4	75524	73372.4	65809.5
		Q9WTL7	Acyl-protein thioesterase 2 OS=Mus musculus GN=Lypla2 PE=1 SV=1	Lypla2	0.495404	0.114593	23588	17383	22232	33618	30482	26164	28749	22521
		Q05A62	Dynein light chain 1, axonemal OS=Mus musculus GN=Dnal1 PE=2 SV=2	Dnal1	0.495443	-0.0605819	52334	50950	48784	58688	51844	52635	38167	55342
		Q922Q8	Leucine-rich repeat-containing protein 59 OS=Mus musculus GN=Lrrc59 PE=1 SV=1	Lrrc59	0.496514	0.067154	46900	39862	41569	39656	52020	47861	43838	35549
		O35685	Nuclear migration protein nudC OS=Mus musculus GN=Nudc PE=1 SV=1	Nudc	0.497845	-0.0581855	48797.5	34341	39309	41949	42146	35824	39600.5	37260.5
		Q91YR7	Pre-mRNA-processing factor 6 OS=Mus musculus GN=Prpf6 PE=2 SV=1	Prpf6	0.500256	0.0942032	10407	8901	10628	14468	13778	13433	10869	10507
		Q9CPW2	Adrenodoxin-like protein, mitochondrial OS=Mus musculus GN=Fdx1l PE=2 SV=1	Fdx1l	0.500405	0.0610557	103927	109932	121031	123282	142369	125367	117478	100932
		Q80TR4	Slit homolog 1 protein OS=Mus musculus GN=Slit1 PE=1 SV=2	Slit1	0.500567	-0.0695272	45077	45874	53851	37731	50336	43378	39365	36763
		Q9D2G2	Dihydrolipoyllysine-residue succinyltransferase component of 2-oxoglutarate dehydrogenase complex, mitochondrial OS=Mus musculus GN=Dlst PE=1 SV=1	Dlst	0.500585	0.0279854	36212.4	36194	36754.2	34528.1	40314.6	37634.2	35367.9	34393.2
		Q9Z1Z2	Serine-threonine kinase receptor-associated protein OS=Mus musculus GN=Strap PE=1 SV=2	Strap	0.50141	0.0508403	25275.3	20500.7	22214.7	22193.7	23679.7	24988.3	25919.7	20181.7
		Q8VEE0	Ribulose-phosphate 3-epimerase OS=Mus musculus GN=Rpe PE=2 SV=1	Rpe	0.501793	0.122691	27677	23778	23203	28675	18851	39227	30693	27240
		Q62159	Rho-related GTP-binding protein RhoC OS=Mus musculus GN=Rhoc PE=1 SV=2	Rhoc	0.5021	-0.0711859	253338	239841	272339	290283	276586	193475	216621	293960
		Q8BKX1	Brain-specific angiogenesis inhibitor 1-associated protein 2 OS=Mus musculus GN=Baiap2 PE=1 SV=2	Baiap2	0.502518	-0.0225862	98783.2	94553.1	97762	96014.9	102268	94399.6	88088.8	93613.5
		P70441	Na(+)/H(+) exchange regulatory cofactor NHE-RF1 OS=Mus musculus GN=Slc9a3r1 PE=1 SV=3	Slc9a3r1	0.503384	0.0185885	59685.5	58317.1	53946.2	59887.9	60467.4	59524.8	57606.6	58547.5
		Q3TQ03	Circadian-associated transcriptional repressor OS=Mus musculus GN=Ciart PE=1 SV=1	Ciart	0.503829	0.396566	1945	907	1315	3113	4118	2723	3326	0
		Q8BGQ1	Spermatogenesis-defective protein 39 homolog OS=Mus musculus GN=Vipas39 PE=1 SV=1	Vipas39	0.50393	0.228269	9554	22016	7896	25028	21154	22581	11460	24021
		Q9DCX2	ATP synthase subunit d, mitochondrial OS=Mus musculus GN=Atp5h PE=1 SV=3	Atp5h	0.504075	-0.0365198	118799	116520	112571	113545	122171	116719	110170	95521.9
		Q78ZA7	Nucleosome assembly protein 1-like 4 OS=Mus musculus GN=Nap1l4 PE=1 SV=1	Nap1l4	0.504828	-0.0488322	47098.3	49015.3	53597	55679.7	41643.7	55900.7	48186.3	49630
		Q9QUI0	Transforming protein RhoA OS=Mus musculus GN=Rhoa PE=1 SV=1	Rhoa	0.504829	-0.07032	191150	181307	205534	218672	208408	146189	163926	222118
		P62748	Hippocalcin-like protein 1 OS=Mus musculus GN=Hpcal1 PE=2 SV=2	Hpcal1	0.505152	-0.0310384	181708	164831	185891	176084	153703	179617	172261	180942
		P43277	Histone H1.3 OS=Mus musculus GN=Hist1h1d PE=1 SV=2	Hist1h1d	0.505595	-0.0341356	146684	145415	130891	129469	146700	129132	124258	133510
		P62192	26S protease regulatory subunit 4 OS=Mus musculus GN=Psmc1 PE=1 SV=1	Psmc1	0.505693	0.0285249	62834.9	54632.3	55766.3	61933.4	59989.2	62371.7	57537.3	61976.9
		P29595	NEDD8 OS=Mus musculus GN=Nedd8 PE=1 SV=2	Nedd8	0.506096	-0.0307998	127470	125930	116465	122864	109963	131549	122143	113899
		Q9D8S4	Oligoribonuclease, mitochondrial OS=Mus musculus GN=Rexo2 PE=1 SV=2	Rexo2	0.50634	0.086719	19838	18181	24194	22163	24270	28396	21030	17997
		Q9ET80	Junctophilin-1 OS=Mus musculus GN=Jph1 PE=2 SV=1	Jph1	0.506692	-0.0867119	35274	40847	28601	39422	31995	29780	42866	27004
		Q9JKK1	Syntaxin-6 OS=Mus musculus GN=Stx6 PE=1 SV=1	Stx6	0.506695	-0.0493098	24073	27530	23156.5	30138.5	26883.5	25754.5	24199.5	22888
		O08788	Dynactin subunit 1 OS=Mus musculus GN=Dctn1 PE=1 SV=3	Dctn1	0.506703	0.0388555	273456	254117	235547	242422	265232	290516	248534	240331
		Q8R001	Microtubule-associated protein RP/EB family member 2 OS=Mus musculus GN=Mapre2 PE=1 SV=1	Mapre2	0.506782	-0.0471847	142390	183913	181789	155952	155835	163191	146465	167220
		P61979	Heterogeneous nuclear ribonucleoprotein K OS=Mus musculus GN=Hnrnpk PE=1 SV=1	Hnrnpk	0.506851	-0.0241197	64292.3	66055.3	58439.7	63533	59117.5	65493.4	61575.4	60048.1
		P00920	Carbonic anhydrase 2 OS=Mus musculus GN=Ca2 PE=1 SV=4	Ca2	0.507	-0.0503266	27028.4	27614	30268.1	26313.7	25689.7	28148.6	30030.5	21757.7
		P68037	Ubiquitin-conjugating enzyme E2 L3 OS=Mus musculus GN=Ube2l3 PE=2 SV=1	Ube2l3	0.50725	0.0297809	181893	174383	203990	183264	177832	193594	198262	195985
		Q9QZQ8	Core histone macro-H2A.1 OS=Mus musculus GN=H2afy PE=1 SV=3	H2afy	0.507931	0.0440284	60705.2	73327.2	59559.2	67154.5	75134.8	65183	63667.2	68241.5
		Q61166	Microtubule-associated protein RP/EB family member 1 OS=Mus musculus GN=Mapre1 PE=1 SV=3	Mapre1	0.508079	0.091572	52070	40084.8	40996	55146.5	56538.8	56834.2	55086.2	37080.8
		Q8K1M6	Dynamin-1-like protein OS=Mus musculus GN=Dnm1l PE=1 SV=2	Dnm1l	0.509105	-0.0149372	84777.5	83675.8	88071.2	86863.4	84462.9	83457.4	81545.8	88792.6
		Q9D8U8	Sorting nexin-5 OS=Mus musculus GN=Snx5 PE=1 SV=1	Snx5	0.510369	-0.0371854	30318	27930	27562	29504	31271	26318	24914	28523
		P55088	Aquaporin-4 OS=Mus musculus GN=Aqp4 PE=2 SV=2	Aqp4	0.510611	-0.0452683	106086	104596	111760	92991.5	106375	109350	85503.5	95399.5
		Q9CQX2	Cytochrome b5 type B OS=Mus musculus GN=Cyb5b PE=1 SV=1	Cyb5b	0.510858	0.0514153	31106	33664	39096.5	36772.5	38535.5	41453.5	35088.5	32792.5
		P10637	Microtubule-associated protein tau OS=Mus musculus GN=Mapt PE=1 SV=3	Mapt	0.510998	0.0267474	186638	198642	192106	202752	196647	217914	200071	186373
		Q4KUS2	Protein unc-13 homolog A OS=Mus musculus GN=Unc13a PE=1 SV=3	Unc13a	0.511488	-0.0494831	10178.5	9721	8901	7858.5	8939.5	9504.5	8814.5	7586.5
		Q60817	Nascent polypeptide-associated complex subunit alpha OS=Mus musculus GN=Naca PE=1 SV=1	Naca	0.511605	-0.0555503	52761.8	43940.2	48282.8	39946.8	44120.2	50378.2	39836.5	40323.5
		Q6PGN3	Serine/threonine-protein kinase DCLK2 OS=Mus musculus GN=Dclk2 PE=1 SV=1	Dclk2	0.512354	0.0558027	70738.3	63880.7	76016	83682	85307	75180.7	83182	67071
		A2AP18	1-phosphatidylinositol 4,5-bisphosphate phosphodiesterase eta-2 OS=Mus musculus GN=Plch2 PE=1 SV=2	Plch2	0.513078	0.131311	3519	2595.6	2431.4	2485.8	4401.4	2995.4	2812.2	2271.4
		A2AJA9	Uncharacterized protein C9orf172 homolog OS=Mus musculus GN=Gm996 PE=1 SV=1	Gm996	0.513423	-0.114183	12705	16023	8013	16069	10382	9452	13216	13730
		O08756	3-hydroxyacyl-CoA dehydrogenase type-2 OS=Mus musculus GN=Hsd17b10 PE=1 SV=4	Hsd17b10	0.513799	0.0423234	65285.5	54112.8	63417.7	69286.7	68798.3	62991.2	69763.2	61219.8
		Q9D8N0	Elongation factor 1-gamma OS=Mus musculus GN=Eef1g PE=1 SV=3	Eef1g	0.514489	0.0433958	175623	195081	225898	219947	197640	213609	220366	220368
		Q9QYB8	Beta-adducin OS=Mus musculus GN=Add2 PE=1 SV=4	Add2	0.514747	0.0383988	36524.2	32508.9	33088.4	34783.7	30792.2	36331	36417	38622
		Q8K0U4	Heat shock 70 kDa protein 12A OS=Mus musculus GN=Hspa12a PE=1 SV=1	Hspa12a	0.516118	-0.0241607	56124.8	54486.4	58406.3	57059.7	58796.3	55187.1	56387.1	50244.6
		P17932	Putative 60S ribosomal protein L32' OS=Mus musculus GN=Rpl32-ps PE=5 SV=2	Rpl32-ps	0.517241	0.0684535	103368	71191	105914	99201	99347	115923	96782	93612
		Q9CWJ9	Bifunctional purine biosynthesis protein PURH OS=Mus musculus GN=Atic PE=1 SV=2	Atic	0.517561	0.0475324	20914.6	18158.5	17178.6	21727.1	20415.8	18964.9	22647.8	19657
		O08638	Myosin-11 OS=Mus musculus GN=Myh11 PE=1 SV=1	Myh11	0.517613	0.0357246	66449	71772.2	64137.5	63998.2	66718.2	62198.8	70965.2	75990.2
		P62264	40S ribosomal protein S14 OS=Mus musculus GN=Rps14 PE=2 SV=3	Rps14	0.517741	0.0544603	90722	79366	85448.7	77954.3	72907.7	96230.7	84055.7	98459
		Q7TSJ2	Microtubule-associated protein 6 OS=Mus musculus GN=Map6 PE=1 SV=2	Map6	0.518205	0.0278603	47208.5	50897.8	45045.9	50140.9	52231.5	50763.5	50058.9	45624.5
		Q9D7X3	Dual specificity protein phosphatase 3 OS=Mus musculus GN=Dusp3 PE=1 SV=1	Dusp3	0.519248	0.0459856	67898.2	64682.8	61611.5	65622.5	60431	61452.2	72519.8	77359.8
		Q9CZX8	40S ribosomal protein S19 OS=Mus musculus GN=Rps19 PE=1 SV=3	Rps19	0.519815	-0.0369975	87362.7	75444.3	72159.6	70494.6	72016.7	78266.7	72750.1	71126.3
		Q9DC70	NADH dehydrogenase [ubiquinone] iron-sulfur protein 7, mitochondrial OS=Mus musculus GN=Ndufs7 PE=1 SV=1	Ndufs7	0.520342	-0.0500752	202203	243829	199542	211258	193208	187627	193964	239127
		Q9EPJ9	ADP-ribosylation factor GTPase-activating protein 1 OS=Mus musculus GN=Arfgap1 PE=1 SV=2	Arfgap1	0.520702	-0.0177051	50036.9	50598.4	46204.3	49407.6	48926.9	50078.7	47300.6	46466.4
		Q8VIJ6	Splicing factor, proline- and glutamine-rich OS=Mus musculus GN=Sfpq PE=1 SV=1	Sfpq	0.52103	0.073988	30590	26575.5	21749	20081.2	27720	27294.2	28381.2	22924.8
		P28659	CUGBP Elav-like family member 1 OS=Mus musculus GN=Celf1 PE=1 SV=2	Celf1	0.521064	0.0554966	150736	164384	144432	146188	186516	130564	163249	159028
		Q5DU25	IQ motif and SEC7 domain-containing protein 2 OS=Mus musculus GN=Iqsec2 PE=1 SV=3	Iqsec2	0.521121	0.0979019	57472	75091.5	67951.5	92339.5	96215	87222	77076	61012.5
		O55091	Protein IMPACT OS=Mus musculus GN=Impact PE=1 SV=2	Impact	0.521467	0.0965672	94504	53700	65964	73642	76022	66392	80005	93184
		Q9EPL2	Calsyntenin-1 OS=Mus musculus GN=Clstn1 PE=1 SV=1	Clstn1	0.521495	-0.077769	76718	59742	77227	67119	83965	61893	61539	51571
		P22315	Ferrochelatase, mitochondrial OS=Mus musculus GN=Fech PE=1 SV=2	Fech	0.521509	0.0529567	95876.5	96148.5	88321	118858	104530	107623	113874	94317.5
		Q9WUL7	ADP-ribosylation factor-like protein 3 OS=Mus musculus GN=Arl3 PE=1 SV=1	Arl3	0.522023	0.0376656	70698	57990	66779	62806	64825	62251	73062	67863
		P60122	RuvB-like 1 OS=Mus musculus GN=Ruvbl1 PE=1 SV=1	Ruvbl1	0.523145	-0.0435028	71191.5	75668.5	77226	75044	59789	76445.5	80917	68965.5
		P17751	Triosephosphate isomerase OS=Mus musculus GN=Tpi1 PE=1 SV=4	Tpi1	0.523283	-0.0381953	89507.3	95520.1	98280.1	90521.8	94058.6	97965.6	91625.6	75900.9
		O70591	Prefoldin subunit 2 OS=Mus musculus GN=Pfdn2 PE=2 SV=2	Pfdn2	0.524823	-0.0685921	135549	109644	152588	155052	102933	139943	127185	144852
		Q9JHQ5	Leucine zipper transcription factor-like protein 1 OS=Mus musculus GN=Lztfl1 PE=1 SV=1	Lztfl1	0.525093	-0.0494193	52796	61785	56079.5	63651	57688.5	64488.5	51909.5	48645.5
		Q9CR09	Ubiquitin-fold modifier-conjugating enzyme 1 OS=Mus musculus GN=Ufc1 PE=2 SV=1	Ufc1	0.525729	0.0289143	80932	81894	84661	78960	87172	78818	78175	91721
		Q03958	Prefoldin subunit 6 OS=Mus musculus GN=Pfdn6 PE=2 SV=1	Pfdn6	0.52577	-0.0401459	97391	81813.5	78989.5	90658.5	87716	87300.5	85132	74699
		O54786	DNA fragmentation factor subunit alpha OS=Mus musculus GN=Dffa PE=1 SV=2	Dffa	0.525841	0.227517	9013	10086	8000	18770	19688	18167	6815	11635
		Q3UM45	Protein phosphatase 1 regulatory subunit 7 OS=Mus musculus GN=Ppp1r7 PE=1 SV=2	Ppp1r7	0.526469	0.0354519	62272.3	58961	59130.4	68317.6	71305.3	63744.1	62524.2	59923.9
		Q8VHI6	Wiskott-Aldrich syndrome protein family member 3 OS=Mus musculus GN=Wasf3 PE=2 SV=1	Wasf3	0.526577	0.0232574	34079.7	32118.7	32997.3	31573	31287.7	32267.7	35301	34953.7
		Q9R0N5	Synaptotagmin-5 OS=Mus musculus GN=Syt5 PE=1 SV=1	Syt5	0.526889	-0.048086	405275	305983	394842	360968	349696	318870	385438	342518
		P97797	Tyrosine-protein phosphatase non-receptor type substrate 1 OS=Mus musculus GN=Sirpa PE=1 SV=1	Sirpa	0.527484	-0.0541823	20762	20865	26668	25075	22717	20156	25055	20383
		Q923D2	Flavin reductase (NADPH) OS=Mus musculus GN=Blvrb PE=2 SV=3	Blvrb	0.527845	0.0274136	95512	96764	81792	89474	89696	95421	95967	92424
		E9PUL5	Proline-rich transmembrane protein 2 OS=Mus musculus GN=Prrt2 PE=1 SV=1	Prrt2	0.527854	-0.0414988	16820.6	15089.2	18288.4	16025.4	16241.4	17860.6	14356.8	15016.6
		Q9CX34	Suppressor of G2 allele of SKP1 homolog OS=Mus musculus GN=Sugt1 PE=2 SV=3	Sugt1	0.529312	0.0396623	24571.5	21391.8	21211.3	24529.3	21903.7	25364.7	25702.2	22370.7
		Q3UH99	Protein shisa-6 homolog OS=Mus musculus GN=Shisa6 PE=1 SV=1	Shisa6	0.529735	0.0273317	65364.5	59908	62395.5	67585	70585	66325	64328	60991.5
		Q2PFD7	PH and SEC7 domain-containing protein 3 OS=Mus musculus GN=Psd3 PE=1 SV=2	Psd3	0.529736	0.0344567	190178	224181	197334	190204	216153	214826	210251	188298
		P20065	Thymosin beta-4 OS=Mus musculus GN=Tmsb4x PE=1 SV=1	Tmsb4x	0.530545	-0.0514559	62162.7	51432.8	55995.3	49919.3	58886.5	55687.6	44508.4	49132.5
		O35459	Delta(3,5)-Delta(2,4)-dienoyl-CoA isomerase, mitochondrial OS=Mus musculus GN=Ech1 PE=1 SV=1	Ech1	0.530606	-0.0523752	37200.7	45497.3	48320.3	54266.3	44015.3	45405.3	44657.7	41502
		Q6NVF9	Cleavage and polyadenylation specificity factor subunit 6 OS=Mus musculus GN=Cpsf6 PE=2 SV=1	Cpsf6	0.53101	0.0436141	111694	94834.5	94622.5	109782	110456	117182	93895	107322
		Q9DCS3	Trans-2-enoyl-CoA reductase, mitochondrial OS=Mus musculus GN=Mecr PE=1 SV=2	Mecr	0.531151	0.0305583	47424.3	47959.7	49626.3	52972.3	49773.7	47725.7	56502.7	50030.7
		Q9CZS1	Aldehyde dehydrogenase X, mitochondrial OS=Mus musculus GN=Aldh1b1 PE=1 SV=1	Aldh1b1	0.531572	0.030996	68095	59678.3	65585.7	69588.7	73755	68016.7	64028	65298.3
		Q9JIS5	Synaptic vesicle glycoprotein 2A OS=Mus musculus GN=Sv2a PE=1 SV=1	Sv2a	0.532429	-0.0317091	57523	54991.2	57700	63543.5	60383.2	60174.2	53094	52694
		Q61464	Zinc finger protein 638 OS=Mus musculus GN=Znf638 PE=1 SV=2	Znf638	0.532911	0.0629752	29113	22464	19091	22519.5	23342.5	24037	26666.5	25010
		Q91WS0	CDGSH iron-sulfur domain-containing protein 1 OS=Mus musculus GN=Cisd1 PE=1 SV=1	Cisd1	0.534022	0.0235473	129397	133912	133527	127279	136064	145514	129492	125385
		Q91V92	ATP-citrate synthase OS=Mus musculus GN=Acly PE=1 SV=1	Acly	0.536173	-0.047546	118558	135149	132124	102350	128656	114440	116039	105835
		O70251	Elongation factor 1-beta OS=Mus musculus GN=Eef1b PE=1 SV=5	Eef1b	0.536273	-0.0330612	39580.1	36044.3	34692	37930.4	33101.7	39798.4	33771.2	36674.3
		Q7M6Z4	Kinesin-like protein KIF27 OS=Mus musculus GN=Kif27 PE=1 SV=1	Kif27	0.536459	0.0394371	27294	34051	34327	31036	33396	34931	33104	30274
		Q61496	Probable ATP-dependent RNA helicase DDX4 OS=Mus musculus GN=Ddx4 PE=1 SV=2	Ddx4	0.536862	-0.0527406	20937	18968	20693	24403	22172	22437	17390	18519
		Q8K0C9	GDP-mannose 4,6 dehydratase OS=Mus musculus GN=Gmds PE=2 SV=1	Gmds	0.537919	0.0958202	5294	6875	4676	5405	5399	7492	6909	4582
		Q9CR61	NADH dehydrogenase [ubiquinone] 1 beta subcomplex subunit 7 OS=Mus musculus GN=Ndufb7 PE=1 SV=3	Ndufb7	0.538646	0.0323286	68176.2	65563.4	64470.6	67461.6	60321.2	66776.2	73640.8	73522.4
		Q91WV0	Protein Dr1 OS=Mus musculus GN=Dr1 PE=2 SV=1	Dr1	0.538647	-0.0346644	22852.5	20747.5	21274.5	24900.5	22543	19463.5	22055	22601.5
		Q9CZ13	Cytochrome b-c1 complex subunit 1, mitochondrial OS=Mus musculus GN=Uqcrc1 PE=1 SV=2	Uqcrc1	0.539078	0.0660149	31421.4	21124.6	31445.8	33705.8	32754.8	33249.6	30314.2	29148.8
		Q8BZ98	Dynamin-3 OS=Mus musculus GN=Dnm3 PE=1 SV=1	Dnm3	0.539153	-0.0298017	96980.6	82073.5	79241.6	86323.1	84081.2	84235.6	84368.9	81662.8
		P26043	Radixin OS=Mus musculus GN=Rdx PE=1 SV=3	Rdx	0.539668	-0.0293152	58489.5	54006.5	50228.2	57392	55544	49171.8	56403.2	52544.5
		O35381	Acidic leucine-rich nuclear phosphoprotein 32 family member A OS=Mus musculus GN=Anp32a PE=1 SV=1	Anp32a	0.539708	0.0476895	66077.5	50913.2	57755.7	56101	56608.7	68168.8	61245.2	55833.7
		P18572	Basigin OS=Mus musculus GN=Bsg PE=1 SV=2	Bsg	0.539985	-0.051693	96555.7	114504	119755	102942	123057	93728.4	98595.3	95953
		Q61187	Tumor susceptibility gene 101 protein OS=Mus musculus GN=Tsg101 PE=1 SV=2	Tsg101	0.540451	-0.0412893	51967	49179	46408	46346	39506	45193	48538	52657
		Q00623	Apolipoprotein A-I OS=Mus musculus GN=Apoa1 PE=1 SV=2	Apoa1	0.540754	0.0543743	62826	83538	77392	80156	91686	82092	75296	71363
		P40142	Transketolase OS=Mus musculus GN=Tkt PE=1 SV=1	Tkt	0.543791	-0.020809	86189.2	86980.3	92153	96666	84580.5	87468.6	91430.9	90975.8
		Q8CCT4	Transcription elongation factor A protein-like 5 OS=Mus musculus GN=Tceal5 PE=1 SV=1	Tceal5	0.544421	-0.0353221	110778	86779.6	97979.4	96914.2	100404	94601	89603.2	93980.4
		Q3TDD9	Protein phosphatase 1 regulatory subunit 21 OS=Mus musculus GN=Ppp1r21 PE=2 SV=2	Ppp1r21	0.544747	-0.0523745	7125	8572	6752	9074	8382	7423	7063	7004
		Q91YD9	Neural Wiskott-Aldrich syndrome protein OS=Mus musculus GN=Wasl PE=1 SV=1	Wasl	0.545079	0.103516	6847	4708.75	6778.25	7816.5	8119.25	7558.25	8395	4785
		Q9JKK7	Tropomodulin-2 OS=Mus musculus GN=Tmod2 PE=1 SV=2	Tmod2	0.546948	-0.037129	67637.3	70002.6	81811.4	70876.9	70882.3	62906.7	69193	76566.6
		Q5M8N0	CB1 cannabinoid receptor-interacting protein 1 OS=Mus musculus GN=Cnrip1 PE=1 SV=1	Cnrip1	0.549091	0.0623538	78194	102496	96015	104282	112552	82296	97497	112398
		Q7TSG5	SH3 domain-containing protein 21 OS=Mus musculus GN=Sh3d21 PE=2 SV=1	Sh3d21	0.550624	0.134618	26557	32725	24215	29170	22961	25077	31609	48187
		Q8BJF9	Charged multivesicular body protein 2b OS=Mus musculus GN=Chmp2b PE=1 SV=1	Chmp2b	0.551985	0.0414007	34549	42871	43843	46681	45506	42558	45010	41823
		Q8VEK3	Heterogeneous nuclear ribonucleoprotein U OS=Mus musculus GN=Hnrnpu PE=1 SV=1	Hnrnpu	0.552489	-0.0291766	118287	113603	109648	120427	106880	112232	103876	125499
		P68510	14-3-3 protein eta OS=Mus musculus GN=Ywhah PE=1 SV=2	Ywhah	0.552816	-0.0252056	93355.7	83434.5	80536.3	88346.9	88781.7	82859.1	79400.4	85919.3
		P63260	Actin, cytoplasmic 2 OS=Mus musculus GN=Actg1 PE=1 SV=1	Actg1	0.554089	-0.0194261	355658	367140	345865	346131	335283	329365	373195	349467
		Q5SXY1	Cytospin-B OS=Mus musculus GN=Specc1 PE=1 SV=2	Specc1	0.555001	0.254536	3448	3715	7037	2721	8630	6637	2291	3670
		P62702	40S ribosomal protein S4, X isoform OS=Mus musculus GN=Rps4x PE=2 SV=2	Rps4x	0.555201	0.0364967	76955.7	74897.7	71570.3	79974	74211	74187.7	75285.3	90786.7
		Q8R050	Eukaryotic peptide chain release factor GTP-binding subunit ERF3A OS=Mus musculus GN=Gspt1 PE=1 SV=2	Gspt1	0.555743	0.0308887	94611.5	87093	105123	102918	97053.5	101167	96319.5	107244
		P97379	Ras GTPase-activating protein-binding protein 2 OS=Mus musculus GN=G3bp2 PE=1 SV=2	G3bp2	0.555819	-0.0565649	217252	220134	216297	188977	231581	201335	212932	149147
		Q64520	Guanylate kinase OS=Mus musculus GN=Guk1 PE=1 SV=2	Guk1	0.555944	0.0416261	41335.5	38427.5	35968.5	44180	42589	44498.5	43692	35788.5
		Q80UJ7	Rab3 GTPase-activating protein catalytic subunit OS=Mus musculus GN=Rab3gap1 PE=2 SV=4	Rab3gap1	0.557762	-0.100393	2783	4167	5286	6082	4676	3957	3821	4025
		Q8K0Z7	Translational activator of cytochrome c oxidase 1 OS=Mus musculus GN=Taco1 PE=1 SV=1	Taco1	0.558083	0.0647005	39515	57818	61925	55300	59120	56043	63044	50233
		Q9D6J5	NADH dehydrogenase [ubiquinone] 1 beta subcomplex subunit 8, mitochondrial OS=Mus musculus GN=Ndufb8 PE=1 SV=1	Ndufb8	0.558222	-0.063649	147662	121216	143367	171048	125769	126894	124138	169366
		Q8R1Q8	Cytoplasmic dynein 1 light intermediate chain 1 OS=Mus musculus GN=Dync1li1 PE=1 SV=1	Dync1li1	0.558283	0.035455	92028.3	75474	94077.7	84783.7	88814	90269.7	96144.3	83416
		Q91WJ8	Far upstream element-binding protein 1 OS=Mus musculus GN=Fubp1 PE=1 SV=1	Fubp1	0.559562	0.0531286	147114	143793	107420	129863	130438	155977	144341	125496
		Q6P8I4	PEST proteolytic signal-containing nuclear protein OS=Mus musculus GN=Pcnp PE=1 SV=1	Pcnp	0.559677	0.0568118	8202	10797	11631.5	12732	10755	11949.5	11465.5	11656
		B1AR13	CDGSH iron-sulfur domain-containing protein 3, mitochondrial OS=Mus musculus GN=Cisd3 PE=1 SV=1	Cisd3	0.56003	-0.0747615	41687	58466	48150	40912	36414	37995	53740	46920
		P61922	4-aminobutyrate aminotransferase, mitochondrial OS=Mus musculus GN=Abat PE=1 SV=1	Abat	0.561131	0.0376923	54273	54950.1	56201.6	65675.3	55278.2	56902.3	62344.6	65285.6
		Q91YJ3	Thymocyte nuclear protein 1 OS=Mus musculus GN=Thyn1 PE=1 SV=1	Thyn1	0.562733	0.0505448	166188	165957	185129	159709	188047	182721	140774	199659
		O70161	Phosphatidylinositol 4-phosphate 5-kinase type-1 gamma OS=Mus musculus GN=Pip5k1c PE=1 SV=2	Pip5k1c	0.56395	-0.0419799	116525	121599	124581	108514	106834	132847	98597.8	113160
		Q9CQE3	28S ribosomal protein S17, mitochondrial OS=Mus musculus GN=Mrps17 PE=2 SV=1	Mrps17	0.56595	0.0925928	41451	41805	36125	48591	62448	36251	39062	45764
		Q91XR9	Phospholipid hydroperoxide glutathione peroxidase, nuclear OS=Mus musculus GN=Gpx4 PE=2 SV=3	Gpx4	0.566805	0.0431157	85950.3	94411	92569.3	86250.3	79097	89168.3	100090	106312
		Q8JZP2	Synapsin-3 OS=Mus musculus GN=Syn3 PE=1 SV=2	Syn3	0.567883	0.0354489	27223.5	30402.2	26441.8	32424	31853.8	29495.2	31617.5	27654.5
		P83940	Transcription elongation factor B polypeptide 1 OS=Mus musculus GN=Tceb1 PE=1 SV=1	Tceb1	0.568374	-0.0605843	10634	9137	9397	8350	11088	8879	7551	7727
		Q9QYJ0	DnaJ homolog subfamily A member 2 OS=Mus musculus GN=Dnaja2 PE=1 SV=1	Dnaja2	0.568833	-0.0252694	92275.5	90209.1	81841.9	82332.6	84241.9	91478.2	80645.6	81533.5
		P24549	Retinal dehydrogenase 1 OS=Mus musculus GN=Aldh1a1 PE=1 SV=5	Aldh1a1	0.568983	-0.10883	13162	10938	8175	15313	6758	9731	12350	13570
		P08228	Superoxide dismutase [Cu-Zn] OS=Mus musculus GN=Sod1 PE=1 SV=2	Sod1	0.569996	-0.0519836	64967.9	48000.3	55032.4	67547.4	62525.6	54318.8	54901.2	51557.6
		P35486	Pyruvate dehydrogenase E1 component subunit alpha, somatic form, mitochondrial OS=Mus musculus GN=Pdha1 PE=1 SV=1	Pdha1	0.570793	0.0453942	61863.6	77590.6	82985.9	71826.6	79042.4	67482.6	78602	82497.8
		P12849	cAMP-dependent protein kinase type I-beta regulatory subunit OS=Mus musculus GN=Prkar1b PE=2 SV=2	Prkar1b	0.570937	0.0286637	133281	112120	119382	109440	117267	121462	122508	126578
		P04925	Major prion protein OS=Mus musculus GN=Prnp PE=1 SV=2	Prnp	0.571108	0.0759247	9872	15151	12027	15344	15785	13798	15437	11352
		P56399	Ubiquitin carboxyl-terminal hydrolase 5 OS=Mus musculus GN=Usp5 PE=1 SV=1	Usp5	0.571791	-0.032574	30193.2	26921.4	28211.2	33093.8	27579.8	27293.2	31208.2	28481
		Q9JIA1	Leucine-rich glioma-inactivated protein 1 OS=Mus musculus GN=Lgi1 PE=1 SV=1	Lgi1	0.571822	-0.053286	27700.7	20173	20803.3	26726.7	20172.3	23784.3	23605.3	22758
		P51859	Hepatoma-derived growth factor OS=Mus musculus GN=Hdgf PE=1 SV=2	Hdgf	0.572022	-0.0425332	29974	23633	31861	30872.3	26083.3	29569	26464.7	29275
		Q8BMJ3	Eukaryotic translation initiation factor 1A, X-chromosomal OS=Mus musculus GN=Eif1ax PE=2 SV=3	Eif1ax	0.573421	-0.0186168	201721	210607	209007	191408	198809	199838	188209	210756
		P68254	14-3-3 protein theta OS=Mus musculus GN=Ywhaq PE=1 SV=1	Ywhaq	0.574679	-0.0180683	63802.4	63392.4	64404.7	70947.4	66758.2	64217.8	62340.7	64486.5
		Q08509	Epidermal growth factor receptor kinase substrate 8 OS=Mus musculus GN=Eps8 PE=1 SV=2	Eps8	0.575164	-0.0455613	6552	7328	5904	6181	5947	7334	5964	5537
		P47809	Dual specificity mitogen-activated protein kinase kinase 4 OS=Mus musculus GN=Map2k4 PE=1 SV=2	Map2k4	0.5765	0.0371583	38293	31757	36532	33252	39098	38770	32433	34729
		P45376	Aldose reductase OS=Mus musculus GN=Akr1b1 PE=1 SV=3	Akr1b1	0.576663	0.0743391	157674	139950	182940	212437	159950	164963	194291	225314
		Q3UEB3	Poly(U)-binding-splicing factor PUF60 OS=Mus musculus GN=Puf60 PE=2 SV=2	Puf60	0.576681	0.149795	7574	6259	1515	6355	6411	5771	5676	7096
		Q9WTR5	Cadherin-13 OS=Mus musculus GN=Cdh13 PE=1 SV=2	Cdh13	0.577332	-0.0962805	22287	14146	10682	17893	14758	17170	13994	12827
		Q99LX0	Protein DJ-1 OS=Mus musculus GN=Park7 PE=1 SV=1	Park7	0.577401	0.0356514	54578.1	52889.2	58023	61324.2	56511.9	64532.9	62131.7	51724.4
		O88737	Protein bassoon OS=Mus musculus GN=Bsn PE=1 SV=4	Bsn	0.578472	0.0159128	48773.5	48647.5	47683.5	49455.2	51069.8	50218.2	50717.2	45650.5
		P60041	Somatostatin OS=Mus musculus GN=Sst PE=2 SV=1	Sst	0.578516	-0.0822751	108558	137337	83489	121299	135191	85303	98555	94554
		Q8BP67	60S ribosomal protein L24 OS=Mus musculus GN=Rpl24 PE=1 SV=2	Rpl24	0.581288	0.0185808	151916	145328	144798	136190	145857	154121	138762	150236
		P21279	Guanine nucleotide-binding protein G(q) subunit alpha OS=Mus musculus GN=Gnaq PE=1 SV=4	Gnaq	0.581381	0.121856	20426	20011	23861	7779	20943	23493	19309	17115
		O70443	Guanine nucleotide-binding protein G(z) subunit alpha OS=Mus musculus GN=Gnaz PE=2 SV=4	Gnaz	0.582433	-0.0168208	67714	61439.5	67876.5	66928.5	64494.5	62603.5	64363.5	68057
		Q9D7P6	Iron-sulfur cluster assembly enzyme ISCU, mitochondrial OS=Mus musculus GN=Iscu PE=1 SV=1	Iscu	0.582473	-0.0485911	48669.5	51073	60725	61425	53219.5	60986.5	51970	44934.5
		Q9R0Y5	Adenylate kinase isoenzyme 1 OS=Mus musculus GN=Ak1 PE=1 SV=1	Ak1	0.582483	0.0323947	65991.1	67286.1	72041.9	67742.8	72878.6	78809.9	68307.3	61911.9
		P19246	Neurofilament heavy polypeptide OS=Mus musculus GN=Nefh PE=1 SV=3	Nefh	0.582866	0.0605455	60541.7	58281.4	64491.1	53860	62785.8	64308.9	76313.9	48125.4
		P63268	Actin, gamma-enteric smooth muscle OS=Mus musculus GN=Actg2 PE=1 SV=1	Actg2	0.583005	-0.0184249	778253	807966	757673	756447	735529	723299	819730	764658
		P61161	Actin-related protein 2 OS=Mus musculus GN=Actr2 PE=1 SV=1	Actr2	0.583448	-0.0336799	139259	151308	148216	149951	166532	134038	133078	135257
		P02089	Hemoglobin subunit beta-2 OS=Mus musculus GN=Hbb-b2 PE=1 SV=2	Hbb-b2	0.583574	0.0743408	116338	169037	96944.6	128264	137137	123487	135060	152857
		P03995	Glial fibrillary acidic protein OS=Mus musculus GN=Gfap PE=1 SV=4	Gfap	0.583804	0.0289459	64434.6	61224.6	55548.2	63086.9	63837.6	56000.4	66533.4	64994.1
		Q9CWF2	Tubulin beta-2B chain OS=Mus musculus GN=Tubb2b PE=1 SV=1	Tubb2b	0.58543	-0.0264742	68344.4	60325.2	55977.7	58184.3	57936.2	57974.2	59572.9	60919.6
		P17182	Alpha-enolase OS=Mus musculus GN=Eno1 PE=1 SV=3	Eno1	0.586481	0.0217906	93300.5	92964	95669.6	94308.5	98457.1	104173	94339.9	87471.1
		Q8BLK3	Limbic system-associated membrane protein OS=Mus musculus GN=Lsamp PE=1 SV=1	Lsamp	0.587391	-0.0268334	43612.3	43941	44358.4	42761.3	46827.1	45020.7	39358	38780.2
		P47757	F-actin-capping protein subunit beta OS=Mus musculus GN=Capzb PE=1 SV=3	Capzb	0.587711	0.0268608	59966.7	67244.9	69752.6	61916	64687.9	63409.6	72361.4	65375
		Q9D892	Inosine triphosphate pyrophosphatase OS=Mus musculus GN=Itpa PE=1 SV=2	Itpa	0.58857	0.0486291	93584.5	125809	122966	130644	123691	137992	123687	110635
		Q6PIE5	Sodium/potassium-transporting ATPase subunit alpha-2 OS=Mus musculus GN=Atp1a2 PE=1 SV=1	Atp1a2	0.588652	-0.0184538	92333.8	91841.6	93684.9	86608.6	94678	90875.3	89501.6	82688.1
		Q9QYB1	Chloride intracellular channel protein 4 OS=Mus musculus GN=Clic4 PE=1 SV=3	Clic4	0.588676	0.088241	10472	13815	10202	6807	12302	11555	11909	9174
		Q9EQZ6	Rap guanine nucleotide exchange factor 4 OS=Mus musculus GN=Rapgef4 PE=1 SV=1	Rapgef4	0.588818	-0.04963	71065.5	76016	88997	81864.5	81759.5	87946.5	69968.5	62489
		Q91YP2	Neurolysin, mitochondrial OS=Mus musculus GN=Nln PE=2 SV=1	Nln	0.589023	-0.0260902	25848	23300	24577	27807.5	25421	24487.5	22999	25976
		P67984	60S ribosomal protein L22 OS=Mus musculus GN=Rpl22 PE=1 SV=2	Rpl22	0.589936	0.0214826	97719.5	90879.8	89892	91263.5	92286.4	102085	87827.6	95499.4
		O35954	Membrane-associated phosphatidylinositol transfer protein 1 OS=Mus musculus GN=Pitpnm1 PE=1 SV=1	Pitpnm1	0.590171	0.0530754	87199	86134	92319	92932	112630	93747	73037	98202
		Q9QXZ0	Microtubule-actin cross-linking factor 1 OS=Mus musculus GN=Macf1 PE=1 SV=2	Macf1	0.590554	-0.0262455	43780.9	53571.8	48025.4	48489	48921.4	48619.8	46609.5	44628.2
		Q5SVL6	Rap1 GTPase-activating protein 2 OS=Mus musculus GN=Rap1gap2 PE=2 SV=1	Rap1gap2	0.590615	0.0801886	22103	28301	19741	24856	31465	26043	27086	18025
		O08529	Calpain-2 catalytic subunit OS=Mus musculus GN=Capn2 PE=2 SV=4	Capn2	0.591475	-0.0203549	6128	5742	6101	5414	5886	5378	5718	5927
		P63163	Small nuclear ribonucleoprotein-associated protein N OS=Mus musculus GN=Snrpn PE=2 SV=1	Snrpn	0.592172	-0.0391148	67016	65815	56173	59342	57871	54781	56232	69748
		Q9JII5	DAZ-associated protein 1 OS=Mus musculus GN=Dazap1 PE=2 SV=2	Dazap1	0.592319	0.0603127	26730	18191	30976.5	28226.5	28386.5	27537.5	26780	27700
		Q99KJ8	Dynactin subunit 2 OS=Mus musculus GN=Dctn2 PE=1 SV=3	Dctn2	0.59233	0.0299761	42691.2	38153.8	38919.8	38259.2	44275.2	42854.2	39352.2	36279.4
		Q9CQ06	39S ribosomal protein L24, mitochondrial OS=Mus musculus GN=Mrpl24 PE=2 SV=1	Mrpl24	0.592648	-0.0419636	33799	28984	27433	32438	27317	25615	31697	32878
		Q8BG39	Synaptic vesicle glycoprotein 2B OS=Mus musculus GN=Sv2b PE=1 SV=1	Sv2b	0.592947	-0.0240234	55269.5	52755.5	53890	46694	53233	50715	51880.5	47769
		Q9EPU0	Regulator of nonsense transcripts 1 OS=Mus musculus GN=Upf1 PE=1 SV=2	Upf1	0.593169	0.0811248	37512.5	23294	32188	39443.5	34026.5	34569	30002.5	44584
		Q9D898	Actin-related protein 2/3 complex subunit 5-like protein OS=Mus musculus GN=Arpc5l PE=1 SV=1	Arpc5l	0.593482	0.0431802	50526.7	47152.3	51473.7	50036	58240.3	58471.7	45542.7	45535
		Q9CZY3	Ubiquitin-conjugating enzyme E2 variant 1 OS=Mus musculus GN=Ube2v1 PE=1 SV=1	Ube2v1	0.5938	-0.0383109	48660	46095	44065	50317	39112	43032	52719	47028
		Q01768	Nucleoside diphosphate kinase B OS=Mus musculus GN=Nme2 PE=1 SV=1	Nme2	0.594413	0.121614	61749	89235	93147	88667	137617	95516	59706	80432
		Q810U4	Neuronal cell adhesion molecule OS=Mus musculus GN=Nrcam PE=1 SV=2	Nrcam	0.59457	-0.0214218	30444.4	31546.2	28084.6	28919.5	31373.7	29260.7	27575.3	28236
		Q07076	Annexin A7 OS=Mus musculus GN=Anxa7 PE=2 SV=2	Anxa7	0.595154	0.0496025	17337	16562	13627	18015	14755	16007	18986	19044
		Q9D8W7	OCIA domain-containing protein 2 OS=Mus musculus GN=Ociad2 PE=1 SV=1	Ociad2	0.595416	0.0258732	82545.3	89431	89829.7	91789.7	86567	84501	100454	91222.3
		O08585	Clathrin light chain A OS=Mus musculus GN=Clta PE=1 SV=2	Clta	0.595511	-0.0198113	376950	362581	359885	366662	360058	393574	346789	336613
		O35621	Phosphomannomutase 1 OS=Mus musculus GN=Pmm1 PE=1 SV=1	Pmm1	0.596339	0.0309146	38554.7	33700.3	33822.7	38632.5	35979.3	38170.3	40838.7	34195.5
		P57759	Endoplasmic reticulum resident protein 29 OS=Mus musculus GN=Erp29 PE=1 SV=2	Erp29	0.597309	0.0445926	27426.5	27816.5	25102.8	19665.2	25264	27756.2	26717.8	24732.8
		Q8R071	Inositol-trisphosphate 3-kinase A OS=Mus musculus GN=Itpka PE=2 SV=1	Itpka	0.597483	0.0382082	57020.6	51403.8	44384.8	47451.4	56661.2	47780.8	54229.6	49240.6
		Q9QUR6	Prolyl endopeptidase OS=Mus musculus GN=Prep PE=2 SV=1	Prep	0.597784	0.0806967	3473	2904	3477	2662	2575	2803	3987	4161
		O35226	26S proteasome non-ATPase regulatory subunit 4 OS=Mus musculus GN=Psmd4 PE=1 SV=1	Psmd4	0.597886	-0.0395041	77038.3	59671	68700.3	62857.7	58423.7	71586.3	65986	61673.7
		Q9DCT1	1,5-anhydro-D-fructose reductase OS=Mus musculus GN=Akr1e2 PE=1 SV=1	Akr1e2	0.598218	0.065638	42236	57778	50382	62301	52352	48243	57112	68951
		P50518	V-type proton ATPase subunit E 1 OS=Mus musculus GN=Atp6v1e1 PE=1 SV=2	Atp6v1e1	0.598478	-0.0140865	81997.4	80073.6	78451.1	79824.5	81620	82742.8	75073.9	76397.4
		P20917	Myelin-associated glycoprotein OS=Mus musculus GN=Mag PE=1 SV=2	Mag	0.598525	0.0816919	40661	20990	38511	27574	36223	32734	34911	34303
		O70133	ATP-dependent RNA helicase A OS=Mus musculus GN=Dhx9 PE=1 SV=2	Dhx9	0.598954	-0.0441456	42052	34890	41807	40625	46092.7	35081.7	34885.7	36278.3
		P59325	Eukaryotic translation initiation factor 5 OS=Mus musculus GN=Eif5 PE=1 SV=1	Eif5	0.599059	0.261439	8681	5423	5246	18548	15892	18609	8370	4935
		Q8VHH5	Arf-GAP with GTPase, ANK repeat and PH domain-containing protein 3 OS=Mus musculus GN=Agap3 PE=1 SV=1	Agap3	0.599161	0.0301098	184032	217202	216555	225025	216878	204522	210369	236422
		Q61937	Nucleophosmin OS=Mus musculus GN=Npm1 PE=1 SV=1	Npm1	0.599539	-0.0368797	78264.8	84940.5	82619.2	87322	84634.7	72213.2	71187.5	92824.8
		Q8R3Z5	Voltage-dependent L-type calcium channel subunit beta-1 OS=Mus musculus GN=Cacnb1 PE=1 SV=1	Cacnb1	0.599659	0.0333725	82368.3	79453.3	87874	88757	80700.7	86596.7	81801.7	100649
		Q9R1P0	Proteasome subunit alpha type-4 OS=Mus musculus GN=Psma4 PE=1 SV=1	Psma4	0.599707	-0.0442184	70163.3	64439.3	56660.7	73573.7	58748.7	56711.3	73618	64048.3
		Q9QYG0	Protein NDRG2 OS=Mus musculus GN=Ndrg2 PE=1 SV=1	Ndrg2	0.599741	0.0659547	16220.6	14423.2	21562.1	17453.6	20509.1	21376.6	16899.2	15469
		P62743	AP-2 complex subunit sigma OS=Mus musculus GN=Ap2s1 PE=1 SV=1	Ap2s1	0.60062	-0.0313327	108096	98985.3	101410	111718	93530.7	110703	110741	92068.7
		Q60634	Flotillin-2 OS=Mus musculus GN=Flot2 PE=1 SV=2	Flot2	0.601846	0.0418139	68631.2	55129.8	59020.4	59922.4	69461.2	68963.4	59805	54622.6
		Q61644	Protein kinase C and casein kinase substrate in neurons protein 1 OS=Mus musculus GN=Pacsin1 PE=1 SV=1	Pacsin1	0.602727	-0.0198481	71467.6	77612.1	82105.6	80893.4	79910.8	78074.3	74308.7	73590.7
		P61082	NEDD8-conjugating enzyme Ubc12 OS=Mus musculus GN=Ube2m PE=2 SV=1	Ube2m	0.603692	0.0339024	70930.5	77761	71588	75732	67657.5	71157	86008	81224.5
		O88485	Cytoplasmic dynein 1 intermediate chain 1 OS=Mus musculus GN=Dync1i1 PE=1 SV=2	Dync1i1	0.603892	-0.0742691	23775.5	17541.2	23805.2	26070	24503	21160	24717.2	14039
		Q8BGZ1	Hippocalcin-like protein 4 OS=Mus musculus GN=Hpcal4 PE=2 SV=3	Hpcal4	0.604035	0.0399524	94257.1	88794	109303	98947.7	90031	94626.1	114354	107924
		Q3UJP5	Protein C8orf37 homolog OS=Mus musculus PE=1 SV=1		0.605024	0.0579592	18343.7	15164	21851.3	23834.7	22045.3	18417.7	22085.7	21235
		Q80U56	Late secretory pathway protein AVL9 homolog OS=Mus musculus GN=Avl9 PE=2 SV=2	Avl9	0.605062	-0.0367339	9616	10960	12137	11878	11040	11874	9543	10496
		Q9DB41	Mitochondrial glutamate carrier 2 OS=Mus musculus GN=Slc25a18 PE=2 SV=4	Slc25a18	0.605474	-0.0763959	42181	80240.5	73308	61359	59086.5	62548.5	49943.5	65869.5
		P62270	40S ribosomal protein S18 OS=Mus musculus GN=Rps18 PE=1 SV=3	Rps18	0.606797	-0.0318818	58924.4	46611.6	49489.4	49309.2	51439.4	46782.9	47615.9	51981.9
		P84091	AP-2 complex subunit mu OS=Mus musculus GN=Ap2m1 PE=1 SV=1	Ap2m1	0.607865	-0.0367183	92840.8	92747.9	96986.1	104393	81980.4	96887.7	85551	108340
		Q9ES28	Rho guanine nucleotide exchange factor 7 OS=Mus musculus GN=Arhgef7 PE=1 SV=2	Arhgef7	0.608436	0.0342758	38587.8	30538.2	33422.5	30964.2	34441.2	31660.2	35648.5	36339
		Q80U23	Syntaphilin OS=Mus musculus GN=Snph PE=2 SV=3	Snph	0.609674	-0.035234	41595.3	32792	40189	36480.3	38640.3	38162	36785.7	32146.3
		O89112	LanC-like protein 1 OS=Mus musculus GN=Lancl1 PE=1 SV=1	Lancl1	0.609861	-0.0436531	44551	42777.5	33243.5	45384	40489	40997	42918	34307.5
		D3YZU1	SH3 and multiple ankyrin repeat domains protein 1 OS=Mus musculus GN=Shank1 PE=1 SV=1	Shank1	0.610313	0.0352062	57295.3	63810.3	63519.9	67103.3	63380.9	75680.6	59995.3	61534.4
		P47963	60S ribosomal protein L13 OS=Mus musculus GN=Rpl13 PE=2 SV=3	Rpl13	0.610317	-0.0381321	103684	112568	91822.4	92973.4	107722	91017.4	84965.8	102050
		P15116	Cadherin-2 OS=Mus musculus GN=Cdh2 PE=1 SV=2	Cdh2	0.610849	0.054919	2089	2671	2473	2891	2389	3128	2305	2858
		P63001	Ras-related C3 botulinum toxin substrate 1 OS=Mus musculus GN=Rac1 PE=1 SV=1	Rac1	0.613685	-0.057511	171486	172957	175032	179991	176126	118768	155789	208556
		P00536	Proto-oncogene serine/threonine-protein kinase mos OS=Mus musculus GN=Mos PE=2 SV=2	Mos	0.614314	0.0469603	136296	127720	115820	124910	133106	144864	102643	147836
		O08808	Protein diaphanous homolog 1 OS=Mus musculus GN=Diaph1 PE=1 SV=1	Diaph1	0.614499	-0.0445265	29298	31463	25550	31484	26179	24595	33908	27868
		Q9DCM0	Persulfide dioxygenase ETHE1, mitochondrial OS=Mus musculus GN=Ethe1 PE=1 SV=2	Ethe1	0.614632	0.0503079	109203	133995	123164	157273	141915	153888	119781	134394
		P27671	Ras-specific guanine nucleotide-releasing factor 1 OS=Mus musculus GN=Rasgrf1 PE=1 SV=2	Rasgrf1	0.614656	-0.0291697	31651	29350	27921	32951	29417	32889	29105	26907
		Q8VE33	Ganglioside-induced differentiation-associated protein 1-like 1 OS=Mus musculus GN=Gdap1l1 PE=2 SV=1	Gdap1l1	0.615097	0.0296734	12557	13059	11209	13422	11642	12729	13308	14059
		Q9DBC7	cAMP-dependent protein kinase type I-alpha regulatory subunit OS=Mus musculus GN=Prkar1a PE=1 SV=3	Prkar1a	0.615503	0.0265288	73677.2	60098.5	65154.8	60796.2	64933	65759.5	66770	69154.5
		Q9DBG3	AP-2 complex subunit beta OS=Mus musculus GN=Ap2b1 PE=1 SV=1	Ap2b1	0.615785	-0.0157812	75231.3	80877.7	78148.1	79711.5	81704.1	72333.3	76121.3	78855.1
		P31230	Aminoacyl tRNA synthase complex-interacting multifunctional protein 1 OS=Mus musculus GN=Aimp1 PE=1 SV=2	Aimp1	0.617482	0.127461	23404	7948	20411	24009	18520	18418	19223	29269
		Q6NZB0	DnaJ homolog subfamily C member 8 OS=Mus musculus GN=Dnajc8 PE=2 SV=2	Dnajc8	0.617513	0.0584261	169355	154810	133989	136649	156074	122832	192707	157942
		Q6NS52	Diacylglycerol kinase beta OS=Mus musculus GN=Dgkb PE=2 SV=2	Dgkb	0.618304	0.0653814	7435	6726	5940	9051	7654	9128	8128	6148
		Q9WV80	Sorting nexin-1 OS=Mus musculus GN=Snx1 PE=1 SV=1	Snx1	0.618806	0.0746972	2248	2040	2722	2321	1815	2199	2949	3065
		P28652	Calcium/calmodulin-dependent protein kinase type II subunit beta OS=Mus musculus GN=Camk2b PE=1 SV=2	Camk2b	0.620841	-0.0254272	80477	82460.5	83213.8	93056.3	77068.2	77997.2	86103.2	89413.8
		P20152	Vimentin OS=Mus musculus GN=Vim PE=1 SV=3	Vim	0.622859	0.0384791	19345.5	21068.6	22968.6	19924.3	24421.8	18354	22964.9	20771.9
		Q9EPQ8	Transcription factor 20 OS=Mus musculus GN=Tcf20 PE=1 SV=3	Tcf20	0.623367	-0.0461268	5331	6222	5028	7288	5645	5758	5300	6065
		Q8CHP8	Phosphoglycolate phosphatase OS=Mus musculus GN=Pgp PE=1 SV=1	Pgp	0.624695	-0.0655879	27428.5	31311	25330.5	31004.5	27574	32802.5	29834	17316.5
		Q99J85	Neuronal pentraxin receptor OS=Mus musculus GN=Nptxr PE=1 SV=1	Nptxr	0.624976	-0.0330566	327380	310950	326708	269150	263634	324887	286282	318587
		Q61112	45 kDa calcium-binding protein OS=Mus musculus GN=Sdf4 PE=2 SV=1	Sdf4	0.6254	-0.164372	15138	19939	20125	4796	20702	13902	5912	9620
		Q8CI71	Coiled-coil domain-containing protein 132 OS=Mus musculus GN=Ccdc132 PE=2 SV=2	Ccdc132	0.626098	-0.0269147	45856	48640.5	44768.5	41379.5	48197.5	45226	42796.5	39562.5
		B2RY56	RNA-binding protein 25 OS=Mus musculus GN=Rbm25 PE=1 SV=2	Rbm25	0.626119	-0.040204	74941	66341	54245	56687	57293	60332	60459	63990
		Q7M750	Opalin OS=Mus musculus GN=Opalin PE=1 SV=1	Opalin	0.626602	-0.0689339	20439	19717	25792	19003	21845	21144	23398	12708
		Q8R4U7	Leucine zipper protein 1 OS=Mus musculus GN=Luzp1 PE=1 SV=2	Luzp1	0.626875	-0.047991	89371	75336	60683	67561	62761	69748	77562	68821
		P18760	Cofilin-1 OS=Mus musculus GN=Cfl1 PE=1 SV=3	Cfl1	0.627191	0.0212627	84551.1	90096.9	93517.2	92110.1	99191.5	95414.2	87482.4	85847.7
		Q5SRX1	TOM1-like protein 2 OS=Mus musculus GN=Tom1l2 PE=2 SV=1	Tom1l2	0.628601	0.031957	21882	18621.5	21920.5	23723	23002	19820.5	22471.5	23606
		P56873	Sjoegren syndrome/scleroderma autoantigen 1 homolog OS=Mus musculus GN=Sssca1 PE=2 SV=1	Sssca1	0.628862	0.0641464	119042	88244	103598	68841	101130	96357	115605	90991
		P17427	AP-2 complex subunit alpha-2 OS=Mus musculus GN=Ap2a2 PE=1 SV=2	Ap2a2	0.63023	0.025828	97003	92145.5	92307.8	91918.2	107540	98481	87561.5	89435.5
		P14152	Malate dehydrogenase, cytoplasmic OS=Mus musculus GN=Mdh1 PE=1 SV=3	Mdh1	0.630245	0.0235969	100863	101210	108110	109082	108875	118748	102895	98641.5
		P62862	40S ribosomal protein S30 OS=Mus musculus GN=Fau PE=1 SV=1	Fau	0.630826	-0.0538253	146197	209979	223399	172544	193095	195472	161001	162068
		P51880	Fatty acid-binding protein, brain OS=Mus musculus GN=Fabp7 PE=1 SV=2	Fabp7	0.631714	-0.0383664	29034.7	29219.8	26143.7	33656.3	26741.2	29153	32549.7	25081.3
		Q6W8Q3	Purkinje cell protein 4-like protein 1 OS=Mus musculus GN=Pcp4l1 PE=1 SV=1	Pcp4l1	0.632164	-0.0329867	186289	182329	147574	151319	166204	149218	163851	166219
		P61027	Ras-related protein Rab-10 OS=Mus musculus GN=Rab10 PE=1 SV=1	Rab10	0.632331	-0.0933744	10279.3	10635	9579.67	5533	11384.3	8006.67	5713.33	7558.67
		Q8VD33	Small glutamine-rich tetratricopeptide repeat-containing protein beta OS=Mus musculus GN=Sgtb PE=2 SV=1	Sgtb	0.632774	0.023608	48979.5	56962.5	55501.5	52615.5	49654.5	57361	54979	57118
		Q9Z0P4	Paralemmin-1 OS=Mus musculus GN=Palm PE=1 SV=1	Palm	0.633427	0.0563252	33916	29667	24513	36993	29269.3	31831.3	31536	39498
		Q60865	Caprin-1 OS=Mus musculus GN=Caprin1 PE=1 SV=2	Caprin1	0.633898	-0.0514642	92355	82594	60520	87435	73939	87831	66751	77765
		Q62393	Tumor protein D52 OS=Mus musculus GN=Tpd52 PE=1 SV=2	Tpd52	0.634566	0.0578995	58391.3	39464	63643.3	58756.7	51639	55213.7	67861	58294.3
		Q9CY57	Chromatin target of PRMT1 protein OS=Mus musculus GN=Chtop PE=1 SV=2	Chtop	0.634936	0.0290543	16673.7	18211.7	18780.7	17258.3	20389.3	16715.3	19153.7	16726.7
		Q9CXS4	Centromere protein V OS=Mus musculus GN=Cenpv PE=2 SV=2	Cenpv	0.635867	0.028651	63914.7	55405.3	52131.3	58453.7	65396.3	55623	57399	58073.7
		Q8BXR1	Probable cationic amino acid transporter OS=Mus musculus GN=Slc7a14 PE=2 SV=1	Slc7a14	0.635904	-0.0557588	32739.5	38558	32328.5	45893	43295	34171.5	31915	31800.5
		P05063	Fructose-bisphosphate aldolase C OS=Mus musculus GN=Aldoc PE=1 SV=4	Aldoc	0.636003	-0.0225749	107774	121724	130809	127211	124416	120121	113752	118224
		Q9R1P4	Proteasome subunit alpha type-1 OS=Mus musculus GN=Psma1 PE=1 SV=1	Psma1	0.636227	0.0204081	65634.9	65080.4	62970.6	63718	67598.7	71931.4	60485.4	62641.6
		Q8BLE7	Vesicular glutamate transporter 2 OS=Mus musculus GN=Slc17a6 PE=1 SV=1	Slc17a6	0.636254	0.0475138	58649	69723	65450	68375.5	84700.5	67938	64290.5	57726.5
		O89079	Coatomer subunit epsilon OS=Mus musculus GN=Cope PE=2 SV=3	Cope	0.636947	0.0201067	25668	26540	23960	24221.5	26928	26257.5	23240.5	25982
		Q99N28	Cell adhesion molecule 3 OS=Mus musculus GN=Cadm3 PE=1 SV=1	Cadm3	0.637932	0.0717163	37459.8	46134.2	42644.8	43112.5	45809.2	50197.2	56430.5	29059.5
		P11499	Heat shock protein HSP 90-beta OS=Mus musculus GN=Hsp90ab1 PE=1 SV=3	Hsp90ab1	0.638148	0.0239482	81714.8	72138	86475.4	88416.6	82540.7	80389.6	86769.4	86918.1
		Q9JK48	Endophilin-B1 OS=Mus musculus GN=Sh3glb1 PE=1 SV=1	Sh3glb1	0.638309	-0.0571991	145346	157086	131741	117417	149930	147193	131302	91615.5
		Q61735	Leukocyte surface antigen CD47 OS=Mus musculus GN=Cd47 PE=1 SV=2	Cd47	0.638379	0.0485448	124432	142268	150552	131285	153926	126521	173286	121432
		Q62465	Synaptic vesicle membrane protein VAT-1 homolog OS=Mus musculus GN=Vat1 PE=1 SV=3	Vat1	0.638721	0.0339351	228066	216115	178886	180851	213286	218154	209003	190756
		Q9D6F9	Tubulin beta-4A chain OS=Mus musculus GN=Tubb4a PE=1 SV=3	Tubb4a	0.638968	-0.0282261	58040.1	52963.4	49503.7	54940.1	45479.4	52106.9	57110.4	54669.2
		Q99MI1	ELKS/Rab6-interacting/CAST family member 1 OS=Mus musculus GN=Erc1 PE=1 SV=1	Erc1	0.63981	-0.0468705	3527	5163	4631	4046	4037	3781	3983	4752
		O08663	Methionine aminopeptidase 2 OS=Mus musculus GN=Metap2 PE=1 SV=1	Metap2	0.640016	-0.0846987	6045	5934	7503	11463	6296	6910	7328	7790
		B1AXH1	NHS-like protein 2 OS=Mus musculus GN=Nhsl2 PE=2 SV=1	Nhsl2	0.640089	-0.0466049	10389	10648.5	9114.5	12622.5	9431.5	9865	9208.5	12276
		P51410	60S ribosomal protein L9 OS=Mus musculus GN=Rpl9 PE=1 SV=2	Rpl9	0.642078	-0.0322071	57261.3	48776.6	58829.2	58306.3	57566.2	54942.3	57703.7	45773.4
		P97384	Annexin A11 OS=Mus musculus GN=Anxa11 PE=1 SV=2	Anxa11	0.642125	-0.0397197	76216	71291.3	80910.7	87135	85202	74174	82611.7	61031.7
		Q61011	Guanine nucleotide-binding protein G(I)/G(S)/G(T) subunit beta-3 OS=Mus musculus GN=Gnb3 PE=1 SV=2	Gnb3	0.642799	-0.0454825	66950	70905	64839	73918	59580.5	54754	66950	82746.5
		P70399	Tumor suppressor p53-binding protein 1 OS=Mus musculus GN=Tp53bp1 PE=1 SV=2	Tp53bp1	0.644175	-0.0551034	11118	9732	9098	13298	12577	9770	9114	9402
		Q9WUM4	Coronin-1C OS=Mus musculus GN=Coro1c PE=1 SV=2	Coro1c	0.644364	-0.0347419	63720.8	51947.5	65865.2	65236	61127.2	63871	50854.8	62343.2
		Q8R127	Saccharopine dehydrogenase-like oxidoreductase OS=Mus musculus GN=Sccpdh PE=2 SV=1	Sccpdh	0.644418	0.0813795	6463	4262	5913	7631	6685	8386	6384	4789
		P20357	Microtubule-associated protein 2 OS=Mus musculus GN=Map2 PE=1 SV=2	Map2	0.644565	-0.022661	118806	113190	110271	109802	116524	119022	108853	97425.6
		Q9CPQ8	ATP synthase subunit g, mitochondrial OS=Mus musculus GN=Atp5l PE=1 SV=1	Atp5l	0.644759	0.0216577	98138.4	95920	96655.9	91367	87369.1	105987	101327	95672.9
		Q9DCS9	NADH dehydrogenase [ubiquinone] 1 beta subcomplex subunit 10 OS=Mus musculus GN=Ndufb10 PE=1 SV=3	Ndufb10	0.645191	-0.0182178	55482.1	58365.6	53673.4	51912.2	49813.3	56090.3	56392	53140
		O55125	Protein NipSnap homolog 1 OS=Mus musculus GN=Nipsnap1 PE=1 SV=1	Nipsnap1	0.645209	0.0532769	96082	104000	107990	85025	95964	129929	85106	103041
		Q8K4Z3	NAD(P)H-hydrate epimerase OS=Mus musculus GN=Apoa1bp PE=1 SV=1	Apoa1bp	0.645967	0.0538846	17565.4	21893.6	19054.4	27281	22539.8	24562.4	19664.2	23651
		Q9WU78	Programmed cell death 6-interacting protein OS=Mus musculus GN=Pdcd6ip PE=1 SV=3	Pdcd6ip	0.646082	-0.0342603	42918.3	38972.7	44439.5	41332	45763.7	43209.5	39798.8	33146.3
		O08539	Myc box-dependent-interacting protein 1 OS=Mus musculus GN=Bin1 PE=1 SV=1	Bin1	0.64646	-0.0213424	60325.4	55036.1	56617.4	59198.2	59277	61262.8	51436.1	54267.4
		Q62241	U1 small nuclear ribonucleoprotein C OS=Mus musculus GN=Snrpc PE=2 SV=1	Snrpc	0.646636	-0.0278579	89523	82849	90200	71050	77694	81773	86055	78806
		Q923T9	Calcium/calmodulin-dependent protein kinase type II subunit gamma OS=Mus musculus GN=Camk2g PE=1 SV=1	Camk2g	0.647907	0.0188653	63430.2	61335.2	56817.9	66414.8	60057.6	65245.7	61718	65655.3
		Q64525	Histone H2B type 2-B OS=Mus musculus GN=Hist2h2bb PE=1 SV=3	Hist2h2bb	0.647925	0.0274153	252922	270378	256865	269525	252856	248390	266219	311003
		Q9CR62	Mitochondrial 2-oxoglutarate/malate carrier protein OS=Mus musculus GN=Slc25a11 PE=1 SV=3	Slc25a11	0.649346	-0.0399307	26624	26954	21706	28646	21591	28755	26104	23330
		Q9D6J6	NADH dehydrogenase [ubiquinone] flavoprotein 2, mitochondrial OS=Mus musculus GN=Ndufv2 PE=1 SV=2	Ndufv2	0.649498	-0.0203747	47116	40644.3	49186.2	45240.3	44448.8	42812.7	45350	45863.3
		P08249	Malate dehydrogenase, mitochondrial OS=Mus musculus GN=Mdh2 PE=1 SV=3	Mdh2	0.650488	0.0135604	117709	122549	129507	125623	129087	130290	119880	122849
		Q91XM9	Disks large homolog 2 OS=Mus musculus GN=Dlg2 PE=1 SV=2	Dlg2	0.650728	-0.0196003	45920.3	49335.4	43120.2	46261.3	45806	48595.1	44869.6	41747.5
		P14148	60S ribosomal protein L7 OS=Mus musculus GN=Rpl7 PE=1 SV=2	Rpl7	0.650786	-0.030475	168543	203905	177335	184328	188247	197412	158178	167902
		P03930	ATP synthase protein 8 OS=Mus musculus GN=Mtatp8 PE=1 SV=1	Mtatp8	0.650891	-0.0172181	45138	44106	47263	42955	42994	47885	43828	41665
		P56959	RNA-binding protein FUS OS=Mus musculus GN=Fus PE=2 SV=1	Fus	0.651539	-0.125388	135665	87734	112112	81051	152414	108299	46163	57454
		P97351	40S ribosomal protein S3a OS=Mus musculus GN=Rps3a PE=1 SV=3	Rps3a	0.651909	0.0157717	203149	183274	190651	201170	188413	193364	199487	209254
		Q149F3	Eukaryotic peptide chain release factor GTP-binding subunit ERF3B OS=Mus musculus GN=Gspt2 PE=1 SV=1	Gspt2	0.652595	0.0308257	66712.3	62853	82444	73012.7	69693	77669.7	71393	75052.3
		P31650	Sodium- and chloride-dependent GABA transporter 3 OS=Mus musculus GN=Slc6a11 PE=1 SV=2	Slc6a11	0.654124	-0.0249172	60345	56960	56306.3	53460.7	58428.7	60664.3	53539.3	48781.7
		Q9WV96	Mitochondrial import inner membrane translocase subunit Tim10 B OS=Mus musculus GN=Timm10b PE=2 SV=1	Timm10b	0.654312	0.0372982	18321.6	16771.6	18104.4	16001.4	16234.2	19660	20492.6	15393.2
		Q8BYN5	FSD1-like protein OS=Mus musculus GN=Fsd1l PE=2 SV=2	Fsd1l	0.65511	-0.0322979	54817.5	57614.5	52224.5	60590	53803.5	64082	52153	47933
		P51150	Ras-related protein Rab-7a OS=Mus musculus GN=Rab7a PE=1 SV=2	Rab7a	0.655416	-0.0660588	51553.5	68905	51849	41487	51421	61032	37064	50154.5
		Q61598	Rab GDP dissociation inhibitor beta OS=Mus musculus GN=Gdi2 PE=1 SV=1	Gdi2	0.656135	0.0209059	42401.4	36074	38346.1	40830.7	38576.9	38199.2	42389.4	41782.6
		P05202	Aspartate aminotransferase, mitochondrial OS=Mus musculus GN=Got2 PE=1 SV=1	Got2	0.657456	0.022736	70904.2	82039	74632.1	73163	71180.5	76388.4	75568.6	84438.4
		Q9Z1Q9	Valine--tRNA ligase OS=Mus musculus GN=Vars PE=2 SV=1	Vars	0.657901	0.19694	5930	14059	4313	5768	4475	14051	5857	11609
		Q9JLZ3	Methylglutaconyl-CoA hydratase, mitochondrial OS=Mus musculus GN=Auh PE=1 SV=1	Auh	0.658097	-0.0198057	104991	108975	110092	111382	116291	111448	96569.1	102508
		Q8R016	Bleomycin hydrolase OS=Mus musculus GN=Blmh PE=1 SV=1	Blmh	0.658131	0.0437686	133473	137338	128868	145347	176406	126520	122041	143914
		Q9D6M3	Mitochondrial glutamate carrier 1 OS=Mus musculus GN=Slc25a22 PE=1 SV=1	Slc25a22	0.661512	-0.0252723	89259.9	100171	95223.6	95513.3	95079.4	92160.6	80287.9	103032
		Q9JJU8	SH3 domain-binding glutamic acid-rich-like protein OS=Mus musculus GN=Sh3bgrl PE=3 SV=1	Sh3bgrl	0.661592	-0.0242102	63774.8	57170.2	63854.6	71258	61501.8	66701	58330	63325.6
		Q9CWE0	Mitochondrial fission regulator 1-like OS=Mus musculus GN=Mtfr1l PE=1 SV=1	Mtfr1l	0.662348	-0.0219743	64593.5	63683.2	62600.8	60119.8	69885.2	59029.8	58364.2	58202.5
		Q9CRB6	Tubulin polymerization-promoting protein family member 3 OS=Mus musculus GN=Tppp3 PE=1 SV=1	Tppp3	0.662463	0.0390675	95335.7	86558.7	107692	97778	92068.7	105327	118144	86957.7
		P62858	40S ribosomal protein S28 OS=Mus musculus GN=Rps28 PE=2 SV=1	Rps28	0.663011	-0.102072	4986	5758	5285	4819	5566	4367	7098	1689
		Q9CW03	Structural maintenance of chromosomes protein 3 OS=Mus musculus GN=Smc3 PE=1 SV=2	Smc3	0.663936	0.0688218	10782.5	11295.2	8676.5	15437.5	13471.2	12893.5	9343.75	13662.2
		P56480	ATP synthase subunit beta, mitochondrial OS=Mus musculus GN=Atp5b PE=1 SV=2	Atp5b	0.664446	-0.0204826	90779	79296.8	78853.5	83714.1	75602.2	79135	86668	84424.7
		Q9JMH9	Unconventional myosin-XVIIIa OS=Mus musculus GN=Myo18a PE=1 SV=2	Myo18a	0.664479	-0.0288089	50050.4	44388.6	44579.1	46289	51119	45638.2	44865.9	38345.5
		Q99MN9	Propionyl-CoA carboxylase beta chain, mitochondrial OS=Mus musculus GN=Pccb PE=1 SV=2	Pccb	0.664814	-0.0355218	42325	46049	35901.5	45043	36474	37686	46961.5	42182.5
		P35550	rRNA 2'-O-methyltransferase fibrillarin OS=Mus musculus GN=Fbl PE=2 SV=2	Fbl	0.665479	-0.0419797	164555	150744	178279	183392	128797	155108	169854	194792
		Q66JS6	Eukaryotic translation initiation factor 3 subunit J-B OS=Mus musculus GN=Eif3j2 PE=1 SV=1	Eif3j2	0.665568	0.0258021	8071	9414.25	9450	9166.5	8658.5	9762	10104	8508.75
		P58252	Elongation factor 2 OS=Mus musculus GN=Eef2 PE=1 SV=2	Eef2	0.666248	0.025722	56270.4	46608.6	58280.2	57013.8	54928.7	54580.3	53733.3	60542.6
		Q9ESN9	C-Jun-amino-terminal kinase-interacting protein 3 OS=Mus musculus GN=Mapk8ip3 PE=1 SV=1	Mapk8ip3	0.666275	0.095134	9948	26543	20190	20179	24314	21901	23086	14871
		Q03141	MAP/microtubule affinity-regulating kinase 3 OS=Mus musculus GN=Mark3 PE=1 SV=2	Mark3	0.667001	-0.0219295	68328	63499.3	64850.7	62668.7	64647.7	54969	67757.3	66285.3
		Q61941	NAD(P) transhydrogenase, mitochondrial OS=Mus musculus GN=Nnt PE=1 SV=2	Nnt	0.667139	0.0372814	53925.2	51270.8	56153.5	50150	63216.2	46427.8	60590.5	49150
		Q8R3V5	Endophilin-B2 OS=Mus musculus GN=Sh3glb2 PE=2 SV=2	Sh3glb2	0.668489	-0.0132248	113927	101643	101602	109728	106824	104355	104111	105963
		O08749	Dihydrolipoyl dehydrogenase, mitochondrial OS=Mus musculus GN=Dld PE=1 SV=2	Dld	0.669281	-0.0215655	177358	179271	181240	181676	196404	183950	160474	163198
		P61514	60S ribosomal protein L37a OS=Mus musculus GN=Rpl37a PE=2 SV=2	Rpl37a	0.669439	-0.0316792	264495	302136	261084	255001	243498	308919	254418	241581
		Q9CY64	Biliverdin reductase A OS=Mus musculus GN=Blvra PE=2 SV=1	Blvra	0.66981	-0.0992987	30713	11895	27317	25464	21707	26216	25913	12081
		Q9QZD9	Eukaryotic translation initiation factor 3 subunit I OS=Mus musculus GN=Eif3i PE=1 SV=1	Eif3i	0.670524	0.0405495	76315	70452.5	56900	71576.5	68343.5	59970.5	77990	80101
		P62754	40S ribosomal protein S6 OS=Mus musculus GN=Rps6 PE=1 SV=1	Rps6	0.670838	-0.0149493	77797.4	80143.7	85948.3	83082.4	83692.6	80340.5	74684.9	83365.8
		P58321	Ubiquitin carboxyl-terminal hydrolase isozyme L4 OS=Mus musculus GN=Uchl4 PE=2 SV=1	Uchl4	0.671897	0.0381806	69934	57858.3	53691.7	75950.7	71922.3	64729.7	63144	67467.7
		P50516	V-type proton ATPase catalytic subunit A OS=Mus musculus GN=Atp6v1a PE=1 SV=2	Atp6v1a	0.672225	-0.0328509	98746.4	81504.8	82334.2	87053.8	76456.9	75056.9	92333.7	94305.8
		P27612	Phospholipase A-2-activating protein OS=Mus musculus GN=Plaa PE=1 SV=4	Plaa	0.672872	0.0687088	11217	13859	15236	15023	18301	11699	11186	17951
		Q6ZWV3	60S ribosomal protein L10 OS=Mus musculus GN=Rpl10 PE=1 SV=3	Rpl10	0.673405	0.0333426	37635.5	31459.4	40317.8	34967.3	38235.6	40888.8	38324.8	31744.7
		P99028	Cytochrome b-c1 complex subunit 6, mitochondrial OS=Mus musculus GN=Uqcrh PE=1 SV=2	Uqcrh	0.674094	0.0490849	27754.4	27419.2	30994.2	26665.2	38408.6	26575.8	27967.4	25419.6
		Q99PL6	UBX domain-containing protein 6 OS=Mus musculus GN=Ubxn6 PE=1 SV=1	Ubxn6	0.675834	0.0591139	36835.3	21704	36161.3	29195.7	38430	33028.3	32041	27721
		P15532	Nucleoside diphosphate kinase A OS=Mus musculus GN=Nme1 PE=1 SV=1	Nme1	0.675978	0.0825072	26722	38969	39374.7	38473.3	54824	38867.3	25846.7	35844
		P41105	60S ribosomal protein L28 OS=Mus musculus GN=Rpl28 PE=1 SV=2	Rpl28	0.676018	0.0103683	82776	79178.8	75383.5	77371.2	77663.5	81668.2	80678.2	77962.5
		Q9CQA3	Succinate dehydrogenase [ubiquinone] iron-sulfur subunit, mitochondrial OS=Mus musculus GN=Sdhb PE=1 SV=1	Sdhb	0.676338	0.0256918	103969	108508	98096.8	92687.5	102536	115147	104227	91712.8
		Q6ZWR6	Nesprin-1 OS=Mus musculus GN=Syne1 PE=1 SV=2	Syne1	0.67709	0.00934158	67687.3	71000.8	72144	71526.8	70891.7	71049	68784.2	74271.8
		Q9Z2U0	Proteasome subunit alpha type-7 OS=Mus musculus GN=Psma7 PE=1 SV=1	Psma7	0.678007	-0.0234947	69550.2	62314	54358.2	62957	61225.8	57302.2	63281.6	61515.4
		Q8BK30	NADH dehydrogenase [ubiquinone] flavoprotein 3, mitochondrial OS=Mus musculus GN=Ndufv3 PE=2 SV=1	Ndufv3	0.680212	-0.0447788	74860	79867.5	99481.8	72597.5	94205.8	78157.8	67246	72563.2
		Q9ERF3	WD repeat-containing protein 61 OS=Mus musculus GN=Wdr61 PE=2 SV=1	Wdr61	0.680252	0.109669	2852.5	4026.5	6076	1798.5	4248	3629	4479	4015.5
		P99027	60S acidic ribosomal protein P2 OS=Mus musculus GN=Rplp2 PE=1 SV=3	Rplp2	0.680258	-0.0193643	83795.7	77910.9	70422	73961.8	77220	73824.8	70355	78763.3
		P15864	Histone H1.2 OS=Mus musculus GN=Hist1h1c PE=1 SV=2	Hist1h1c	0.680312	-0.0214795	168173	166965	150611	147189	170154	148017	144764	156406
		Q8WTY4	Anamorsin OS=Mus musculus GN=Ciapin1 PE=1 SV=1	Ciapin1	0.680382	0.0505012	70527	63982	82035	75865	76508	94278	57177	79213
		P62897	Cytochrome c, somatic OS=Mus musculus GN=Cycs PE=1 SV=2	Cycs	0.680883	-0.0230584	166890	135570	141272	158332	143357	142175	156929	145721
		Q9QUH0	Glutaredoxin-1 OS=Mus musculus GN=Glrx PE=1 SV=3	Glrx	0.681928	0.0288152	39073.3	42686.8	37165.8	44437.2	45277.8	43266.3	43909.7	35616.7
		Q8VE80	THO complex subunit 3 OS=Mus musculus GN=Thoc3 PE=2 SV=1	Thoc3	0.682231	0.106399	9570	23268	17455	29426	28052	16151	23769	20229
		Q9QYB5	Gamma-adducin OS=Mus musculus GN=Add3 PE=1 SV=2	Add3	0.683576	-0.035356	17774	16860.2	15602.4	18555.2	18205.4	16726.4	18472.6	12955.2
		Q64478	Histone H2B type 1-H OS=Mus musculus GN=Hist1h2bh PE=1 SV=3	Hist1h2bh	0.684034	0.0253101	256907	274655	259464	272341	254348	250180	269680	316074
		Q9CQI3	Glia maturation factor beta OS=Mus musculus GN=Gmfb PE=1 SV=3	Gmfb	0.685349	-0.011764	79864.2	88043.2	80234.8	86825.8	80715.8	84942.8	82546.2	82822.7
		O08599	Syntaxin-binding protein 1 OS=Mus musculus GN=Stxbp1 PE=1 SV=2	Stxbp1	0.685404	-0.0115702	140923	132707	138425	131054	128937	129563	139117	139207
		Q7TMM9	Tubulin beta-2A chain OS=Mus musculus GN=Tubb2a PE=1 SV=1	Tubb2a	0.685881	-0.0203902	64381.8	56456.2	53394.4	53704.4	53799.4	55064.7	58364	56061.2
		O55042	Alpha-synuclein OS=Mus musculus GN=Snca PE=1 SV=2	Snca	0.686238	0.0161706	110874	114795	116074	118000	114493	125059	121289	106335
		P62983	Ubiquitin-40S ribosomal protein S27a OS=Mus musculus GN=Rps27a PE=1 SV=2	Rps27a	0.686277	0.0292191	56597	73475.7	63999.9	65014.4	63597	70935.6	60259.1	71865.6
		P60766	Cell division control protein 42 homolog OS=Mus musculus GN=Cdc42 PE=1 SV=2	Cdc42	0.686717	-0.0227243	95723.6	93392.6	100686	92626	87362.4	101098	83167.4	102110
		Q6PIC6	Sodium/potassium-transporting ATPase subunit alpha-3 OS=Mus musculus GN=Atp1a3 PE=1 SV=1	Atp1a3	0.687603	-0.0229228	94132.4	93853.5	99295.6	84621.1	99990.7	93192.8	89497.5	80696.5
		Q8R366	Immunoglobulin superfamily member 8 OS=Mus musculus GN=Igsf8 PE=1 SV=2	Igsf8	0.688662	-0.0283734	42709.5	49992.8	43843.5	43138	48613	44991.4	44286.8	36694.4
		Q8VDQ1	Prostaglandin reductase 2 OS=Mus musculus GN=Ptgr2 PE=1 SV=2	Ptgr2	0.688687	0.0492104	8169	5645	7224	9484	8956	7635	7205	8228
		Q91VD9	NADH-ubiquinone oxidoreductase 75 kDa subunit, mitochondrial OS=Mus musculus GN=Ndufs1 PE=1 SV=2	Ndufs1	0.689097	0.0127698	50077.7	50662.1	49851.8	48970.6	48819.2	51473.1	54227.8	47590.5
		Q80TM9	Nischarin OS=Mus musculus GN=Nisch PE=1 SV=2	Nisch	0.689437	0.0698275	64545	63335	57151	87741	52183	64090	82492	93054
		Q9DB34	Charged multivesicular body protein 2a OS=Mus musculus GN=Chmp2a PE=1 SV=1	Chmp2a	0.689873	-0.0417338	27783.5	31682	27606.5	39636	27561.5	30331.5	34280.5	29246.5
		Q9R1V4	Disintegrin and metalloproteinase domain-containing protein 11 OS=Mus musculus GN=Adam11 PE=1 SV=2	Adam11	0.692373	0.0582938	22444	23344	16489	15004	16794	23123	18225	23644
		Q8VEM8	Phosphate carrier protein, mitochondrial OS=Mus musculus GN=Slc25a3 PE=1 SV=1	Slc25a3	0.693104	0.0396333	79162	91804	72276	96296	73536	94917	100284	84258
		O54829	Regulator of G-protein signaling 7 OS=Mus musculus GN=Rgs7 PE=1 SV=2	Rgs7	0.693613	0.0189213	42086.3	38919	40313.7	44190.7	46107.3	38932	42565	41037
		Q8C8R3	Ankyrin-2 OS=Mus musculus GN=Ank2 PE=1 SV=2	Ank2	0.693864	-0.0109847	63967.9	60349.6	62018.1	59883	61660.2	61499.4	63329.8	57024.6
		P05064	Fructose-bisphosphate aldolase A OS=Mus musculus GN=Aldoa PE=1 SV=2	Aldoa	0.693913	0.0138655	110971	120405	119067	117645	123196	124056	117718	109608
		Q61696	Heat shock 70 kDa protein 1A OS=Mus musculus GN=Hspa1a PE=1 SV=2	Hspa1a	0.694295	-0.0193655	42346.6	39326.8	43618.1	45199.4	43327.2	44124.5	42540.9	37196.7
		P62880	Guanine nucleotide-binding protein G(I)/G(S)/G(T) subunit beta-2 OS=Mus musculus GN=Gnb2 PE=1 SV=3	Gnb2	0.69431	-0.0365648	40010.7	43165.5	40506	47735	36665.2	37088.5	40324.5	51071.2
		Q9QWY8	Arf-GAP with SH3 domain, ANK repeat and PH domain-containing protein 1 OS=Mus musculus GN=Asap1 PE=1 SV=2	Asap1	0.695621	-0.0164344	30211.6	27810.2	26449.4	29837.6	29893.8	28677.6	26803.4	27055.4
		Q9ER00	Syntaxin-12 OS=Mus musculus GN=Stx12 PE=1 SV=1	Stx12	0.695777	0.0371462	60829	68957	70826	57853	79802	64207	56033	68024
		Q60737	Casein kinase II subunit alpha OS=Mus musculus GN=Csnk2a1 PE=1 SV=2	Csnk2a1	0.695968	0.0257011	62608.5	58255	59264.5	61807.5	59411.5	52899.5	67756.5	68086
		Q6P8J7	Creatine kinase S-type, mitochondrial OS=Mus musculus GN=Ckmt2 PE=1 SV=1	Ckmt2	0.696459	0.0256965	176259	163014	161832	169881	145654	169491	192565	180518
		P29387	Guanine nucleotide-binding protein subunit beta-4 OS=Mus musculus GN=Gnb4 PE=2 SV=4	Gnb4	0.697559	-0.0370868	45851.2	46823	43841	50195.2	40013.2	38370.5	45165.5	56236.8
		Q9CZU6	Citrate synthase, mitochondrial OS=Mus musculus GN=Cs PE=1 SV=1	Cs	0.697698	-0.01901	159860	154038	148842	165824	163050	159114	135320	159130
		P32848	Parvalbumin alpha OS=Mus musculus GN=Pvalb PE=1 SV=3	Pvalb	0.697745	0.0440631	139448	116400	170227	123092	131260	136306	169306	136492
		Q60864	Stress-induced-phosphoprotein 1 OS=Mus musculus GN=Stip1 PE=1 SV=1	Stip1	0.698671	0.024757	35267.3	29846.7	34379.9	34636.6	38809	34290.4	31116.2	33235.6
		Q64737	Trifunctional purine biosynthetic protein adenosine-3 OS=Mus musculus GN=Gart PE=2 SV=3	Gart	0.699433	0.0393963	104170	80943	96289.3	94969.3	113768	106365	92438	78629
		Q5EBJ4	Ermin OS=Mus musculus GN=Ermn PE=1 SV=1	Ermn	0.699495	-0.0420342	30122	28321	40351.3	30576.3	33648	30754.7	34049	25481
		Q8CC35	Synaptopodin OS=Mus musculus GN=Synpo PE=1 SV=2	Synpo	0.700056	-0.0417603	121713	137847	106420	128676	122485	121617	141219	88678
		Q9CQI6	Coactosin-like protein OS=Mus musculus GN=Cotl1 PE=1 SV=3	Cotl1	0.700264	-0.0354363	106182	132510	154400	144008	139046	118319	139168	121534
		Q9Z1P6	NADH dehydrogenase [ubiquinone] 1 alpha subcomplex subunit 7 OS=Mus musculus GN=Ndufa7 PE=1 SV=3	Ndufa7	0.701687	-0.0132918	97258.3	101146	100233	102581	102239	105528	96795	91324
		Q569Z5	Probable ATP-dependent RNA helicase DDX46 OS=Mus musculus GN=Ddx46 PE=1 SV=2	Ddx46	0.702403	0.0199171	83466	72915	76342	82985	81832	73542	78915	87707
		Q63810	Calcineurin subunit B type 1 OS=Mus musculus GN=Ppp3r1 PE=1 SV=3	Ppp3r1	0.702418	0.0536229	8670.33	8011.83	7168.83	8277.83	8119.33	6397.83	11304	8030.5
		Q9QYX7	Protein piccolo OS=Mus musculus GN=Pclo PE=1 SV=4	Pclo	0.702754	-0.0177208	51241.2	49174.6	48860.5	52773.3	54679.4	48398.8	50463.8	44927.3
		Q9R1T4	Septin-6 OS=Mus musculus GN=Sept6 PE=1 SV=4	Sept6	0.703188	-0.033212	242846	216493	239834	249114	247819	188444	210319	270210
		O35127	Protein C10 OS=Mus musculus GN=Grcc10 PE=2 SV=1	Grcc10	0.703875	0.0191738	32536.2	30630.8	32165.6	33854	36522.4	33627.8	31399.6	30113.8
		Q9WV55	Vesicle-associated membrane protein-associated protein A OS=Mus musculus GN=Vapa PE=1 SV=2	Vapa	0.704535	-0.0185348	53987.7	52869.7	48420.3	51648.3	47124.3	56673.3	50566	48727
		Q61036	Serine/threonine-protein kinase PAK 3 OS=Mus musculus GN=Pak3 PE=1 SV=2	Pak3	0.705018	0.0142592	121080	131362	117791	136147	125863	132659	127612	127467
		P20444	Protein kinase C alpha type OS=Mus musculus GN=Prkca PE=1 SV=3	Prkca	0.705655	-0.0137814	86672.8	82998.4	86715.2	76279.1	82125.9	85485.6	82433.5	78035.9
		Q99LF4	tRNA-splicing ligase RtcB homolog OS=Mus musculus GN=Rtcb PE=2 SV=1	Rtcb	0.705873	0.0119709	58958	59046	61909.5	55965.3	62967.2	57736	60575.7	57423.7
		Q9WUR9	Adenylate kinase 4, mitochondrial OS=Mus musculus GN=Ak4 PE=1 SV=1	Ak4	0.706184	0.0238871	49580.8	48444.5	41743.8	41751.5	44389.2	49974.5	48835.2	42657.5
		Q61655	ATP-dependent RNA helicase DDX19A OS=Mus musculus GN=Ddx19a PE=2 SV=2	Ddx19a	0.708237	-0.0260786	109953	105298	111357	125698	99299	114174	101516	125522
		A6H5Z3	Exocyst complex component 6B OS=Mus musculus GN=Exoc6b PE=2 SV=1	Exoc6b	0.708778	-0.023971	5644	5058	5789	5327	4484	5438	5556	5817
		O88643	Serine/threonine-protein kinase PAK 1 OS=Mus musculus GN=Pak1 PE=1 SV=1	Pak1	0.709978	0.0216118	63394.3	55627.1	60170.3	65806.2	60046.6	68737	64567.9	56941.2
		Q99JB8	Protein kinase C and casein kinase II substrate protein 3 OS=Mus musculus GN=Pacsin3 PE=1 SV=1	Pacsin3	0.710356	-0.037847	12210	16492	15449	12551	11875	14420	15723	12538
		Q9DBR7	Protein phosphatase 1 regulatory subunit 12A OS=Mus musculus GN=Ppp1r12a PE=1 SV=2	Ppp1r12a	0.711115	-0.0188876	17208	16855	18119	14846	15782	15615	17057	17308
		Q9DBZ5	Eukaryotic translation initiation factor 3 subunit K OS=Mus musculus GN=Eif3k PE=1 SV=1	Eif3k	0.711788	0.0550994	33418	24434	22936	32480	36932	31523	22622	28432
		Q80ZJ7	Sorting nexin-32 OS=Mus musculus GN=Snx32 PE=2 SV=1	Snx32	0.711843	0.0299069	19451	15953	15450.5	16956	17292.5	20009	17188.5	15348.5
		P28663	Beta-soluble NSF attachment protein OS=Mus musculus GN=Napb PE=1 SV=2	Napb	0.712798	0.0125997	89643.6	89895.1	90713	93342.7	86915.6	90427.7	90652.4	100180
		Q8BGD8	Cytochrome c oxidase assembly factor 6 homolog OS=Mus musculus GN=Coa6 PE=3 SV=1	Coa6	0.713238	0.0968824	7071	16785	12851	15160	19328	13612	16266	7686
		Q9CQJ6	Density-regulated protein OS=Mus musculus GN=Denr PE=2 SV=1	Denr	0.714238	0.046361	7803	8412.5	8977	8305.5	7739	10817.5	6548.5	9946
		P56391	Cytochrome c oxidase subunit 6B1 OS=Mus musculus GN=Cox6b1 PE=1 SV=2	Cox6b1	0.714239	-0.0213528	124613	107885	135855	135941	130239	120948	121919	120419
		Q9WUK2	Eukaryotic translation initiation factor 4H OS=Mus musculus GN=Eif4h PE=1 SV=3	Eif4h	0.714701	-0.0597872	21054	13212.3	20547.7	21774.3	22454	20882.3	15805.7	12867.3
		Q0VEE6	Zinc finger protein 800 OS=Mus musculus GN=Znf800 PE=1 SV=1	Znf800	0.715192	0.0574635	61381	58960	82109	80495	82084	51904	72500	92716
		Q4QQM4	Tumor protein p53-inducible protein 11 OS=Mus musculus GN=Trp53i11 PE=2 SV=1	Trp53i11	0.715197	-0.0238241	111696	87390.7	98579.7	87517.7	89152	96346.3	95772.3	94737
		P28656	Nucleosome assembly protein 1-like 1 OS=Mus musculus GN=Nap1l1 PE=1 SV=2	Nap1l1	0.715937	-0.0333128	86286.8	86851.2	77822.6	81410.6	62804.2	83030.2	96467	78997.6
		Q61686	Chromobox protein homolog 5 OS=Mus musculus GN=Cbx5 PE=1 SV=1	Cbx5	0.71649	-0.0319783	105620	95559	74900	96424	79059	89829	91335	100368
		Q9QUP5	Hyaluronan and proteoglycan link protein 1 OS=Mus musculus GN=Hapln1 PE=2 SV=1	Hapln1	0.717893	0.015698	36333	34893.5	36561	33536	32201.5	37774	36059.5	37507
		Q7SIG6	Arf-GAP with SH3 domain, ANK repeat and PH domain-containing protein 2 OS=Mus musculus GN=Asap2 PE=1 SV=3	Asap2	0.718011	0.0361942	10145	9887	10802	9725	12791	8696	9272	11268
		O35295	Transcriptional activator protein Pur-beta OS=Mus musculus GN=Purb PE=1 SV=3	Purb	0.718036	-0.0177485	100276	88529.6	88489.6	81120.8	84474	87431.9	91108.7	89040.4
		P52480	Pyruvate kinase PKM OS=Mus musculus GN=Pkm PE=1 SV=4	Pkm	0.718883	0.0177398	72903.1	71437.7	74239.6	74303.8	79444.2	75735.1	78236.6	64664
		P63328	Serine/threonine-protein phosphatase 2B catalytic subunit alpha isoform OS=Mus musculus GN=Ppp3ca PE=1 SV=1	Ppp3ca	0.719046	-0.032001	63210.6	47234.2	53631.2	50658.9	56438	50734.4	56697.9	43992.8
		Q91VF2	Histamine N-methyltransferase OS=Mus musculus GN=Hnmt PE=1 SV=1	Hnmt	0.719076	-0.0213782	66839	63712	64732	75834	63300	67641	73240	61140
		P68372	Tubulin beta-4B chain OS=Mus musculus GN=Tubb4b PE=1 SV=1	Tubb4b	0.71925	-0.0161908	59192	56328.5	51463.6	56638.7	50275.9	54238	57852.2	57636
		D3Z6Q9	Bridging integrator 2 OS=Mus musculus GN=Bin2 PE=1 SV=1	Bin2	0.720593	-0.0482654	4697	7432	5065	5203	6134	4737	4676	5769
		Q921H8	3-ketoacyl-CoA thiolase A, peroxisomal OS=Mus musculus GN=Acaa1a PE=1 SV=1	Acaa1a	0.72121	-0.0269786	38012.7	37401.3	43152	38410.7	45513.3	37246.3	35351.7	34630.3
		P56379	6.8 kDa mitochondrial proteolipid OS=Mus musculus GN=Mp68 PE=2 SV=1	Mp68	0.722597	-0.0227655	1694141	2058307	2.25068e+06	1949942	1909985	2.05174e+06	1.90145e+06	1908842
		P46061	Ran GTPase-activating protein 1 OS=Mus musculus GN=Rangap1 PE=1 SV=2	Rangap1	0.722765	-0.0252888	103080	99933	102334	120178	110492	115213	91220.5	97838
		Q80WM4	Hyaluronan and proteoglycan link protein 4 OS=Mus musculus GN=Hapln4 PE=2 SV=2	Hapln4	0.723238	0.0286395	15557.5	16227.5	15859.5	15275.5	19050	15700	16697	13275
		Q9JL35	High mobility group nucleosome-binding domain-containing protein 5 OS=Mus musculus GN=Hmgn5 PE=1 SV=2	Hmgn5	0.723691	-0.0637131	73862	60549	90043	106059	106321	71964	72949	58221
		Q99NB9	Splicing factor 3B subunit 1 OS=Mus musculus GN=Sf3b1 PE=1 SV=1	Sf3b1	0.723996	0.0356016	139130	159339	129159	163665	145412	132935	147423	186574
		P09528	Ferritin heavy chain OS=Mus musculus GN=Fth1 PE=1 SV=2	Fth1	0.726973	0.0197626	58180	48285	52058.7	55095.3	56082	58793.3	49611.7	53353.7
		Q61335	B-cell receptor-associated protein 31 OS=Mus musculus GN=Bcap31 PE=1 SV=4	Bcap31	0.727017	0.0159796	98493.5	95832	98190	100046	104025	96795	108580	89434.5
		P58771	Tropomyosin alpha-1 chain OS=Mus musculus GN=Tpm1 PE=1 SV=1	Tpm1	0.727172	-0.0136484	45914.9	44284.7	41634.1	39257.7	43291.5	41256.6	40946.9	43261.3
		Q61548	Clathrin coat assembly protein AP180 OS=Mus musculus GN=Snap91 PE=1 SV=1	Snap91	0.727276	0.0161207	237325	242971	244685	262299	268322	263979	227673	243223
		P31324	cAMP-dependent protein kinase type II-beta regulatory subunit OS=Mus musculus GN=Prkar2b PE=1 SV=3	Prkar2b	0.727755	0.0479301	88707	114132	95045	141548	118199	96834.5	135972	109488
		P70297	Signal transducing adapter molecule 1 OS=Mus musculus GN=Stam PE=2 SV=3	Stam	0.72777	0.016048	133876	133683	126704	126146	135000	145870	121966	125925
		Q9CXW4	60S ribosomal protein L11 OS=Mus musculus GN=Rpl11 PE=1 SV=4	Rpl11	0.728059	0.0291318	130314	153983	131815	174410	137738	154401	151168	164417
		O08579	Emerin OS=Mus musculus GN=Emd PE=1 SV=1	Emd	0.72895	-0.00900388	34890	34482	33100	36246	34905	34109	35540	32915
		Q9D1A2	Cytosolic non-specific dipeptidase OS=Mus musculus GN=Cndp2 PE=1 SV=1	Cndp2	0.728964	0.0202827	67193	65602.7	73838.3	75412.7	71350.7	63610.7	78189.7	74616.3
		Q64523	Histone H2A type 2-C OS=Mus musculus GN=Hist2h2ac PE=1 SV=3	Hist2h2ac	0.729466	0.0226935	100292	96798.8	86059.5	82964.2	92453	82900.9	99788.2	99280.5
		P10922	Histone H1.0 OS=Mus musculus GN=H1f0 PE=2 SV=4	H1f0	0.729675	0.0194659	152399	141830	147821	131368	161427	133422	139113	150618
		E9Q5K9	YTH domain-containing protein 1 OS=Mus musculus GN=Ythdc1 PE=2 SV=2	Ythdc1	0.731161	0.0164249	37554.5	37968.5	36995.5	39994	37859	38950	35224.5	42984
		Q922R8	Protein disulfide-isomerase A6 OS=Mus musculus GN=Pdia6 PE=1 SV=3	Pdia6	0.731515	-0.0175423	135399	143641	135669	129633	137891	138271	116034	142597
		Q6A4J8	Ubiquitin carboxyl-terminal hydrolase 7 OS=Mus musculus GN=Usp7 PE=1 SV=1	Usp7	0.731766	0.0366603	12410	11174	8136	12224	10429	10721	11620	12785
		Q99LC5	Electron transfer flavoprotein subunit alpha, mitochondrial OS=Mus musculus GN=Etfa PE=1 SV=2	Etfa	0.732136	-0.0109749	93898.2	88229.4	100202	93631.1	96013.4	94824.9	91601.1	89394.9
		P17742	Peptidyl-prolyl cis-trans isomerase A OS=Mus musculus GN=Ppia PE=1 SV=2	Ppia	0.732198	-0.0229144	91986.4	93141.9	82815.7	85664.8	96966.9	92938.8	79622.8	75977.5
		Q8C1A5	Thimet oligopeptidase OS=Mus musculus GN=Thop1 PE=1 SV=1	Thop1	0.732803	-0.0341011	6460	7483	6144	5572	5124	7072	5735	6853
		Q99K28	ADP-ribosylation factor GTPase-activating protein 2 OS=Mus musculus GN=Arfgap2 PE=1 SV=1	Arfgap2	0.733495	-0.0320808	51709.7	43092	39667.7	46251.3	42342.7	39897.7	53023.7	39659
		Q8CIN4	Serine/threonine-protein kinase PAK 2 OS=Mus musculus GN=Pak2 PE=1 SV=1	Pak2	0.733827	0.0145092	152493	165346	145526	170373	156403	169543	157811	159176
		Q8BXZ1	Protein disulfide-isomerase TMX3 OS=Mus musculus GN=Tmx3 PE=1 SV=2	Tmx3	0.733959	0.093852	12804	6613	10572	15945	10748	13547	18412	7538
		P61202	COP9 signalosome complex subunit 2 OS=Mus musculus GN=Cops2 PE=1 SV=1	Cops2	0.735009	-0.0302164	169038	130605	147438	173477	128522	151791	150461	171033
		Q811P8	Rho GTPase-activating protein 32 OS=Mus musculus GN=Arhgap32 PE=1 SV=2	Arhgap32	0.735632	-0.0433986	104253	91946	79543	71781	104039	84759	66415	77228
		Q922F4	Tubulin beta-6 chain OS=Mus musculus GN=Tubb6 PE=1 SV=1	Tubb6	0.736944	-0.0206116	62693.8	60624.7	57118.9	62123.9	50385.3	59351.1	66212.2	61613.1
		P63040	Complexin-1 OS=Mus musculus GN=Cplx1 PE=1 SV=1	Cplx1	0.737928	-0.0184008	188605	177067	192742	188105	184871	186186	158565	203160
		Q9JL04	Formin-2 OS=Mus musculus GN=Fmn2 PE=1 SV=2	Fmn2	0.739148	0.0311859	48939	54767	56042	66604	64314	61460	48414	59223
		Q99MR8	Methylcrotonoyl-CoA carboxylase subunit alpha, mitochondrial OS=Mus musculus GN=Mccc1 PE=1 SV=2	Mccc1	0.740597	-0.0150782	63824	61787	68613	65356	69157	57806	66013	62690
		Q60932	Voltage-dependent anion-selective channel protein 1 OS=Mus musculus GN=Vdac1 PE=1 SV=3	Vdac1	0.740783	0.0166636	89301.6	89924.6	75148.3	89139.2	84566	91834.8	89675	83162
		Q9ERD7	Tubulin beta-3 chain OS=Mus musculus GN=Tubb3 PE=1 SV=1	Tubb3	0.740895	-0.0167817	109260	103222	94049.3	105829	91705.4	99327.9	108997	105410
		Q03517	Secretogranin-2 OS=Mus musculus GN=Scg2 PE=1 SV=1	Scg2	0.740929	-0.0626558	9165.25	4562.5	8461.75	11203.2	6857.5	6742.75	8886	8814.25
		Q61699	Heat shock protein 105 kDa OS=Mus musculus GN=Hsph1 PE=1 SV=2	Hsph1	0.740942	0.0140684	61910.7	69418.6	73953.7	69258.2	72061.1	69288.5	66253.9	70800.2
		Q8C0M9	Isoaspartyl peptidase/L-asparaginase OS=Mus musculus GN=Asrgl1 PE=1 SV=1	Asrgl1	0.742274	-0.0124686	39581.3	41434.8	44102.3	45863.4	41104.6	41439.2	44114	42192.1
		Q3UHD9	Arf-GAP with GTPase, ANK repeat and PH domain-containing protein 2 OS=Mus musculus GN=Agap2 PE=2 SV=1	Agap2	0.742277	0.0163677	68002.7	66319.3	60682.7	58920	70713.2	63154	61786.5	62427.2
		Q924M7	Mannose-6-phosphate isomerase OS=Mus musculus GN=Mpi PE=2 SV=1	Mpi	0.742528	-0.0556492	139434	101903	84650	72132	105026	101429	94548	74961
		Q8BMI3	ADP-ribosylation factor-binding protein GGA3 OS=Mus musculus GN=Gga3 PE=2 SV=2	Gga3	0.742569	0.0213905	14387	14172	12023	15097	12620	14305	15082	14863
		Q6GSS7	Histone H2A type 2-A OS=Mus musculus GN=Hist2h2aa1 PE=1 SV=3	Hist2h2aa1	0.742748	0.0212769	93396.9	90876.4	80229.5	77381.1	86335.3	77624.7	92884	92314.1
		Q2M3X8	Phosphatase and actin regulator 1 OS=Mus musculus GN=Phactr1 PE=1 SV=1	Phactr1	0.742852	-0.0175687	16507.7	16012.3	14752.3	15756.3	15923.7	13622.3	15321.3	17054
		Q9CXZ1	NADH dehydrogenase [ubiquinone] iron-sulfur protein 4, mitochondrial OS=Mus musculus GN=Ndufs4 PE=1 SV=3	Ndufs4	0.744409	0.0289606	108554	87636.3	91433.3	79472.7	104066	93009.7	98941	81711.7
		P51863	V-type proton ATPase subunit d 1 OS=Mus musculus GN=Atp6v0d1 PE=1 SV=2	Atp6v0d1	0.74446	-0.0195193	35016	35242.8	30779	37914.2	30635	34276	37134.8	34194
		P02802	Metallothionein-1 OS=Mus musculus GN=Mt1 PE=1 SV=1	Mt1	0.744796	-0.083596	97210.3	125529	208733	110764	109816	139412	175225	72453.3
		P48722	Heat shock 70 kDa protein 4L OS=Mus musculus GN=Hspa4l PE=1 SV=2	Hspa4l	0.745794	0.0148271	56114.1	53849.8	62421.5	63851.9	62380.7	60193.2	58442.3	58723.8
		Q02053	Ubiquitin-like modifier-activating enzyme 1 OS=Mus musculus GN=Uba1 PE=1 SV=1	Uba1	0.746153	-0.0138141	26659.8	22842.9	26376.7	27555	25860.7	25804	25150.7	25190.2
		Q9CQV8	14-3-3 protein beta/alpha OS=Mus musculus GN=Ywhab PE=1 SV=3	Ywhab	0.748002	-0.016459	66379.8	63054.1	55053.1	62461.8	62774.3	64238.4	55829	60042.6
		Q9CQR2	40S ribosomal protein S21 OS=Mus musculus GN=Rps21 PE=2 SV=1	Rps21	0.748348	-0.014508	101096	114447	97692.7	104234	101773	110524	97948	101168
		P63216	Guanine nucleotide-binding protein G(I)/G(S)/G(O) subunit gamma-3 OS=Mus musculus GN=Gng3 PE=1 SV=1	Gng3	0.74862	0.030551	28063	29771.6	30887.2	31424.8	38366.6	30690.2	28512	26248.4
		O35465	Peptidyl-prolyl cis-trans isomerase FKBP8 OS=Mus musculus GN=Fkbp8 PE=1 SV=2	Fkbp8	0.748715	0.0222535	31781	24231	27363	27124.5	28687	27266	30728.5	26277
		Q62425	NADH dehydrogenase [ubiquinone] 1 alpha subcomplex subunit 4 OS=Mus musculus GN=Ndufa4 PE=1 SV=2	Ndufa4	0.749523	0.0334779	233477	170316	218175	233879	200504	215703	202405	265887
		Q91VM9	Inorganic pyrophosphatase 2, mitochondrial OS=Mus musculus GN=Ppa2 PE=1 SV=1	Ppa2	0.749732	-0.0285554	31313.5	27569	23498.8	30040.5	29616.8	29790.5	27211.2	22593
		Q91VN4	Coiled-coil-helix-coiled-coil-helix domain-containing protein 6, mitochondrial OS=Mus musculus GN=Chchd6 PE=2 SV=2	Chchd6	0.749818	0.014662	59002.4	53559.5	54481.7	52742.2	56905.5	60419.4	54624.1	51059.2
		Q64433	10 kDa heat shock protein, mitochondrial OS=Mus musculus GN=Hspe1 PE=1 SV=2	Hspe1	0.750039	-0.0218833	147859	134330	162085	134520	150416	149357	144970	121386
		Q810U3	Neurofascin OS=Mus musculus GN=Nfasc PE=1 SV=1	Nfasc	0.750506	0.0241156	24412.3	23556.9	24423.4	26961.9	24216.3	28613.7	27530	21390.4
		O08709	Peroxiredoxin-6 OS=Mus musculus GN=Prdx6 PE=1 SV=3	Prdx6	0.750836	0.0201497	154682	170975	166800	173750	153081	187178	184327	155044
		P11798	Calcium/calmodulin-dependent protein kinase type II subunit alpha OS=Mus musculus GN=Camk2a PE=1 SV=2	Camk2a	0.751348	-0.0158765	69766.9	61899.3	69271.4	70876.6	60057.4	67006.2	68238.4	72196.6
		P83870	PHD finger-like domain-containing protein 5A OS=Mus musculus GN=Phf5a PE=1 SV=1	Phf5a	0.752776	0.034687	7838.5	5203.5	6394	6063.5	6849	7415.5	6546	5573.5
		Q60676	Serine/threonine-protein phosphatase 5 OS=Mus musculus GN=Ppp5c PE=1 SV=3	Ppp5c	0.752796	-0.0169984	62644.9	62674.7	62196.1	75390.7	66532.3	62464.1	63177.7	66263.3
		Q812A2	SLIT-ROBO Rho GTPase-activating protein 3 OS=Mus musculus GN=Srgap3 PE=1 SV=1	Srgap3	0.754092	0.0245799	36857	37865.4	32633.2	36672.6	43863.2	36190.8	32605.4	34909
		Q0KL01	UBX domain-containing protein 2B OS=Mus musculus GN=Ubxn2b PE=1 SV=2	Ubxn2b	0.754103	-0.0225457	30924	30556	32005	31461	33027	34746	25221	29135
		P70336	Rho-associated protein kinase 2 OS=Mus musculus GN=Rock2 PE=1 SV=1	Rock2	0.754226	0.0081162	104071	106342	104728	96984.4	101519	106776	101089	106087
		P47962	60S ribosomal protein L5 OS=Mus musculus GN=Rpl5 PE=1 SV=3	Rpl5	0.75464	-0.0205116	38608.4	42998.4	41044.8	46804	36928.2	39585.8	46000	43465.8
		Q64524	Histone H2B type 2-E OS=Mus musculus GN=Hist2h2be PE=1 SV=3	Hist2h2be	0.75498	0.0220846	461812	501094	489849	490070	457070	450702	489836	588123
		Q8CCF0	U4/U6 small nuclear ribonucleoprotein Prp31 OS=Mus musculus GN=Prpf31 PE=1 SV=3	Prpf31	0.755221	0.0510265	14042.5	9651	12331	19309.5	12512	14932.5	14745	15968
		Q80Y17	Lethal(2) giant larvae protein homolog 1 OS=Mus musculus GN=Llgl1 PE=1 SV=1	Llgl1	0.755321	0.0586985	3123	4009	4489	3899	2730	3331	5005	5365
		Q9CQ54	NADH dehydrogenase [ubiquinone] 1 subunit C2 OS=Mus musculus GN=Ndufc2 PE=1 SV=1	Ndufc2	0.755797	0.0220388	129720	138172	105136	120375	131839	112920	128679	130838
		Q99LD4	COP9 signalosome complex subunit 1 OS=Mus musculus GN=Gps1 PE=1 SV=1	Gps1	0.756575	0.0285039	8032	6901	9493	9429	8272	9500	7773	9275
		P68369	Tubulin alpha-1A chain OS=Mus musculus GN=Tuba1a PE=1 SV=1	Tuba1a	0.756785	0.0207412	163749	162363	157613	164426	148886	153787	164323	194597
		Q9R0P4	Small acidic protein OS=Mus musculus GN=Smap PE=1 SV=1	Smap	0.757049	-0.0232055	137469	131500	107796	136734	134543	120571	110718	135751
		P68368	Tubulin alpha-4A chain OS=Mus musculus GN=Tuba4a PE=1 SV=1	Tuba4a	0.757258	0.0202745	158596	157039	152691	159673	145096	149262	158218	188155
		D3YVF0	A-kinase anchor protein 5 OS=Mus musculus GN=Akap5 PE=1 SV=2	Akap5	0.757735	0.0252283	20732.5	23828	20479.4	25905.1	26005	24525.6	22108.8	20600
		Q62421	Endophilin-A3 OS=Mus musculus GN=Sh3gl3 PE=2 SV=1	Sh3gl3	0.758121	0.022893	29636.2	26631.6	32376.8	35690.2	30113	32696.8	34390.4	29981
		Q8VD37	SH3-containing GRB2-like protein 3-interacting protein 1 OS=Mus musculus GN=Sgip1 PE=1 SV=1	Sgip1	0.759207	0.0198155	109379	103206	104665	84354	100561	99849	110816	98336
		P63276	40S ribosomal protein S17 OS=Mus musculus GN=Rps17 PE=1 SV=2	Rps17	0.759605	0.0434377	8763.67	6150.33	10006	9512.33	11066.3	9230	8258.33	7373.33
		Q99L27	GMP reductase 2 OS=Mus musculus GN=Gmpr2 PE=2 SV=2	Gmpr2	0.760239	0.0418431	57543	58434	70474	40253	52777	53475	59629	70309
		Q8C163	Nuclease EXOG, mitochondrial OS=Mus musculus GN=Exog PE=2 SV=1	Exog	0.760541	-0.0775138	10258	3912	10071	11830	8967	9083	10694	4531
		P70175	Disks large homolog 3 OS=Mus musculus GN=Dlg3 PE=1 SV=1	Dlg3	0.760584	-0.018735	36213.6	31544.4	27938	32406.6	32055	33373.2	30546.4	29728
		Q07235	Glia-derived nexin OS=Mus musculus GN=Serpine2 PE=2 SV=2	Serpine2	0.760673	-0.0189736	98901	108021	97428	94310	94750	90723	113021	92602
		Q922P9	Putative oxidoreductase GLYR1 OS=Mus musculus GN=Glyr1 PE=1 SV=1	Glyr1	0.761076	-0.021814	20727	23378	18761	21575	22044	20511	22404	17640
		P56393	Cytochrome c oxidase subunit 7B, mitochondrial OS=Mus musculus GN=Cox7b PE=2 SV=1	Cox7b	0.761173	-0.0152106	483719	533247	522268	548317	470452	495568	522053	567726
		P53994	Ras-related protein Rab-2A OS=Mus musculus GN=Rab2a PE=1 SV=1	Rab2a	0.761185	0.0804451	32494	28432.5	17083.5	33389	26683.5	47289.5	26670.5	19717
		Q7TPM6	Fibronectin type III and SPRY domain-containing protein 1 OS=Mus musculus GN=Fsd1 PE=2 SV=1	Fsd1	0.761193	0.0340419	68053	45197	50021	59660	58251	51192	55186	65891
		P05132	cAMP-dependent protein kinase catalytic subunit alpha OS=Mus musculus GN=Prkaca PE=1 SV=3	Prkaca	0.761651	-0.0167797	159360	139052	159323	167129	149978	166068	139759	158574
		Q7TMK9	Heterogeneous nuclear ribonucleoprotein Q OS=Mus musculus GN=Syncrip PE=1 SV=2	Syncrip	0.762027	-0.0254094	90363.2	65892.2	69854.5	74114.7	77405.5	72513.5	76959.5	65717.5
		O09111	NADH dehydrogenase [ubiquinone] 1 beta subcomplex subunit 11, mitochondrial OS=Mus musculus GN=Ndufb11 PE=1 SV=2	Ndufb11	0.762104	0.0274252	147025	160333	130347	109566	129172	140039	142060	151009
		Q64010	Adapter molecule crk OS=Mus musculus GN=Crk PE=1 SV=1	Crk	0.764108	0.021986	61551.5	53726.5	49474	62711	65168	57074	54527.5	55694.5
		Q9Z130	Heterogeneous nuclear ribonucleoprotein D-like OS=Mus musculus GN=Hnrnpdl PE=1 SV=1	Hnrnpdl	0.76466	0.016978	123174	148441	126693	125074	139266	125981	126607	140414
		Q9DC61	Mitochondrial-processing peptidase subunit alpha OS=Mus musculus GN=Pmpca PE=1 SV=1	Pmpca	0.764821	-0.0324524	3687	4715	4184	3684	3173	3540	4525	4504
		P18242	Cathepsin D OS=Mus musculus GN=Ctsd PE=1 SV=1	Ctsd	0.76533	-0.0238537	69299.4	62107.9	65702.3	57880.6	56294.6	55058.9	64292.1	73262.1
		Q91V41	Ras-related protein Rab-14 OS=Mus musculus GN=Rab14 PE=1 SV=3	Rab14	0.76589	0.0173943	114626	117940	128197	119842	110611	113101	134225	131027
		P16546	Spectrin alpha chain, non-erythrocytic 1 OS=Mus musculus GN=Sptan1 PE=1 SV=4	Sptan1	0.766311	0.00787583	96188.1	94654.1	92494.8	89501.2	99324.3	92583.4	93106	90760.9
		Q8CBW3	Abl interactor 1 OS=Mus musculus GN=Abi1 PE=1 SV=3	Abi1	0.76873	-0.0245925	92109	75845	98687	87545.7	97120	90762	84867.7	72726.7
		Q8JZK9	Hydroxymethylglutaryl-CoA synthase, cytoplasmic OS=Mus musculus GN=Hmgcs1 PE=1 SV=1	Hmgcs1	0.768875	-0.0547333	12038	14199	13404	12722	10934	14654	17197	6712
		Q3UHU5	Protein SOGA2 OS=Mus musculus GN=Soga2 PE=2 SV=1	Soga2	0.769067	0.122686	1237	2682	926	1097	2845	1756	846	1224
		Q62165	Dystroglycan OS=Mus musculus GN=Dag1 PE=1 SV=4	Dag1	0.769752	0.0256257	94673	107736	75945.5	93733.5	102000	89068.5	103400	87154.5
		Q6URW6	Myosin-14 OS=Mus musculus GN=Myh14 PE=1 SV=1	Myh14	0.770848	-0.00910545	56740.7	61453.7	62062	56178	57704.2	56552.8	59887.7	60136.8
		O88952	Protein lin-7 homolog C OS=Mus musculus GN=Lin7c PE=1 SV=2	Lin7c	0.770872	0.0190154	67990	60958.5	68485.8	63525.8	77046	65627	61568.5	61680.8
		Q9DAS9	Guanine nucleotide-binding protein G(I)/G(S)/G(O) subunit gamma-12 OS=Mus musculus GN=Gng12 PE=1 SV=3	Gng12	0.771782	-0.0431687	112625	87549	67918	72479	85190	84878	93573	62228
		P97450	ATP synthase-coupling factor 6, mitochondrial OS=Mus musculus GN=Atp5j PE=1 SV=1	Atp5j	0.772992	-0.0310625	77133	73676.5	62831.2	58939.2	66511.7	80314.2	53517.3	63769.7
		Q9D0E1	Heterogeneous nuclear ribonucleoprotein M OS=Mus musculus GN=Hnrnpm PE=1 SV=3	Hnrnpm	0.77466	-0.0157809	45854.1	45400.4	43359.8	44066.5	50171	44188.8	39479.2	42022
		Q8CGP1	Histone H2B type 1-K OS=Mus musculus GN=Hist1h2bk PE=1 SV=3	Hist1h2bk	0.774725	0.0190151	328456	351455	331141	340459	318119	314664	339980	404448
		Q9D6R2	Isocitrate dehydrogenase [NAD] subunit alpha, mitochondrial OS=Mus musculus GN=Idh3a PE=1 SV=1	Idh3a	0.774813	0.0145991	197251	177785	192914	186797	179517	175196	205385	205668
		O08547	Vesicle-trafficking protein SEC22b OS=Mus musculus GN=Sec22b PE=1 SV=3	Sec22b	0.775095	-0.0471867	35466.5	29672.5	35063	36086.5	26810.5	25786.5	29458.5	47802
		Q8BWT1	3-ketoacyl-CoA thiolase, mitochondrial OS=Mus musculus GN=Acaa2 PE=1 SV=3	Acaa2	0.775879	-0.0196126	23155	19831.8	23209.7	20380.9	21323	22526.1	22970.2	18060.1
		P61967	AP-1 complex subunit sigma-1A OS=Mus musculus GN=Ap1s1 PE=1 SV=1	Ap1s1	0.776095	0.0416578	8386.75	8034.5	10632.8	10358	12623.5	9859.75	9350.75	7136.5
		Q64475	Histone H2B type 1-B OS=Mus musculus GN=Hist1h2bb PE=1 SV=3	Hist1h2bb	0.776751	0.018727	292803	313000	294864	303331	283539	280331	302761	359915
		P05213	Tubulin alpha-1B chain OS=Mus musculus GN=Tuba1b PE=1 SV=2	Tuba1b	0.778475	0.0184701	162665	161422	156537	163390	147255	153114	163297	192242
		Q9Z2I8	Succinyl-CoA ligase [GDP-forming] subunit beta, mitochondrial OS=Mus musculus GN=Suclg2 PE=1 SV=3	Suclg2	0.779292	0.0160111	42058.5	34883.5	37663.5	39069	38755.5	43026	38439.5	35914
		Q61990	Poly(rC)-binding protein 2 OS=Mus musculus GN=Pcbp2 PE=1 SV=1	Pcbp2	0.779824	-0.020111	58235.7	56427.3	57704	49386	59730.3	49245.3	48293	60024.7
		Q6PER3	Microtubule-associated protein RP/EB family member 3 OS=Mus musculus GN=Mapre3 PE=1 SV=1	Mapre3	0.779863	0.0125595	49136	46865.2	46683.8	44265	42153.5	48569.2	48789.8	49785.5
		Q9CPY7	Cytosol aminopeptidase OS=Mus musculus GN=Lap3 PE=1 SV=3	Lap3	0.780837	0.0107083	54974	59807.2	60073.6	59505.8	60510.2	62942	58950.6	54467.4
		Q9WUA2	Phenylalanine--tRNA ligase beta subunit OS=Mus musculus GN=Farsb PE=2 SV=2	Farsb	0.781194	-0.00858501	121382	118958	120838	114011	114866	110978	120158	125107
		P55264	Adenosine kinase OS=Mus musculus GN=Adk PE=1 SV=2	Adk	0.781823	-0.0133283	85989	79448.5	88130	83496.5	88910.5	86558.5	73471.5	83631
		Q8CI32	BAG family molecular chaperone regulator 5 OS=Mus musculus GN=Bag5 PE=1 SV=1	Bag5	0.781823	0.0398214	30370	18245	32094	32371	32852	24028	29276	31427
		Q8C854	Myelin expression factor 2 OS=Mus musculus GN=Myef2 PE=1 SV=1	Myef2	0.781949	-0.0112975	82262	79036.7	79848.7	70632.7	81903.3	75116.3	74452	76786
		P16125	L-lactate dehydrogenase B chain OS=Mus musculus GN=Ldhb PE=1 SV=2	Ldhb	0.782634	-0.0113641	68899.7	66080.4	65391.3	66592.1	66205.5	58838.4	70124.6	68761.2
		Q9R0P5	Destrin OS=Mus musculus GN=Dstn PE=1 SV=3	Dstn	0.783409	0.0146232	79345.1	78752.5	87440.1	86358.7	90571.1	86327	85829.6	74022.1
		O70305	Ataxin-2 OS=Mus musculus GN=Atxn2 PE=1 SV=1	Atxn2	0.784473	0.0163415	112133	110248	107372	131649	109947	112278	124542	122175
		Q8C0T5	Signal-induced proliferation-associated 1-like protein 1 OS=Mus musculus GN=Sipa1l1 PE=1 SV=2	Sipa1l1	0.785814	-0.0335845	23413	26619.5	25713.5	26518.5	33336.5	23044	22054	20395.5
		P62746	Rho-related GTP-binding protein RhoB OS=Mus musculus GN=Rhob PE=1 SV=1	Rhob	0.78649	0.0325261	97444.2	113515	128973	129168	121164	105972	104647	152576
		Q60931	Voltage-dependent anion-selective channel protein 3 OS=Mus musculus GN=Vdac3 PE=1 SV=1	Vdac3	0.787364	-0.0303213	68287	64752.6	50826	73225.1	49670.8	59149.8	70430	70044.8
		Q921F4	Heterogeneous nuclear ribonucleoprotein L-like OS=Mus musculus GN=Hnrnpll PE=1 SV=3	Hnrnpll	0.78739	-0.0118009	40829.4	43780.1	39203.4	45677.1	43900.3	43299.6	40516.9	39773.3
		Q8R361	Rab11 family-interacting protein 5 OS=Mus musculus GN=Rab11fip5 PE=1 SV=2	Rab11fip5	0.787739	-0.0186117	26673	26034.5	24828.2	28741.5	28008.3	26303.2	28373.2	21614.5
		Q9JIW9	Ras-related protein Ral-B OS=Mus musculus GN=Ralb PE=2 SV=1	Ralb	0.788283	-0.0177181	44113.2	46039.6	39938.6	36675.8	36974.2	41004	44718.2	41116
		Q9D2U9	Histone H2B type 3-A OS=Mus musculus GN=Hist3h2ba PE=1 SV=3	Hist3h2ba	0.789243	0.017751	313482	335073	328100	326251	306461	302666	326982	389923
		Q9WUD8	Fas apoptotic inhibitory molecule 1 OS=Mus musculus GN=Faim PE=1 SV=1	Faim	0.789292	0.0220617	29976.5	31218	32316	34177	30874	34677	37925.5	27028
		P50396	Rab GDP dissociation inhibitor alpha OS=Mus musculus GN=Gdi1 PE=1 SV=3	Gdi1	0.789588	0.00991074	54950.9	62253.3	54676.8	61068.4	58916.2	57931.5	58059	60351.4
		Q501J6	Probable ATP-dependent RNA helicase DDX17 OS=Mus musculus GN=Ddx17 PE=2 SV=1	Ddx17	0.79056	-0.0258069	31112	39106	31521	29970	35185	25534	32851	34740
		P62874	Guanine nucleotide-binding protein G(I)/G(S)/G(T) subunit beta-1 OS=Mus musculus GN=Gnb1 PE=1 SV=3	Gnb1	0.790826	0.00952041	31897.2	34573.4	33304.4	35413.5	33742.4	31901.9	35991.9	34839.3
		Q9DCL8	Protein phosphatase inhibitor 2 OS=Mus musculus GN=Ppp1r2 PE=1 SV=3	Ppp1r2	0.793525	-0.0190374	164881	185568	157001	175338	143818	190265	176477	159229
		Q8BIJ6	Isoleucine--tRNA ligase, mitochondrial OS=Mus musculus GN=Iars2 PE=1 SV=1	Iars2	0.793775	-0.0207388	57318	53793	70203	51824	60895	55666	53598	58144
		P32020	Non-specific lipid-transfer protein OS=Mus musculus GN=Scp2 PE=1 SV=3	Scp2	0.794904	-0.0178788	235764	226687	211739	257229	203779	261466	226110	223411
		Q9R226	KH domain-containing, RNA-binding, signal transduction-associated protein 3 OS=Mus musculus GN=Khdrbs3 PE=1 SV=1	Khdrbs3	0.795274	-0.0128222	175467	152602	148033	147940	145224	153755	155750	161311
		Q9ESZ8	General transcription factor II-I OS=Mus musculus GN=Gtf2i PE=1 SV=3	Gtf2i	0.795406	0.0327806	23195	21801	20069	29381	28238	23404	26732	19168
		Q60575	Kinesin-like protein KIF1B OS=Mus musculus GN=Kif1b PE=1 SV=2	Kif1b	0.795916	-0.0284457	86762	84748	63699	89409	69663	82502	94734	68485
		Q8QZT1	Acetyl-CoA acetyltransferase, mitochondrial OS=Mus musculus GN=Acat1 PE=1 SV=1	Acat1	0.796039	0.0129282	79712.9	79930.7	84772.2	74919.1	87766.7	83191.2	80183	72322.4
		P70696	Histone H2B type 1-A OS=Mus musculus GN=Hist1h2ba PE=1 SV=3	Hist1h2ba	0.796544	0.0185661	550090	605435	583771	587769	543947	536201	587555	702566
		O70194	Eukaryotic translation initiation factor 3 subunit D OS=Mus musculus GN=Eif3d PE=1 SV=2	Eif3d	0.796859	0.0327245	16519	11531	10916	12555	15557	13279	10995	13376
		P49312	Heterogeneous nuclear ribonucleoprotein A1 OS=Mus musculus GN=Hnrnpa1 PE=1 SV=2	Hnrnpa1	0.796894	-0.015367	96131.3	94806.7	92913.4	90990.9	77876.3	96721.9	102351	92132.9
		Q80Y24	Prickle-like protein 2 OS=Mus musculus GN=Prickle2 PE=1 SV=3	Prickle2	0.797282	-0.0226378	70995	52420	66448	75975	61376	68143	69915	60386
		Q8R0A5	Transcription elongation factor A protein-like 3 OS=Mus musculus GN=Tceal3 PE=2 SV=2	Tceal3	0.79778	-0.025238	108580	96956	77818.5	85692	100901	97817	82325.5	78688.5
		Q80TK0	Uncharacterized protein KIAA1107 OS=Mus musculus GN=Kiaa1107 PE=2 SV=5	Kiaa1107	0.798244	-0.00649983	58989.5	65224.5	60948	60844.5	60305	60944.5	60025	63133
		Q9EQF6	Dihydropyrimidinase-related protein 5 OS=Mus musculus GN=Dpysl5 PE=1 SV=1	Dpysl5	0.798503	-0.0122371	68228.5	61785.6	60420.9	67082	68700.8	60423	59302.2	65939.8
		Q8K310	Matrin-3 OS=Mus musculus GN=Matr3 PE=1 SV=1	Matr3	0.798599	-0.0193548	92758.8	92742.2	87538.2	80558.2	101853	74111.8	86432	84357.2
		Q62418	Drebrin-like protein OS=Mus musculus GN=Dbnl PE=1 SV=2	Dbnl	0.798702	-0.019547	45701.4	57446.6	47959.3	53369.3	53578.6	55683.2	45096.7	46121.2
		Q9D7N9	Adipocyte plasma membrane-associated protein OS=Mus musculus GN=Apmap PE=1 SV=1	Apmap	0.798869	0.023267	79541.7	82965.3	79224	101301	71754	93999.7	92777.7	92482.3
		Q8K2K6	Arf-GAP domain and FG repeat-containing protein 1 OS=Mus musculus GN=Agfg1 PE=1 SV=2	Agfg1	0.799156	0.0357069	29117	25701	17876	28491	27916	30377	20044	26461
		P62751	60S ribosomal protein L23a OS=Mus musculus GN=Rpl23a PE=1 SV=1	Rpl23a	0.800155	-0.0140115	93979.7	111226	115783	106820	111558	109975	98391.2	101889
		Q61879	Myosin-10 OS=Mus musculus GN=Myh10 PE=1 SV=2	Myh10	0.800402	0.00592967	50303.6	49478.2	49309.8	50464.2	52678.8	47704	51087.3	49268.9
		P70699	Lysosomal alpha-glucosidase OS=Mus musculus GN=Gaa PE=1 SV=2	Gaa	0.80042	-0.0229626	81103	86014	80374	92845	95015	65930	78523	93053
		Q9CZ42	ATP-dependent (S)-NAD(P)H-hydrate dehydratase OS=Mus musculus GN=Carkd PE=1 SV=1	Carkd	0.801	0.0214349	106905	135387	124538	126804	149302	121462	111964	121487
		O70433	Four and a half LIM domains protein 2 OS=Mus musculus GN=Fhl2 PE=1 SV=1	Fhl2	0.801713	-0.027927	13892	12465	14029	14883	13478.5	15942	14735	9570
		Q6PDG5	SWI/SNF complex subunit SMARCC2 OS=Mus musculus GN=Smarcc2 PE=1 SV=2	Smarcc2	0.803462	0.0201457	65957	46904	58072	56641.7	54325.3	63318	55427.3	59088.7
		P21107	Tropomyosin alpha-3 chain OS=Mus musculus GN=Tpm3 PE=1 SV=3	Tpm3	0.8035	0.0117617	38910.4	36305.8	32354.5	34225.7	36800.9	34869.2	34287.1	37506.9
		O35495	Cyclin-dependent kinase 14 OS=Mus musculus GN=Cdk14 PE=2 SV=2	Cdk14	0.804416	-0.012893	74184	71746	68138	76554	63430	70257	76464	76724
		P62849	40S ribosomal protein S24 OS=Mus musculus GN=Rps24 PE=2 SV=1	Rps24	0.805131	-0.025601	162477	133701	156612	129702	128220	176268	139457	123634
		Q91ZU6	Dystonin OS=Mus musculus GN=Dst PE=1 SV=1	Dst	0.805292	0.0231381	12164.7	13393.3	13338.3	16352	16587	12938.3	14070.7	12930.7
		Q64516	Glycerol kinase OS=Mus musculus GN=Gk PE=2 SV=2	Gk	0.805549	0.0258502	60796	49132	61309	65009	58024	59239	51046	74044
		Q9DCZ1	GMP reductase 1 OS=Mus musculus GN=Gmpr PE=2 SV=1	Gmpr	0.805765	-0.0148915	47943.5	48864.5	52821.2	41973.2	42348	48019.8	49305.2	49076.2
		Q6ZPJ3	Ubiquitin-conjugating enzyme E2 O OS=Mus musculus GN=Ube2o PE=1 SV=3	Ube2o	0.807778	-0.0128468	40952.5	39723	39511.5	35610	42092.5	38183.5	39141	34378.5
		P47708	Rabphilin-3A OS=Mus musculus GN=Rph3a PE=1 SV=2	Rph3a	0.808424	0.0151807	83060	96887.5	93075.5	75511	86860	92688	83902	90375
		Q6PCP5	Mitochondrial fission factor OS=Mus musculus GN=Mff PE=1 SV=1	Mff	0.808455	-0.018172	17468	17475.5	22039.5	20196	19646	17660.5	17549.5	20920.5
		Q9CPT4	UPF0556 protein C19orf10 homolog OS=Mus musculus GN=D17Wsu104e PE=2 SV=1	D17Wsu104e	0.808808	0.011939	95116.5	94213.5	94636.5	107692	91547	100350	97194	107244
		Q9D2M8	Ubiquitin-conjugating enzyme E2 variant 2 OS=Mus musculus GN=Ube2v2 PE=2 SV=4	Ube2v2	0.809192	-0.0168549	68140.5	64037	55147	61504.5	67612.5	60099	63982	52941.5
		Q9D0L8	mRNA cap guanine-N7 methyltransferase OS=Mus musculus GN=Rnmt PE=1 SV=1	Rnmt	0.809394	0.0134363	50188.2	53542.5	48761	53349.2	52978.5	58811	47946.5	48870.8
		B0V2N1	Receptor-type tyrosine-protein phosphatase S OS=Mus musculus GN=Ptprs PE=1 SV=1	Ptprs	0.809817	0.012795	53526	54382	48704	57096	59923	50375.4	54089.4	52054.6
		Q5DTT2	PH and SEC7 domain-containing protein 1 OS=Mus musculus GN=Psd PE=1 SV=2	Psd	0.810485	0.0402646	13537	7968.5	12662	16100	15760	13793	10736	12002.5
		Q9Z2Y8	Proline synthase co-transcribed bacterial homolog protein OS=Mus musculus GN=Prosc PE=1 SV=1	Prosc	0.81131	0.0201949	95983	77609.5	74642.5	92494.5	93106.5	95356.5	76871.5	82276
		P35436	Glutamate receptor ionotropic, NMDA 2A OS=Mus musculus GN=Grin2a PE=1 SV=2	Grin2a	0.811545	-0.0313412	57774	79693	88261	98542	89069	86491	69712	68835
		Q9D967	Magnesium-dependent phosphatase 1 OS=Mus musculus GN=Mdp1 PE=1 SV=1	Mdp1	0.81157	0.0635789	4383	7336	6632	3779	7922	7698	4279	3638
		P62852	40S ribosomal protein S25 OS=Mus musculus GN=Rps25 PE=1 SV=1	Rps25	0.8119	0.0131628	149454	146503	144556	158736	151666	167972	154819	132681
		P99029	Peroxiredoxin-5, mitochondrial OS=Mus musculus GN=Prdx5 PE=1 SV=2	Prdx5	0.812526	-0.0122501	90719.1	91016.3	92105.2	91354.9	91118.3	102304	85903.2	81396.4
		P48036	Annexin A5 OS=Mus musculus GN=Anxa5 PE=1 SV=1	Anxa5	0.812825	0.0241383	143380	159566	144873	192201	148234	144851	171827	190557
		Q9D2R0	Acetoacetyl-CoA synthetase OS=Mus musculus GN=Aacs PE=2 SV=1	Aacs	0.813017	0.0226779	20192	19923	14854	19641	21865	19741	16464	18232
		Q9CWK8	Sorting nexin-2 OS=Mus musculus GN=Snx2 PE=1 SV=2	Snx2	0.813349	-0.0165265	100448	95379	80162	85309	100016	87816.5	85328	82166
		Q9CR86	Calcium-regulated heat stable protein 1 OS=Mus musculus GN=Carhsp1 PE=1 SV=1	Carhsp1	0.81396	-0.027656	55012	58969	58371	46696	49253	68491	52511	42735
		P63044	Vesicle-associated membrane protein 2 OS=Mus musculus GN=Vamp2 PE=1 SV=2	Vamp2	0.814057	-0.0240171	62954.4	56422.8	55337.9	49466.5	63288.4	57690.6	56608	41210.4
		Q7TQF7	Amphiphysin OS=Mus musculus GN=Amph PE=1 SV=1	Amph	0.81445	-0.00743755	90565.8	92469.7	97308.7	91186.6	93226.5	98255.8	87195.8	90089.4
		Q9Z1G4	V-type proton ATPase 116 kDa subunit a isoform 1 OS=Mus musculus GN=Atp6v0a1 PE=1 SV=3	Atp6v0a1	0.815248	0.0296384	120169	118022	109844	104317	86063	147499	105804	126393
		Q9Z140	Copine-6 OS=Mus musculus GN=Cpne6 PE=2 SV=1	Cpne6	0.81656	0.0152808	54699.3	44484.8	53119.2	53551.2	48519.4	48237.3	55960.8	56282.6
		P43275	Histone H1.1 OS=Mus musculus GN=Hist1h1a PE=1 SV=2	Hist1h1a	0.817512	0.0228216	312547	262557	216423	254981	229517	258243	288487	294144
		Q8BG05	Heterogeneous nuclear ribonucleoprotein A3 OS=Mus musculus GN=Hnrnpa3 PE=1 SV=1	Hnrnpa3	0.817738	-0.00820326	116380	114704	106363	115489	115740	114024	103164	116294
		P58871	182 kDa tankyrase-1-binding protein OS=Mus musculus GN=Tnks1bp1 PE=1 SV=2	Tnks1bp1	0.818265	-0.0162191	93820	103115	92908	104549	93659.3	84650.7	96633.7	113051
		Q9DB20	ATP synthase subunit O, mitochondrial OS=Mus musculus GN=Atp5o PE=1 SV=1	Atp5o	0.819631	0.0146412	208305	217173	198196	217662	208804	209957	246495	188398
		P43274	Histone H1.4 OS=Mus musculus GN=Hist1h1e PE=1 SV=2	Hist1h1e	0.82021	-0.0113335	152642	149984	133028	132633	151533	137340	131868	141106
		P63323	40S ribosomal protein S12 OS=Mus musculus GN=Rps12 PE=1 SV=2	Rps12	0.820679	-0.0115289	84842.5	73190.7	75375	69887.8	75101.2	80045.8	72479.3	72173
		P56812	Programmed cell death protein 5 OS=Mus musculus GN=Pdcd5 PE=1 SV=3	Pdcd5	0.820966	0.017326	22167	17220	18517	21514	21864	20513	20576	17841
		P33175	Kinesin heavy chain isoform 5A OS=Mus musculus GN=Kif5a PE=1 SV=3	Kif5a	0.822044	0.0112431	50274.8	57877.8	55574.7	51176.2	56644.2	53698.2	57554.7	49422.7
		Q91ZP9	N-terminal EF-hand calcium-binding protein 2 OS=Mus musculus GN=Necab2 PE=1 SV=1	Necab2	0.82244	-0.029436	14303	13716	12893	19728	12954	13697	14276	17928
		P62761	Visinin-like protein 1 OS=Mus musculus GN=Vsnl1 PE=1 SV=2	Vsnl1	0.822867	0.0176852	131776	127855	134763	150568	128594	118321	153980	153705
		Q3UHX2	28 kDa heat- and acid-stable phosphoprotein OS=Mus musculus GN=Pdap1 PE=1 SV=1	Pdap1	0.823521	-0.0115967	205990	205435	196472	194700	195721	216808	172801	207962
		P62889	60S ribosomal protein L30 OS=Mus musculus GN=Rpl30 PE=2 SV=2	Rpl30	0.824001	0.0158703	104621	117852	113317	112972	122916	113453	93982.1	125534
		Q7TN79	A-kinase anchor protein 7 isoform gamma OS=Mus musculus GN=Akap7 PE=1 SV=2	Akap7	0.825102	-0.0250925	50202	53008	44528	45308	56033	44658	34451	53060
		Q9Z1R2	Large proline-rich protein BAG6 OS=Mus musculus GN=Bag6 PE=1 SV=1	Bag6	0.825893	0.0383044	7744	8636	10333	13674	9483	8100	12905	11446
		P80316	T-complex protein 1 subunit epsilon OS=Mus musculus GN=Cct5 PE=1 SV=1	Cct5	0.826303	-0.00740471	101842	115509	108629	105774	108519	108791	109924	101322
		P31938	Dual specificity mitogen-activated protein kinase kinase 1 OS=Mus musculus GN=Map2k1 PE=1 SV=2	Map2k1	0.826427	-0.00904631	109875	113064	121300	122803	108889	114101	114789	125037
		O35643	AP-1 complex subunit beta-1 OS=Mus musculus GN=Ap1b1 PE=2 SV=2	Ap1b1	0.827358	0.0113278	97459.3	111120	105458	104610	116200	95893.2	102152	109144
		P61759	Prefoldin subunit 3 OS=Mus musculus GN=Vbp1 PE=2 SV=2	Vbp1	0.827415	0.0125373	19748.5	20541.5	18960.5	21588.5	21559	19307	22558.5	18428
		P54285	Voltage-dependent L-type calcium channel subunit beta-3 OS=Mus musculus GN=Cacnb3 PE=2 SV=2	Cacnb3	0.827941	-0.0149649	123925	120980	135327	146133	121192	120372	128634	148290
		P14869	60S acidic ribosomal protein P0 OS=Mus musculus GN=Rplp0 PE=1 SV=3	Rplp0	0.829014	0.0231117	99338.5	76797.5	74736	89756	82800.5	70802.5	94765	100132
		Q99LY9	NADH dehydrogenase [ubiquinone] iron-sulfur protein 5 OS=Mus musculus GN=Ndufs5 PE=1 SV=3	Ndufs5	0.829977	0.00912794	71392.7	65368.9	73858.9	68557.7	76875.1	68995.8	67422.1	68433.4
		P15508	Spectrin beta chain, erythrocytic OS=Mus musculus GN=Sptb PE=1 SV=4	Sptb	0.830121	-0.0210918	268261	410350	399901	410441	372937	351915	367883	364814
		Q80YN3	Breast carcinoma-amplified sequence 1 homolog OS=Mus musculus GN=Bcas1 PE=2 SV=3	Bcas1	0.830571	-0.0210102	94871.7	96560.5	130062	101939	112536	104551	109946	87502.9
		Q9CQR4	Acyl-coenzyme A thioesterase 13 OS=Mus musculus GN=Acot13 PE=1 SV=1	Acot13	0.831101	-0.00853325	127774	117846	119061	128396	131303	125695	115553	116319
		Q63844	Mitogen-activated protein kinase 3 OS=Mus musculus GN=Mapk3 PE=1 SV=5	Mapk3	0.831428	0.021949	91067	117477	77020	85250	87633	95981	94677	100662
		Q61249	Immunoglobulin-binding protein 1 OS=Mus musculus GN=Igbp1 PE=1 SV=1	Igbp1	0.831695	-0.0188358	8943	7622	8189	11029	8741	8483	9174	8711
		Q61792	LIM and SH3 domain protein 1 OS=Mus musculus GN=Lasp1 PE=1 SV=1	Lasp1	0.8322	-0.0178519	188233	246763	230555	184554	193338	204368	228762	208462
		P69566	Ran-binding protein 9 OS=Mus musculus GN=Ranbp9 PE=1 SV=1	Ranbp9	0.832993	0.0120946	19212	19218	19056	18002	17237	21742	17966	19456
		Q62419	Endophilin-A2 OS=Mus musculus GN=Sh3gl1 PE=1 SV=1	Sh3gl1	0.833609	0.00752093	88930.2	89434	83989.6	87682.7	88826.4	88066.9	94567.6	81208.2
		Q9DB05	Alpha-soluble NSF attachment protein OS=Mus musculus GN=Napa PE=1 SV=1	Napa	0.834231	-0.0123838	108732	116183	115187	120731	100527	110100	114994	129505
		P57722	Poly(rC)-binding protein 3 OS=Mus musculus GN=Pcbp3 PE=2 SV=3	Pcbp3	0.835238	-0.0189626	72654	70260	67538	56257	74138	56274.5	58949.5	72289.5
		Q80WM5	Hyaluronan and proteoglycan link protein 3 OS=Mus musculus GN=Hapln3 PE=2 SV=3	Hapln3	0.835246	0.0605455	16854	34271	27134	23367	30244	36005	32462	9068
		P16014	Secretogranin-1 OS=Mus musculus GN=Chgb PE=1 SV=2	Chgb	0.835549	-0.0169755	19449.8	13914.2	17102.8	19560.5	17483	16455.8	16846.5	18053.2
		Q6NZL0	Protein SOGA3 OS=Mus musculus GN=Soga3 PE=2 SV=2	Soga3	0.836669	-0.00598265	15411.6	15401.1	17039.3	16096.3	16181.4	16295.1	15336	15753.1
		Q811Q9	Choline-phosphate cytidylyltransferase B OS=Mus musculus GN=Pcyt1b PE=1 SV=2	Pcyt1b	0.83698	0.0138513	40300	37735	38787	42802	45366	38447	43047	34975
		Q8CAY6	Acetyl-CoA acetyltransferase, cytosolic OS=Mus musculus GN=Acat2 PE=1 SV=2	Acat2	0.838707	0.0368678	8213.67	7277.33	10753.7	13085	11427.7	10851.7	6949.33	11551
		Q99JP0	Mitogen-activated protein kinase kinase kinase kinase 3 OS=Mus musculus GN=Map4k3 PE=1 SV=4	Map4k3	0.838913	-0.0342342	36088	51618	28773	34569	25909	41218	41408	37342
		P05214	Tubulin alpha-3 chain OS=Mus musculus GN=Tuba3a PE=1 SV=1	Tuba3a	0.83892	0.0145323	192398	191103	184359	193498	172319	178432	191984	229689
		Q8BUM6	Protein FAM163B OS=Mus musculus GN=Fam163b PE=2 SV=1	Fam163b	0.839082	-0.0140421	56803	54139	56876	68116	60823	57173	51951	62674
		Q80Z38	SH3 and multiple ankyrin repeat domains protein 2 OS=Mus musculus GN=Shank2 PE=1 SV=2	Shank2	0.83926	-0.0114461	68189.6	73795.6	68597.6	76781.6	79384	72877.2	67146.4	64667.6
		P23198	Chromobox protein homolog 3 OS=Mus musculus GN=Cbx3 PE=1 SV=2	Cbx3	0.839664	0.0200033	38914	31726.5	27712	34425.5	39932	30582	31935.5	32984.5
		Q64378	Peptidyl-prolyl cis-trans isomerase FKBP5 OS=Mus musculus GN=Fkbp5 PE=1 SV=1	Fkbp5	0.840415	-0.0164035	61633	62958	62066	71580	66566	74555	58235	54645
		A2AGT5	Cytoskeleton-associated protein 5 OS=Mus musculus GN=Ckap5 PE=2 SV=1	Ckap5	0.840928	-0.0180619	49772	52510	65286	49463	58478	57251	50891	46491
		Q9WVF7	DNA polymerase epsilon catalytic subunit A OS=Mus musculus GN=Pole PE=2 SV=3	Pole	0.841035	0.0716602	5534	5942	3332	9250	8842	3876	9738	3326
		P60840	Alpha-endosulfine OS=Mus musculus GN=Ensa PE=1 SV=1	Ensa	0.841211	-0.0211775	65854.5	65124.5	67517.5	58804.5	69986.5	75506.5	58970	47389
		P56212	cAMP-regulated phosphoprotein 19 OS=Mus musculus GN=Arpp19 PE=1 SV=2	Arpp19	0.841211	-0.0211775	65854.5	65124.5	67517.5	58804.5	69986.5	75506.5	58970	47389
		Q9DB27	Malignant T-cell-amplified sequence 1 OS=Mus musculus GN=Mcts1 PE=2 SV=1	Mcts1	0.841213	-0.0319623	76236	59831	81213	61478.5	66879.8	93708	55538	53723
		P63213	Guanine nucleotide-binding protein G(I)/G(S)/G(O) subunit gamma-2 OS=Mus musculus GN=Gng2 PE=2 SV=2	Gng2	0.841465	-0.0191368	206705	210028	171286	171760	159726	171726	191006	222780
		Q8VHW2	Voltage-dependent calcium channel gamma-8 subunit OS=Mus musculus GN=Cacng8 PE=1 SV=1	Cacng8	0.841605	0.0121413	258266	274028	299883	283722	318266	265772	256931	288478
		P62242	40S ribosomal protein S8 OS=Mus musculus GN=Rps8 PE=1 SV=2	Rps8	0.842137	0.0045639	104452	95532.1	96879.7	96019.7	98935.1	98715.1	99724.9	97301.1
		Q64521	Glycerol-3-phosphate dehydrogenase, mitochondrial OS=Mus musculus GN=Gpd2 PE=1 SV=2	Gpd2	0.842335	-0.00735676	113400	105070	104166	101111	99794.5	109056	101359	110421
		Q9Z268	RasGAP-activating-like protein 1 OS=Mus musculus GN=Rasal1 PE=2 SV=2	Rasal1	0.842556	-0.0100405	36008.2	36833.6	37942.8	41338.6	38577.2	39883	38651.4	33484.2
		Q62048	Astrocytic phosphoprotein PEA-15 OS=Mus musculus GN=Pea15 PE=1 SV=1	Pea15	0.843176	-0.00755456	147509	143976	136044	132974	142434	138600	146623	128610
		Q9Z2Q6	Septin-5 OS=Mus musculus GN=Sept5 PE=1 SV=2	Sept5	0.843259	0.0110829	81304.4	77509.4	80408.3	86425.4	80164.7	93780.9	79691.7	75619.4
		Q61301	Catenin alpha-2 OS=Mus musculus GN=Ctnna2 PE=1 SV=3	Ctnna2	0.843283	0.0103905	36346.5	36689.6	38309.5	41477.3	41124.3	36985.3	35107.1	41194.1
		O70172	Phosphatidylinositol 5-phosphate 4-kinase type-2 alpha OS=Mus musculus GN=Pip4k2a PE=1 SV=1	Pip4k2a	0.845948	0.00702976	76899	84479.2	88649.8	87992	82224.4	86947	86936.6	84288.2
		P42208	Septin-2 OS=Mus musculus GN=Sept2 PE=1 SV=2	Sept2	0.845981	0.021063	38086.7	30029.3	37612.2	41069.3	34157.3	46009.2	37149.5	32573.5
		Q921I1	Serotransferrin OS=Mus musculus GN=Tf PE=1 SV=1	Tf	0.84605	-0.00705193	91366.2	88423.6	100491	93148.6	98014.6	88442.2	92604.4	91735
		Q91WD5	NADH dehydrogenase [ubiquinone] iron-sulfur protein 2, mitochondrial OS=Mus musculus GN=Ndufs2 PE=1 SV=1	Ndufs2	0.846343	0.014867	80400.5	63098	65210.2	63920	71916.7	71812.3	72383.8	60569
		Q8R0A7	Uncharacterized protein KIAA0513 OS=Mus musculus GN=Kiaa0513 PE=2 SV=1	Kiaa0513	0.846534	0.0100075	73449.8	80072.2	70799.5	77303.8	69443.2	84537.8	74980	75682.8
		Q8CDN6	Thioredoxin-like protein 1 OS=Mus musculus GN=Txnl1 PE=2 SV=3	Txnl1	0.847845	0.070136	6219	5871	13481	6039	13671	6851	4004	9301
		P31648	Sodium- and chloride-dependent GABA transporter 1 OS=Mus musculus GN=Slc6a1 PE=1 SV=2	Slc6a1	0.847891	0.0136547	95351.4	81724.4	91048.8	85908.6	85942.6	105390	83382.7	84152.4
		P62814	V-type proton ATPase subunit B, brain isoform OS=Mus musculus GN=Atp6v1b2 PE=1 SV=1	Atp6v1b2	0.847959	-0.00666875	76876	75959.1	74182.1	68600.4	72923.5	72076.1	78051.6	70595.1
		Q9WTX5	S-phase kinase-associated protein 1 OS=Mus musculus GN=Skp1 PE=1 SV=3	Skp1	0.848295	-0.0151698	41337.6	39572.7	42227.2	40022.2	49018.3	38163.3	38341.5	35161.5
		P62908	40S ribosomal protein S3 OS=Mus musculus GN=Rps3 PE=1 SV=1	Rps3	0.849086	-0.0116729	73170.5	65902.5	71875.5	68908.5	65030.8	63996.2	80293.8	67269.5
		Q99M28	RNA-binding protein with serine-rich domain 1 OS=Mus musculus GN=Rnps1 PE=2 SV=1	Rnps1	0.849214	-0.0142343	144328	125233	130646	116221	106913	127929	135577	138658
		Q8BL66	Early endosome antigen 1 OS=Mus musculus GN=Eea1 PE=1 SV=2	Eea1	0.84961	0.0116412	59214.8	56112.8	52882.5	66430.2	54601.5	59632.2	63778	59360
		P83882	60S ribosomal protein L36a OS=Mus musculus GN=Rpl36a PE=1 SV=2	Rpl36a	0.850402	0.00970241	61239	57224.3	58505.7	64277.3	60984.3	67825	55978	58799.7
		Q80WS3	rRNA/tRNA 2'-O-methyltransferase fibrillarin-like protein 1 OS=Mus musculus GN=Fbll1 PE=2 SV=1	Fbll1	0.850425	0.17591	6339	0	0	7418	0	8068	8109	0
		O88569	Heterogeneous nuclear ribonucleoproteins A2/B1 OS=Mus musculus GN=Hnrnpa2b1 PE=1 SV=2	Hnrnpa2b1	0.852386	0.00646169	50263.3	48275.4	46904.5	49508.7	49859.8	51321.6	44821.1	50209.3
		Q8C754	Vacuolar protein sorting-associated protein 52 homolog OS=Mus musculus GN=Vps52 PE=2 SV=1	Vps52	0.85246	-0.0178872	17346	16147	16865	17400	16922	14932	20826	13866
		P97820	Mitogen-activated protein kinase kinase kinase kinase 4 OS=Mus musculus GN=Map4k4 PE=1 SV=1	Map4k4	0.852906	-0.0288361	52156	49376	41027.5	45156.5	39526	32728.5	46806.5	63242
		Q9CWH6	Proteasome subunit alpha type-7-like OS=Mus musculus GN=Psma8 PE=2 SV=1	Psma8	0.853208	0.0215763	77358	77566.5	48032.5	69054	74044.5	67445.5	74723	61667
		P38060	Hydroxymethylglutaryl-CoA lyase, mitochondrial OS=Mus musculus GN=Hmgcl PE=1 SV=2	Hmgcl	0.853747	0.0112501	43159.5	33390.2	42562.8	41842	41008.5	41056.5	39224.8	41475.5
		P84086	Complexin-2 OS=Mus musculus GN=Cplx2 PE=1 SV=1	Cplx2	0.853941	0.0092987	191436	180082	192731	189545	195710	190144	166810	208138
		Q8BWF0	Succinate-semialdehyde dehydrogenase, mitochondrial OS=Mus musculus GN=Aldh5a1 PE=1 SV=1	Aldh5a1	0.854909	-0.00894103	92843.1	102523	109333	91704.2	100737	102137	96691	93294
		Q925I1	ATPase family AAA domain-containing protein 3 OS=Mus musculus GN=Atad3 PE=1 SV=1	Atad3	0.85504	-0.0157968	47038.8	43237.8	35082.3	43893.2	40324.7	39682.7	48692	37879.2
		P08551	Neurofilament light polypeptide OS=Mus musculus GN=Nefl PE=1 SV=5	Nefl	0.855872	0.0109592	76864.5	67482.3	78201.1	69417.2	76077.9	73980	80299.4	64807.6
		P97390	Vacuolar protein sorting-associated protein 45 OS=Mus musculus GN=Vps45 PE=1 SV=1	Vps45	0.855904	-0.0156688	32649.7	37630.7	32183	42581	32017.3	35750.7	40353	34650.7
		P27546	Microtubule-associated protein 4 OS=Mus musculus GN=Map4 PE=1 SV=3	Map4	0.856764	-0.0143155	95557.7	104290	122907	102225	119574	100351	93336.6	105635
		Q8BNW9	Kelch repeat and BTB domain-containing protein 11 OS=Mus musculus GN=Kbtbd11 PE=1 SV=3	Kbtbd11	0.857551	0.0508555	13584	11816	32784	36083	27512	24077	22865	24607
		P62918	60S ribosomal protein L8 OS=Mus musculus GN=Rpl8 PE=2 SV=2	Rpl8	0.857923	-0.011518	109059	103273	99544.4	106832	112963	113270	99959.7	87693.3
		P42669	Transcriptional activator protein Pur-alpha OS=Mus musculus GN=Pura PE=1 SV=1	Pura	0.858203	0.00572161	120058	124933	127434	121968	128191	118153	118906	131972
		P46660	Alpha-internexin OS=Mus musculus GN=Ina PE=1 SV=3	Ina	0.858411	-0.0146052	77871	71341.4	79319	67062.5	75282.5	77378.1	80559.2	58056.9
		P63005	Platelet-activating factor acetylhydrolase IB subunit alpha OS=Mus musculus GN=Pafah1b1 PE=1 SV=2	Pafah1b1	0.858938	-0.0198089	91158	99682.5	93878.5	91500	67103	93842.5	92577	115244
		P05201	Aspartate aminotransferase, cytoplasmic OS=Mus musculus GN=Got1 PE=1 SV=3	Got1	0.85896	0.00902972	79458.4	72677.8	71174.2	83078	75795.8	80868.6	81473.8	71016.8
		Q60770	Syntaxin-binding protein 3 OS=Mus musculus GN=Stxbp3 PE=1 SV=1	Stxbp3	0.86017	-0.0118928	26581	32648	28683	27536	30185	25626	31205	27059
		Q9JKS5	Intracellular hyaluronan-binding protein 4 OS=Mus musculus GN=Habp4 PE=1 SV=2	Habp4	0.861013	-0.0164575	20607	20402.5	22142.5	24862.5	26572	19819	21075	19100
		Q8VEJ9	Vacuolar protein sorting-associated protein 4A OS=Mus musculus GN=Vps4a PE=1 SV=1	Vps4a	0.861263	-0.0121524	56601	64720.3	64030.3	69164	55846.7	60555.7	63238.7	71781.7
		Q8VCW8	Acyl-CoA synthetase family member 2, mitochondrial OS=Mus musculus GN=Acsf2 PE=1 SV=1	Acsf2	0.861396	0.0321064	1291	2380	1536	2237	2174	1764	2294	1451
		Q9CQM9	Glutaredoxin-3 OS=Mus musculus GN=Glrx3 PE=1 SV=1	Glrx3	0.861511	-0.0152114	81159.7	92987.3	116859	112133	100717	95730.7	100947	99611.7
		P08414	Calcium/calmodulin-dependent protein kinase type IV OS=Mus musculus GN=Camk4 PE=1 SV=2	Camk4	0.861701	0.0135662	58181	52643	49151	55930	51257	54067	48775.5	64734.5
		Q6A065	Centrosomal protein of 170 kDa OS=Mus musculus GN=Cep170 PE=1 SV=2	Cep170	0.861891	-0.0218759	5518.5	6425.5	6869.5	6214	5948.5	6098	7922.5	4511
		P02798	Metallothionein-2 OS=Mus musculus GN=Mt2 PE=1 SV=2	Mt2	0.862694	-0.0433269	76947	94183	171790	86501	107178	108726	130405	64506
		P47955	60S acidic ribosomal protein P1 OS=Mus musculus GN=Rplp1 PE=2 SV=1	Rplp1	0.862828	-0.0276855	23916.8	35622.8	40561.8	30382.2	37304.5	36755.2	30595.2	22216
		Q3UX10	Tubulin alpha chain-like 3 OS=Mus musculus GN=Tubal3 PE=2 SV=2	Tubal3	0.863574	0.015082	339430	354475	349234	337365	275111	335675	395087	395452
		P62911	60S ribosomal protein L32 OS=Mus musculus GN=Rpl32 PE=1 SV=2	Rpl32	0.86439	-0.0124427	107279	81934.4	95140.9	94061.9	96813	101210	93635	82049.2
		Q9JJZ2	Tubulin alpha-8 chain OS=Mus musculus GN=Tuba8 PE=1 SV=1	Tuba8	0.864938	0.0138025	344526	340295	328469	344554	308774	308473	340055	419283
		O09172	Glutamate--cysteine ligase regulatory subunit OS=Mus musculus GN=Gclm PE=2 SV=1	Gclm	0.865186	0.0200803	10033	13391	13271	14599	13787	14280	9878	14379
		P63085	Mitogen-activated protein kinase 1 OS=Mus musculus GN=Mapk1 PE=1 SV=3	Mapk1	0.86617	-0.0373132	8708	4913.6	5692.6	7293	8426.4	7081.2	6940	3166.8
		Q9D2N9	Vacuolar protein sorting-associated protein 33A OS=Mus musculus GN=Vps33a PE=1 SV=2	Vps33a	0.866937	-0.00970446	40064	38898	41511	45327	45317	41430	36394	41050
		Q9CYT6	Adenylyl cyclase-associated protein 2 OS=Mus musculus GN=Cap2 PE=1 SV=1	Cap2	0.86779	0.00919579	124251	111193	119393	132927	110344	122675	128184	131047
		Q61016	Guanine nucleotide-binding protein G(I)/G(S)/G(O) subunit gamma-7 OS=Mus musculus GN=Gng7 PE=2 SV=2	Gng7	0.868296	-0.0101274	36365.5	38460.2	34647.5	33752.8	36906	33514	39788.8	31566.8
		P32883	GTPase KRas OS=Mus musculus GN=Kras PE=1 SV=1	Kras	0.869111	-0.00767621	59506.5	52444.8	58360.2	62225	60956	53541.2	58993	57261.2
		P14131	40S ribosomal protein S16 OS=Mus musculus GN=Rps16 PE=2 SV=4	Rps16	0.869382	0.013738	71896	72606.3	63691.8	73639.3	59534.3	84479.2	72676.3	69015.5
		Q8VE88	Protein FAM114A2 OS=Mus musculus GN=Fam114a2 PE=2 SV=2	Fam114a2	0.869548	-0.0191173	7081	8843	7615	10880	9550	7379	8699	8133
		P50153	Guanine nucleotide-binding protein G(I)/G(S)/G(O) subunit gamma-4 OS=Mus musculus GN=Gng4 PE=2 SV=1	Gng4	0.869758	-0.00640576	51568.5	54382.5	57088	54265.5	57493	54579.5	54489.5	49350.5
		Q7TQI3	Ubiquitin thioesterase OTUB1 OS=Mus musculus GN=Otub1 PE=1 SV=2	Otub1	0.87135	0.00864679	135104	124747	122857	123884	125735	130462	141443	113333
		Q91YT0	NADH dehydrogenase [ubiquinone] flavoprotein 1, mitochondrial OS=Mus musculus GN=Ndufv1 PE=1 SV=1	Ndufv1	0.871443	-0.00946346	26540.5	24570	22707	22130.5	25398	21758	25162.5	22721.5
		P08553	Neurofilament medium polypeptide OS=Mus musculus GN=Nefm PE=1 SV=4	Nefm	0.871749	-0.0164224	86078.4	73849.6	95711.7	72307.9	83950.9	85495.4	89473	63642.6
		Q6PE13	Proline-rich transmembrane protein 3 OS=Mus musculus GN=Prrt3 PE=1 SV=1	Prrt3	0.872374	0.0191413	3487	4423	3125	4011	4353	4385	3505	3091
		Q61425	Hydroxyacyl-coenzyme A dehydrogenase, mitochondrial OS=Mus musculus GN=Hadh PE=1 SV=2	Hadh	0.872602	0.00672593	117515	115984	122089	122216	123024	122709	128105	107181
		O88447	Kinesin light chain 1 OS=Mus musculus GN=Klc1 PE=1 SV=3	Klc1	0.873354	-0.00477771	80357	79138.1	83026.3	79264.6	85220.2	81316.3	75188.7	78523.4
		O35136	Neural cell adhesion molecule 2 OS=Mus musculus GN=Ncam2 PE=2 SV=1	Ncam2	0.873403	0.016628	112491	104405	74964	102414	91433	89906	110475	109016
		P68373	Tubulin alpha-1C chain OS=Mus musculus GN=Tuba1c PE=1 SV=1	Tuba1c	0.873473	0.0113992	236706	234608	227670	237014	211571	217672	235559	281866
		Q9JLV5	Cullin-3 OS=Mus musculus GN=Cul3 PE=1 SV=1	Cul3	0.874672	0.0104327	85422	68938.7	68933.7	73080.7	79772.3	75389.7	76792.3	67512.7
		Q8K4R4	Cytoplasmic phosphatidylinositol transfer protein 1 OS=Mus musculus GN=Pitpnc1 PE=1 SV=1	Pitpnc1	0.874714	0.013745	129715	104947	115688	142776	115712	141065	128256	114871
		Q60930	Voltage-dependent anion-selective channel protein 2 OS=Mus musculus GN=Vdac2 PE=1 SV=2	Vdac2	0.874769	0.0138245	37621.4	44042.6	39536.6	50964.2	46110.1	42166.4	38504.8	47763.5
		P14733	Lamin-B1 OS=Mus musculus GN=Lmnb1 PE=1 SV=3	Lmnb1	0.875002	-0.00478897	102328	93004.6	91198	99539.8	97091.1	93871	95031.6	98227.8
		Q8VDD5	Myosin-9 OS=Mus musculus GN=Myh9 PE=1 SV=4	Myh9	0.875372	-0.00446986	62618.4	64156.9	62847.7	66015.7	67611.8	59979.8	63334.8	63569.5
		Q8VHL1	Histone-lysine N-methyltransferase SETD7 OS=Mus musculus GN=Setd7 PE=2 SV=2	Setd7	0.8758	0.00874667	24683.5	20012.2	20401.2	21650.2	21416.5	22913.8	22406.5	20769.2
		Q8BMK4	Cytoskeleton-associated protein 4 OS=Mus musculus GN=Ckap4 PE=1 SV=2	Ckap4	0.876315	-0.019611	47681	42767	47831	36062	55665	41515	35674	38068
		P63054	Purkinje cell protein 4 OS=Mus musculus GN=Pcp4 PE=2 SV=2	Pcp4	0.876788	0.010531	77765.8	78701.1	79791.2	90681.1	84636.1	90914.1	70208.5	84623.5
		Q8C167	Prolyl endopeptidase-like OS=Mus musculus GN=Prepl PE=2 SV=1	Prepl	0.877395	-0.0197617	67255	50819	59117	68082	47678	54418	77318	61012
		Q9EQI8	39S ribosomal protein L46, mitochondrial OS=Mus musculus GN=Mrpl46 PE=1 SV=1	Mrpl46	0.877421	0.0185611	14897	12095	13243	19837	15455	15015	16049	14668
		Q8JZS0	Protein lin-7 homolog A OS=Mus musculus GN=Lin7a PE=1 SV=2	Lin7a	0.877595	0.00768243	71458.9	65771.8	72726.2	73561.4	79318.6	69818.5	65446.2	71113
		Q9D855	Cytochrome b-c1 complex subunit 7 OS=Mus musculus GN=Uqcrb PE=1 SV=3	Uqcrb	0.877964	-0.0103382	153860	154994	134963	131652	162956	132545	138446	135572
		Q9Z0N1	Eukaryotic translation initiation factor 2 subunit 3, X-linked OS=Mus musculus GN=Eif2s3x PE=1 SV=2	Eif2s3x	0.878067	0.0159187	55975.3	63308	65296.7	69502.7	57201.7	54846.3	66311.3	79768
		Q8BH95	Enoyl-CoA hydratase, mitochondrial OS=Mus musculus GN=Echs1 PE=1 SV=1	Echs1	0.878354	-0.00500968	64673	58876.4	61788.4	62170.8	62283.1	64141.5	62727.5	57116.6
		P19253	60S ribosomal protein L13a OS=Mus musculus GN=Rpl13a PE=1 SV=4	Rpl13a	0.878894	-0.00481906	77806.8	81342.5	78653	75173.8	77101.2	75537	83733.5	75096
		Q7TNC4	Putative RNA-binding protein Luc7-like 2 OS=Mus musculus GN=Luc7l2 PE=1 SV=1	Luc7l2	0.879361	-0.0202639	79029	48760	74846	89954	70163	64216	71742	80539
		P46471	26S protease regulatory subunit 7 OS=Mus musculus GN=Psmc2 PE=1 SV=5	Psmc2	0.880666	-0.00974715	67334.9	74508.4	68071.1	75340.1	65546.3	65368.3	69576.1	81983.4
		P62843	40S ribosomal protein S15 OS=Mus musculus GN=Rps15 PE=2 SV=2	Rps15	0.880761	-0.022874	22852	17812	24351	16016	23722.5	16007.5	23461.5	15986
		Q9QYJ3	DnaJ homolog subfamily B member 1 OS=Mus musculus GN=Dnajb1 PE=2 SV=3	Dnajb1	0.880832	0.0141694	39637	57716	44394	44217	47689	47428	42895	50587
		Q68FH0	Plakophilin-4 OS=Mus musculus GN=Pkp4 PE=1 SV=1	Pkp4	0.881434	0.00999705	43767	34813	36624	40642	39538	43234	38578	36054
		P47791	Glutathione reductase, mitochondrial OS=Mus musculus GN=Gsr PE=1 SV=3	Gsr	0.881677	0.0101896	93643	90704.7	78943	106529	95226.7	93912.3	87220	97229
		Q91VW3	SH3 domain-binding glutamic acid-rich-like protein 3 OS=Mus musculus GN=Sh3bgrl3 PE=1 SV=1	Sh3bgrl3	0.883111	-0.0102613	21922.3	20301.3	18870.3	21561	23650.7	18749	20915.7	18491.5
		P60867	40S ribosomal protein S20 OS=Mus musculus GN=Rps20 PE=1 SV=1	Rps20	0.883465	-0.0143954	73936	58581	54994	66598	58152	74914	61150	56235
		Q9Z2D6	Methyl-CpG-binding protein 2 OS=Mus musculus GN=Mecp2 PE=1 SV=1	Mecp2	0.883619	0.00766158	88538.8	100470	91320.8	85391	100379	84685.8	90709.2	92748.6
		Q8VDP4	Cell cycle and apoptosis regulator protein 2 OS=Mus musculus GN=Ccar2 PE=1 SV=2	Ccar2	0.883854	0.0221226	7670	9909	5893	6181	7473	7164	6522	9150
		P17710	Hexokinase-1 OS=Mus musculus GN=Hk1 PE=1 SV=3	Hk1	0.884145	-0.00852858	69815.8	71671.6	79220.5	80097	72878.6	68882.7	72329.8	84148.4
		Q9QUJ7	Long-chain-fatty-acid--CoA ligase 4 OS=Mus musculus GN=Acsl4 PE=2 SV=2	Acsl4	0.884575	-0.017439	44430	31281	44982	42676	47250	41995	30840	40435
		P50171	Estradiol 17-beta-dehydrogenase 8 OS=Mus musculus GN=Hsd17b8 PE=1 SV=2	Hsd17b8	0.884664	0.0204542	11352.3	10733.7	10307.3	15404.7	14741	12861.3	9418.67	11754.7
		Q8C3W1	Uncharacterized protein C1orf198 homolog OS=Mus musculus PE=2 SV=1		0.884852	0.0181561	8008	7394	4906	5799	6702	5707	7030	7142
		P48678	Prelamin-A/C OS=Mus musculus GN=Lmna PE=1 SV=2	Lmna	0.885006	-0.0102359	15775.8	13202	13534.2	11806.8	14295.8	12300.4	13592.6	13574
		Q6PH08	ERC protein 2 OS=Mus musculus GN=Erc2 PE=2 SV=2	Erc2	0.88508	-0.0058154	48769.5	47348	46500	49802.5	43393	51570	47489.5	48848.5
		Q8R3T5	Syntaxin-binding protein 6 OS=Mus musculus GN=Stxbp6 PE=2 SV=1	Stxbp6	0.8851	0.0116718	123778	102597	99652.5	133672	108096	119940	113800	123230
		P46425	Glutathione S-transferase P 2 OS=Mus musculus GN=Gstp2 PE=2 SV=2	Gstp2	0.885777	0.0123783	91366.5	88671	87848.5	111527	91693.8	101472	83022.2	107922
		Q8BH55	Threonine synthase-like 1 OS=Mus musculus GN=Thnsl1 PE=2 SV=1	Thnsl1	0.885901	0.00904471	13166	14206	11384	13982	14223	12702	12298	13992
		Q99PJ0	Neurotrimin OS=Mus musculus GN=Ntm PE=2 SV=2	Ntm	0.886455	0.0176593	6923.2	4511.6	5889.6	5564.4	7109.8	5842	5008	5333.2
		Q9DCB8	Iron-sulfur cluster assembly 2 homolog, mitochondrial OS=Mus musculus GN=Isca2 PE=2 SV=2	Isca2	0.886648	-0.0184749	36058	24098	37355	37158	37064	34646	25120	35351
		P59281	Rho GTPase-activating protein 39 OS=Mus musculus GN=Arhgap39 PE=1 SV=2	Arhgap39	0.887204	-0.0158287	16396	12660	14113	13816	13034	11366	14128	17555
		P12382	6-phosphofructokinase, liver type OS=Mus musculus GN=Pfkl PE=1 SV=4	Pfkl	0.887216	0.0102918	31851	34144.3	34128.3	39178.3	33895.3	33479.3	40719	32642
		Q8BTY2	Sodium bicarbonate cotransporter 3 OS=Mus musculus GN=Slc4a7 PE=1 SV=2	Slc4a7	0.887459	0.0207579	5073	3478	3134	4887	3358	4203	4553	4802
		Q9Z2U2	Zinc finger protein 292 OS=Mus musculus GN=Zfp292 PE=1 SV=2	Zfp292	0.887593	-0.0121693	62894	75163	81468	74986	75659	69386	83947	61935
		Q52KF3	Protein spire homolog 1 OS=Mus musculus GN=Spire1 PE=2 SV=1	Spire1	0.888563	-0.00832007	13857	12941	12387.5	12977.5	12518	12028	12241.5	14941.5
		B9EKR1	Receptor-type tyrosine-protein phosphatase zeta OS=Mus musculus GN=Ptprz1 PE=1 SV=1	Ptprz1	0.888874	-0.00747123	95261.6	97876.9	106479	105840	99676.1	113006	92882.6	96864.1
		P26516	26S proteasome non-ATPase regulatory subunit 7 OS=Mus musculus GN=Psmd7 PE=1 SV=2	Psmd7	0.889009	-0.0313	10213	8442	7317	12143	11247	10953	3973	10749
		P60469	Liprin-alpha-3 OS=Mus musculus GN=Ppfia3 PE=1 SV=1	Ppfia3	0.889789	-0.0108769	21503	20848.2	21618.2	22282.8	23935.7	22110.2	22583.7	16684.5
		Q61831	Mitogen-activated protein kinase 10 OS=Mus musculus GN=Mapk10 PE=1 SV=2	Mapk10	0.890521	-0.0151198	89776	82339	80470.5	105157	72077.5	99132	78404.5	102720
		Q60610	T-lymphoma invasion and metastasis-inducing protein 1 OS=Mus musculus GN=Tiam1 PE=1 SV=1	Tiam1	0.89071	0.0139123	49113	66111.5	65378	78880	70136.5	65243.5	62707.5	65005
		Q9R0K7	Plasma membrane calcium-transporting ATPase 2 OS=Mus musculus GN=Atp2b2 PE=1 SV=2	Atp2b2	0.890917	0.00456673	141945	141912	133330	138181	141962	149517	133626	132799
		O88448	Kinesin light chain 2 OS=Mus musculus GN=Klc2 PE=1 SV=1	Klc2	0.891946	-0.00814274	79525.2	93830.8	96142.8	91651.2	97895.2	92958	81649.5	85706.5
		Q62420	Endophilin-A1 OS=Mus musculus GN=Sh3gl2 PE=1 SV=2	Sh3gl2	0.89257	0.00718313	88057.3	87150.6	85281.4	88399.1	94349.3	92940.5	88983.3	75121.4
		Q9JM63	ATP-sensitive inward rectifier potassium channel 10 OS=Mus musculus GN=Kcnj10 PE=1 SV=1	Kcnj10	0.893117	0.0253021	30131	24522	23264	20731	22980	28047	34478	15639
		Q9D3D9	ATP synthase subunit delta, mitochondrial OS=Mus musculus GN=Atp5d PE=1 SV=1	Atp5d	0.893562	0.0356219	54976.4	24468.4	48798.6	48597.4	50000.4	65490.8	45856.8	21792.2
		Q99JF8	PC4 and SFRS1-interacting protein OS=Mus musculus GN=Psip1 PE=1 SV=1	Psip1	0.893634	0.0103228	78020.7	75018.3	71634	80122	90990	77370	65269.7	74311.7
		P13707	Glycerol-3-phosphate dehydrogenase [NAD(+)], cytoplasmic OS=Mus musculus GN=Gpd1 PE=1 SV=3	Gpd1	0.89372	-0.00606915	112584	125408	109838	106600	120816	111973	110596	108287
		P84089	Enhancer of rudimentary homolog OS=Mus musculus GN=Erh PE=1 SV=1	Erh	0.893783	-0.0264847	135624	116272	106107	157577	98269	107070	106212	190374
		O70311	Glycylpeptide N-tetradecanoyltransferase 2 OS=Mus musculus GN=Nmt2 PE=2 SV=1	Nmt2	0.8948	0.0126507	50105.5	50236.5	41250.5	52783.5	42302	46209	48865.5	59458.5
		P62627	Dynein light chain roadblock-type 1 OS=Mus musculus GN=Dynlrb1 PE=1 SV=3	Dynlrb1	0.894834	-0.0095462	54791	50502.5	52198.5	56467.5	58826.8	50175.5	58411	44503.8
		Q14BB9	MAP6 domain-containing protein 1 OS=Mus musculus GN=Map6d1 PE=1 SV=1	Map6d1	0.894854	-0.0139249	3990	5492	4431	4615	4671	4860	3576	5163
		Q9CYG7	Mitochondrial import receptor subunit TOM34 OS=Mus musculus GN=Tomm34 PE=2 SV=1	Tomm34	0.895136	0.0142574	22777.2	19437	18257.6	20903.6	19185.6	25045.4	21984.4	16320.2
		Q01065	Calcium/calmodulin-dependent 3',5'-cyclic nucleotide phosphodiesterase 1B OS=Mus musculus GN=Pde1b PE=1 SV=2	Pde1b	0.895284	-0.00992155	60495	66353	51634	53639	62150	56247	60500	50921
		Q9Z2X2	26S proteasome non-ATPase regulatory subunit 10 OS=Mus musculus GN=Psmd10 PE=1 SV=3	Psmd10	0.895536	0.0102445	10309	13823	10550	11782	11047	11874	11430	12589
		P47738	Aldehyde dehydrogenase, mitochondrial OS=Mus musculus GN=Aldh2 PE=1 SV=1	Aldh2	0.895593	-0.00996876	63850.7	55744.7	68866.1	67248.3	56345.9	62493.9	60881	73439.9
		Q9WUM5	Succinyl-CoA ligase [ADP/GDP-forming] subunit alpha, mitochondrial OS=Mus musculus GN=Suclg1 PE=1 SV=4	Suclg1	0.89611	0.0071611	133905	136596	131519	126783	145173	137428	135760	114230
		P11352	Glutathione peroxidase 1 OS=Mus musculus GN=Gpx1 PE=1 SV=2	Gpx1	0.89669	0.0199424	15946	13113	23120	18675	22572	16709	16285	16701
		P0CG50	Polyubiquitin-C OS=Mus musculus GN=Ubc PE=1 SV=2	Ubc	0.897042	-0.0164115	64630.7	100648	70433.5	77828	70025.8	81149.5	66977	90241.7
		P12658	Calbindin OS=Mus musculus GN=Calb1 PE=1 SV=2	Calb1	0.897171	0.0124971	104226	130676	115204	139016	103180	127376	121580	143099
		P14824	Annexin A6 OS=Mus musculus GN=Anxa6 PE=1 SV=3	Anxa6	0.897549	0.00948168	70528.6	86093.4	66089.6	81559.3	76464.9	71167.1	75534.6	83989.3
		Q8K183	Pyridoxal kinase OS=Mus musculus GN=Pdxk PE=1 SV=1	Pdxk	0.898172	0.00941857	55492	45865.4	52429.4	61447.6	52551	55302	59308.4	50100.2
		P47753	F-actin-capping protein subunit alpha-1 OS=Mus musculus GN=Capza1 PE=1 SV=4	Capza1	0.898628	0.0172985	9045	12446.5	12086	11889	14448	10159.5	8881.5	12764
		Q6P9R2	Serine/threonine-protein kinase OSR1 OS=Mus musculus GN=Oxsr1 PE=1 SV=1	Oxsr1	0.898974	-0.00789921	9460	9183	8098	8579	7662	9477	8495	9407
		Q8C2Q3	RNA-binding protein 14 OS=Mus musculus GN=Rbm14 PE=1 SV=1	Rbm14	0.89935	-0.00857265	25158.7	27588.3	21876.7	26706.7	26115	26819.3	25496.7	22030.7
		Q64674	Spermidine synthase OS=Mus musculus GN=Srm PE=2 SV=1	Srm	0.899585	0.0187079	156664	157381	158632	148932	113257	142093	160423	217465
		Q99L47	Hsc70-interacting protein OS=Mus musculus GN=St13 PE=1 SV=1	St13	0.900669	-0.00421317	156776	160638	172565	162664	170583	157296	153871	168144
		Q3UHJ0	AP2-associated protein kinase 1 OS=Mus musculus GN=Aak1 PE=1 SV=2	Aak1	0.900728	-0.0111298	52918.2	49535.4	58328.4	65366.7	54971.7	61668.4	60265.7	46725.8
		Q9D4H8	Cullin-2 OS=Mus musculus GN=Cul2 PE=1 SV=2	Cul2	0.902066	-0.0222695	3419	6089	3327	5486	3755	3998	5286	4874
		Q9JLG8	Calpain-15 OS=Mus musculus GN=Capn15 PE=1 SV=1	Capn15	0.902446	0.0197956	74013	85295	41013	70699	68339	70633	79816	57597
		P58774	Tropomyosin beta chain OS=Mus musculus GN=Tpm2 PE=1 SV=1	Tpm2	0.903187	0.00653381	40403	37239.1	34235.6	32795.8	36174.3	36420.4	34592.6	38431.6
		P46097	Synaptotagmin-2 OS=Mus musculus GN=Syt2 PE=1 SV=1	Syt2	0.903449	-0.00831153	227206	177258	226260	194651	191241	213422	214770	199082
		Q62059	Versican core protein OS=Mus musculus GN=Vcan PE=1 SV=2	Vcan	0.904324	0.00601784	80473.4	77872.6	86910.6	78281.6	90791.4	78936.4	80056.6	75700.8
		Q8BVI4	Dihydropteridine reductase OS=Mus musculus GN=Qdpr PE=1 SV=2	Qdpr	0.904452	0.00690724	63549.6	65082.4	67711.7	74408.3	62781.9	73921.3	72205.5	63713.4
		Q9DAM7	UPF0444 transmembrane protein C12orf23 homolog OS=Mus musculus PE=2 SV=1		0.904478	0.0182938	104470	88399	59243	100685	92813	101032	98497	66909
		Q3TC72	Fumarylacetoacetate hydrolase domain-containing protein 2A OS=Mus musculus GN=Fahd2 PE=1 SV=1	Fahd2	0.904717	0.00556992	65601	63997	69653	63589.2	73259.2	65627	61027.8	64390.2
		Q8BVQ5	Protein phosphatase methylesterase 1 OS=Mus musculus GN=Ppme1 PE=1 SV=5	Ppme1	0.907689	-0.0155754	17259	13659.5	12538	16766.5	19168.5	14917.5	12965.5	12233.5
		Q60648	Ganglioside GM2 activator OS=Mus musculus GN=Gm2a PE=1 SV=2	Gm2a	0.907848	-0.0213344	13312	12341	10329.5	21061.5	15697	14841	11489.5	13799.5
		Q9D1M0	Protein SEC13 homolog OS=Mus musculus GN=Sec13 PE=2 SV=3	Sec13	0.908178	0.00702387	143065	154271	139697	130959	134937	152474	128317	156254
		Q9QYR6	Microtubule-associated protein 1A OS=Mus musculus GN=Map1a PE=1 SV=2	Map1a	0.909298	0.00362568	80855.6	73055.5	81500.2	80176.7	83342.9	77647.1	78063.7	77678.5
		Q91ZT5	FYVE, RhoGEF and PH domain-containing protein 4 OS=Mus musculus GN=Fgd4 PE=2 SV=1	Fgd4	0.910648	0.00809001	19951	23328	20728	21407	25267	20006	21162	19670
		Q9R0Q6	Actin-related protein 2/3 complex subunit 1A OS=Mus musculus GN=Arpc1a PE=1 SV=1	Arpc1a	0.91162	0.00603234	51450.5	44169.8	48230.7	55048.5	53273.3	49165.3	47826	49834.7
		P63028	Translationally-controlled tumor protein OS=Mus musculus GN=Tpt1 PE=1 SV=1	Tpt1	0.91187	-0.00726883	106806	116336	119708	117886	100359	123030	105887	128110
		Q8VDW0	ATP-dependent RNA helicase DDX39A OS=Mus musculus GN=Ddx39a PE=2 SV=1	Ddx39a	0.912652	-0.0197548	22895	15531	19201	27770	16346	21115	28141	18108
		Q9R257	Heme-binding protein 1 OS=Mus musculus GN=Hebp1 PE=1 SV=2	Hebp1	0.913175	0.0120478	101481	97146.7	103123	80601.8	109371	104746	70999.3	101842
		Q6PHZ2	Calcium/calmodulin-dependent protein kinase type II subunit delta OS=Mus musculus GN=Camk2d PE=1 SV=1	Camk2d	0.913454	0.0086217	110788	102984	117744	110545	90274.5	109182	121100	125317
		Q78IK4	Apolipoprotein O-like OS=Mus musculus GN=Apool PE=2 SV=1	Apool	0.914101	-0.0112464	4607	5670	5554	5776	4651	4590	5535	6588
		Q9WU28	Prefoldin subunit 5 OS=Mus musculus GN=Pfdn5 PE=1 SV=1	Pfdn5	0.914368	0.0129061	69246	43547.7	62944	64019.3	55611.7	55460	72325.3	59454.3
		Q8VE47	Ubiquitin-like modifier-activating enzyme 5 OS=Mus musculus GN=Uba5 PE=2 SV=2	Uba5	0.914403	-0.0102276	25805	24512	27918.5	28632	31580	26224	20670	27300.5
		Q61411	GTPase HRas OS=Mus musculus GN=Hras PE=1 SV=2	Hras	0.914649	0.00415004	57694.8	57179.8	59407.2	64318.2	63955.2	56776.2	58960.4	59898.4
		P08113	Endoplasmin OS=Mus musculus GN=Hsp90b1 PE=1 SV=2	Hsp90b1	0.915028	0.00505435	52746.8	46270.4	47087	48191.8	44563.9	47813.6	51884.2	51016.2
		Q9Z0N2	Eukaryotic translation initiation factor 2 subunit 3, Y-linked OS=Mus musculus GN=Eif2s3y PE=2 SV=2	Eif2s3y	0.915832	0.011431	60249.5	69866.5	70762.5	76918.5	63700	57421	73386.5	86465
		P62821	Ras-related protein Rab-1A OS=Mus musculus GN=Rab1A PE=1 SV=3	Rab1A	0.918577	-0.00375248	113012	117091	119877	118055	126109	118524	107873	113773
		Q8R0Y6	Cytosolic 10-formyltetrahydrofolate dehydrogenase OS=Mus musculus GN=Aldh1l1 PE=1 SV=1	Aldh1l1	0.919124	-0.00741847	44609.4	39936	44411.3	51385.1	44778.3	44179.9	39905.7	50140.1
		P97496	SWI/SNF complex subunit SMARCC1 OS=Mus musculus GN=Smarcc1 PE=1 SV=2	Smarcc1	0.919291	0.0066109	34131	34010	26017	31846	32904	30494	32107	31332
		Q8R1M2	Histone H2A.J OS=Mus musculus GN=H2afj PE=1 SV=1	H2afj	0.919459	0.00557376	138152	139714	121500	116570	131974	119579	135869	131390
		Q99020	Heterogeneous nuclear ribonucleoprotein A/B OS=Mus musculus GN=Hnrnpab PE=1 SV=1	Hnrnpab	0.920408	0.00697468	100326	124642	133451	117802	119501	117931	111984	130126
		P14115	60S ribosomal protein L27a OS=Mus musculus GN=Rpl27a PE=2 SV=5	Rpl27a	0.921146	-0.00338502	197963	180998	181369	177626	174699	193032	180657	187070
		P62320	Small nuclear ribonucleoprotein Sm D3 OS=Mus musculus GN=Snrpd3 PE=1 SV=1	Snrpd3	0.92148	0.00681713	24474	25232	22598.5	28031	25889	24296	22538	28296.5
		Q8CCN5	Breast carcinoma-amplified sequence 3 homolog OS=Mus musculus GN=Bcas3 PE=1 SV=2	Bcas3	0.921996	-0.0160826	3225	3961	4036	5442	4528	5018	3998	2852
		Q80U40	RIMS-binding protein 2 OS=Mus musculus GN=Rimbp2 PE=1 SV=3	Rimbp2	0.922236	0.042348	4021	4808	4650	4255	4257	8919	5309	0
		Q9CPP6	NADH dehydrogenase [ubiquinone] 1 alpha subcomplex subunit 5 OS=Mus musculus GN=Ndufa5 PE=1 SV=3	Ndufa5	0.922291	-0.0051363	81638.8	85161.9	93223.9	82798.2	88801	92797.1	82227.6	77236.4
		Q91ZJ5	UTP--glucose-1-phosphate uridylyltransferase OS=Mus musculus GN=Ugp2 PE=2 SV=3	Ugp2	0.922716	-0.0120888	57330	49705.7	63050.3	77112.3	67770.3	50761.3	55957	69721.3
		Q99L13	3-hydroxyisobutyrate dehydrogenase, mitochondrial OS=Mus musculus GN=Hibadh PE=1 SV=1	Hibadh	0.92277	-0.00769934	44312.8	41608.2	40941.2	36190.8	41940.2	44277	42809.8	32770.6
		P28184	Metallothionein-3 OS=Mus musculus GN=Mt3 PE=1 SV=1	Mt3	0.923082	-0.0168418	98457.1	147167	183534	139692	134039	158647	169794	96789.8
		Q9JIX8	Apoptotic chromatin condensation inducer in the nucleus OS=Mus musculus GN=Acin1 PE=1 SV=3	Acin1	0.923617	0.0070536	66162	56058	54855	53871	59415	64720	50587	57853
		P60824	Cold-inducible RNA-binding protein OS=Mus musculus GN=Cirbp PE=1 SV=1	Cirbp	0.923963	0.011774	10399	11982	9651	7292	10566	11368	8528	9325
		Q99NE5	Regulating synaptic membrane exocytosis protein 1 OS=Mus musculus GN=Rims1 PE=1 SV=2	Rims1	0.924852	-0.00519304	62369.3	62287	59374.7	67267	67023.3	56764.7	67888.7	58316.3
		Q8CGK3	Lon protease homolog, mitochondrial OS=Mus musculus GN=Lonp1 PE=1 SV=2	Lonp1	0.925965	0.00808551	36354.5	39555.5	33523.5	44236.5	39894.5	32146	40883.5	41988.5
		Q8R404	Protein QIL1 OS=Mus musculus GN=Qil1 PE=2 SV=1	Qil1	0.926083	0.00407856	264314	272699	242356	246974	247319	240392	273257	269561
		Q8BYM5	Neuroligin-3 OS=Mus musculus GN=Nlgn3 PE=1 SV=2	Nlgn3	0.926113	0.012977	67953	62636	52816	65420	74470	43525	76008	58051
		Q6VNS1	NT-3 growth factor receptor OS=Mus musculus GN=Ntrk3 PE=1 SV=1	Ntrk3	0.926968	0.00622649	293047	261195	298758	258380	290135	240454	310545	277166
		Q8CCJ4	APC membrane recruitment protein 2 OS=Mus musculus GN=Amer2 PE=1 SV=2	Amer2	0.927379	-0.00739322	75033	66306	76353	90563.5	84864	71033.5	71534.5	78544.5
		Q921F2	TAR DNA-binding protein 43 OS=Mus musculus GN=Tardbp PE=1 SV=1	Tardbp	0.927512	-0.00684471	131328	162734	126820	138894	135786	153754	124223	142180
		Q8R5M8	Cell adhesion molecule 1 OS=Mus musculus GN=Cadm1 PE=1 SV=2	Cadm1	0.927719	-0.00933682	26626	24219	25075.5	29254.5	22770	32821.5	25611	22990.5
		Q9DCW4	Electron transfer flavoprotein subunit beta OS=Mus musculus GN=Etfb PE=1 SV=3	Etfb	0.927729	-0.00497987	91146.1	84103.9	89331.2	97725.8	93283.9	95178	93397.9	78643
		P62984	Ubiquitin-60S ribosomal protein L40 OS=Mus musculus GN=Uba52 PE=1 SV=2	Uba52	0.927867	-0.00937152	62372.2	87905.6	65693.6	73629.4	67482.4	75419	61975.4	82010
		P55066	Neurocan core protein OS=Mus musculus GN=Ncan PE=2 SV=1	Ncan	0.927897	0.00544742	53054.3	43923.1	44700.6	49225.1	51169.1	49745.9	47900.9	43127.1
		P12367	cAMP-dependent protein kinase type II-alpha regulatory subunit OS=Mus musculus GN=Prkar2a PE=1 SV=2	Prkar2a	0.928064	0.0083933	63947.5	68359.5	59958.5	82447.8	63646	64387.2	69404	79581.8
		Q9QXV0	ProSAAS OS=Mus musculus GN=Pcsk1n PE=1 SV=2	Pcsk1n	0.928232	-0.00714952	15585.9	13138	12194.9	12573	12538	12685	15298.1	12588.1
		Q03173	Protein enabled homolog OS=Mus musculus GN=Enah PE=1 SV=2	Enah	0.930496	-0.00673285	14188.8	13767.5	13128.5	16988.8	14530.2	14973.2	12569.8	15609.2
		Q3THK7	GMP synthase [glutamine-hydrolyzing] OS=Mus musculus GN=Gmps PE=1 SV=2	Gmps	0.932386	-0.00630983	26268.8	25883.2	25715	31407	30828	24956.8	27750.5	25049.2
		P07901	Heat shock protein HSP 90-alpha OS=Mus musculus GN=Hsp90aa1 PE=1 SV=4	Hsp90aa1	0.932392	0.00229669	82062	82362.2	85741.2	89589.6	83068.8	82694.8	86746.1	88025.5
		P62307	Small nuclear ribonucleoprotein F OS=Mus musculus GN=Snrpf PE=2 SV=1	Snrpf	0.932448	-0.0176946	2508	3249	2188.5	2877	2400.5	2308.5	1839	4083
		P16330	2',3'-cyclic-nucleotide 3'-phosphodiesterase OS=Mus musculus GN=Cnp PE=1 SV=3	Cnp	0.932554	0.00904294	141791	128954	178491	135961	122874	149949	172315	145351
		Q3TPX4	Exocyst complex component 5 OS=Mus musculus GN=Exoc5 PE=1 SV=2	Exoc5	0.933478	-0.00701965	103860	112121	135570	105594	129922	104655	109137	110222
		Q8R4E6	Purine-rich element-binding protein gamma OS=Mus musculus GN=Purg PE=2 SV=1	Purg	0.934269	0.0114186	3354	4923	3144	2971.33	3263.67	4023.33	3499.67	3770
		Q64G17	Putative acidic leucine-rich nuclear phosphoprotein 32 family member C OS=Mus musculus GN=Anp32c PE=2 SV=3	Anp32c	0.935411	0.0345587	3812	3671	4176	10130	4358	3608	4207	10369
		P29341	Polyadenylate-binding protein 1 OS=Mus musculus GN=Pabpc1 PE=1 SV=2	Pabpc1	0.935762	-0.00662172	31694.2	35155.8	27086.2	36241.4	36648.8	32309.8	30193.4	30163.6
		Q01815	Voltage-dependent L-type calcium channel subunit alpha-1C OS=Mus musculus GN=Cacna1c PE=1 SV=1	Cacna1c	0.936089	-0.00853245	48635	52857	53846	58317	50355	62917	58666	39894
		P34022	Ran-specific GTPase-activating protein OS=Mus musculus GN=Ranbp1 PE=1 SV=2	Ranbp1	0.936462	0.00413107	50616.7	49413	50077	59280	53958	54510.3	49298	52485.3
		Q8VHJ5	Serine/threonine-protein kinase MARK1 OS=Mus musculus GN=Mark1 PE=1 SV=2	Mark1	0.936693	0.00512882	157475	153236	158290	151609	156435	129068	167501	170789
		O09167	60S ribosomal protein L21 OS=Mus musculus GN=Rpl21 PE=2 SV=3	Rpl21	0.936832	-0.00357658	116632	108832	108571	97567.7	102617	113074	110524	103845
		O55106	Striatin OS=Mus musculus GN=Strn PE=1 SV=2	Strn	0.937529	0.00143305	63769.1	61554.9	62246.9	64255.6	64206.8	60965.2	62146.1	64869.2
		P51174	Long-chain specific acyl-CoA dehydrogenase, mitochondrial OS=Mus musculus GN=Acadl PE=1 SV=2	Acadl	0.937613	-0.00460017	78921.3	72422.3	77776.7	91883	78199.7	77137.3	85329.3	78860.3
		Q91Z53	Glyoxylate reductase/hydroxypyruvate reductase OS=Mus musculus GN=Grhpr PE=1 SV=1	Grhpr	0.938765	-0.00496517	57730	57283	55040	63776	54046	54666	67336	56620
		Q9QZX7	Serine racemase OS=Mus musculus GN=Srr PE=1 SV=1	Srr	0.93919	0.00825836	32220.8	37182.5	37009.5	36230.5	40883.8	40042.3	37217.5	25677.7
		Q99KB8	Hydroxyacylglutathione hydrolase, mitochondrial OS=Mus musculus GN=Hagh PE=1 SV=2	Hagh	0.940571	-0.00231451	64462.4	68726.1	69456.6	72264	68321	71472.3	69111	65368.6
		P11983	T-complex protein 1 subunit alpha OS=Mus musculus GN=Tcp1 PE=1 SV=3	Tcp1	0.941573	0.00388167	51435.4	44367.5	51745.6	53318.6	54964.7	47602.8	49161.7	49917.6
		P0C0A3	Charged multivesicular body protein 6 OS=Mus musculus GN=Chmp6 PE=2 SV=2	Chmp6	0.942373	-0.00623191	24802	29012	26990	21091	28578	24051	22812	25819
		Q99LP6	GrpE protein homolog 1, mitochondrial OS=Mus musculus GN=Grpel1 PE=1 SV=1	Grpel1	0.942462	-0.00400885	110246	94566	92133.2	103482	99629.5	104306	104564	90321.8
		Q8BIZ1	Ankyrin repeat and sterile alpha motif domain-containing protein 1B OS=Mus musculus GN=Anks1b PE=1 SV=3	Anks1b	0.942601	-0.00452799	52265.7	47558.7	49253.7	56240.7	56055.3	51166.7	52723.7	44443.3
		Q9ESN6	Tripartite motif-containing protein 2 OS=Mus musculus GN=Trim2 PE=1 SV=1	Trim2	0.942807	-0.00666841	24733.3	23589.3	24003	23397.3	21445	28408.7	26078.3	19152.7
		P61264	Syntaxin-1B OS=Mus musculus GN=Stx1b PE=1 SV=1	Stx1b	0.942999	0.0033372	55285.3	51950.9	46584.7	47330	50544.6	49324.7	48880.6	53072.3
		P54071	Isocitrate dehydrogenase [NADP], mitochondrial OS=Mus musculus GN=Idh2 PE=1 SV=3	Idh2	0.943425	0.00514555	61376	53064.3	62410.3	60832.3	53585.3	54139	63135.7	68046
		Q8K1R3	Polyribonucleotide nucleotidyltransferase 1, mitochondrial OS=Mus musculus GN=Pnpt1 PE=1 SV=1	Pnpt1	0.944027	-0.00434196	161781	185456	143122	157505	154867	166661	169187	154336
		Q8R081	Heterogeneous nuclear ribonucleoprotein L OS=Mus musculus GN=Hnrnpl PE=1 SV=2	Hnrnpl	0.944124	-0.00180368	81730.5	77379	79998.8	82411.9	79552.1	83300.9	75926.8	82160.5
		Q920P5	Adenylate kinase isoenzyme 5 OS=Mus musculus GN=Ak5 PE=2 SV=2	Ak5	0.944226	-0.00287026	67083.2	64950.1	67086.1	66619.5	64756.9	73011.3	60689.6	66518.3
		Q9WVK4	EH domain-containing protein 1 OS=Mus musculus GN=Ehd1 PE=1 SV=1	Ehd1	0.944695	0.00260018	71277.2	66880.8	69240.9	68736.1	67250.2	76134.5	66920.2	66548
		P59108	Copine-2 OS=Mus musculus GN=Cpne2 PE=2 SV=1	Cpne2	0.944894	-0.0249479	13372	41116	17706	54550	36709	41123	18729	27021
		Q9R1V6	Disintegrin and metalloproteinase domain-containing protein 22 OS=Mus musculus GN=Adam22 PE=1 SV=2	Adam22	0.946114	-0.00483522	30946.2	23249.7	25639.6	24033.6	25606.4	27073.9	25402.8	25283.7
		P46467	Vacuolar protein sorting-associated protein 4B OS=Mus musculus GN=Vps4b PE=1 SV=2	Vps4b	0.946247	0.0050606	47433	57211	58116	64288	50707.5	59409	58337.5	59743
		P08556	GTPase NRas OS=Mus musculus GN=Nras PE=2 SV=1	Nras	0.946383	-0.00157188	47876.2	48139.2	50179.6	50639	51514.8	47901.6	49201.4	47906.8
		Q61753	D-3-phosphoglycerate dehydrogenase OS=Mus musculus GN=Phgdh PE=1 SV=3	Phgdh	0.946506	-0.00391153	29108.9	27503.3	31360.4	32113.6	33284.3	27172.6	30409.6	28750
		Q8CGF6	WD repeat-containing protein 47 OS=Mus musculus GN=Wdr47 PE=1 SV=2	Wdr47	0.946705	-0.0042843	86928.5	94766	94386	96792.5	86455	83558	107327	93935.5
		Q9Z1G3	V-type proton ATPase subunit C 1 OS=Mus musculus GN=Atp6v1c1 PE=1 SV=4	Atp6v1c1	0.949029	0.00468879	28994.5	31858.5	31402.5	28564.5	30472.5	28013	35807.5	27093.5
		Q9D415	Disks large-associated protein 1 OS=Mus musculus GN=Dlgap1 PE=1 SV=3	Dlgap1	0.950266	-0.00581365	21103	20087.2	18594	23915.4	23868.6	21490.6	21160.6	16693.2
		Q9QX47	Protein SON OS=Mus musculus GN=Son PE=1 SV=2	Son	0.95037	-0.00640996	96983	88692	71792	85281	89334	84545	67439	99233
		Q9CWZ7	Gamma-soluble NSF attachment protein OS=Mus musculus GN=Napg PE=1 SV=1	Napg	0.951582	0.00213629	56481.1	59042.7	55760.1	56719.2	59890.3	59680.5	56691.5	52227.9
		Q9Z1L5	Voltage-dependent calcium channel subunit alpha-2/delta-3 OS=Mus musculus GN=Cacna2d3 PE=1 SV=1	Cacna2d3	0.952077	0.00542583	39367.5	43665.5	46008	33975.5	42297	39176	35717.5	46710.5
		Q6PGE7	Sodium-dependent proline transporter OS=Mus musculus GN=Slc6a7 PE=2 SV=1	Slc6a7	0.952132	0.00555387	5383.5	6105.75	6236.25	6176.75	7140.5	5975	6171.75	4747.75
		Q9EQ06	Estradiol 17-beta-dehydrogenase 11 OS=Mus musculus GN=Hsd17b11 PE=2 SV=1	Hsd17b11	0.952213	-0.0281272	4444	3986	11326	2820	10182	3277	3017	5465
		D3Z7P3	Glutaminase kidney isoform, mitochondrial OS=Mus musculus GN=Gls PE=1 SV=1	Gls	0.952527	-0.00367402	34149	33170	38418	29469.2	33330	35086.5	34691.8	31601.2
		Q9QVP9	Protein-tyrosine kinase 2-beta OS=Mus musculus GN=Ptk2b PE=1 SV=2	Ptk2b	0.952561	-0.0057779	64992.9	80896.4	62828.1	70770.1	77168.9	70888.4	54666.1	75149.3
		O35737	Heterogeneous nuclear ribonucleoprotein H OS=Mus musculus GN=Hnrnph1 PE=1 SV=3	Hnrnph1	0.9526	-0.00357161	24103.4	23091	18578.4	23206.8	22203.8	21739.6	23040.6	21677.8
		Q9CPQ1	Cytochrome c oxidase subunit 6C OS=Mus musculus GN=Cox6c PE=1 SV=3	Cox6c	0.953363	-0.00351778	203238	167922	204302	176998	175012	198312	180577	195912
		O55022	Membrane-associated progesterone receptor component 1 OS=Mus musculus GN=Pgrmc1 PE=1 SV=4	Pgrmc1	0.953559	-0.00684522	32056.3	39491	44776.3	32489.7	35269	41776.3	29511.7	41237.7
		P53811	Phosphatidylinositol transfer protein beta isoform OS=Mus musculus GN=Pitpnb PE=1 SV=2	Pitpnb	0.953609	0.00287045	121286	122745	128743	140037	128533	122933	122029	140788
		Q78PY7	Staphylococcal nuclease domain-containing protein 1 OS=Mus musculus GN=Snd1 PE=1 SV=1	Snd1	0.953666	0.00377982	47819.2	52863.5	45770.2	48000.5	51039	52016.5	40920.2	51212.8
		P63250	G protein-activated inward rectifier potassium channel 1 OS=Mus musculus GN=Kcnj3 PE=1 SV=1	Kcnj3	0.953722	-0.00471822	96738	96341	105339	121868	119915	93176	104167	101045
		P31254	Ubiquitin-like modifier-activating enzyme 1 Y OS=Mus musculus GN=Uba1y PE=2 SV=2	Uba1y	0.95397	-0.0096153	55605	45827	48849	76649	56070	54230	43062	71386
		Q61768	Kinesin-1 heavy chain OS=Mus musculus GN=Kif5b PE=1 SV=3	Kif5b	0.954975	-0.00255576	51886.9	59007.9	56757.3	52583.4	56834.7	54657.1	57885.4	50295.3
		Q7TSC1	Protein PRRC2A OS=Mus musculus GN=Prrc2a PE=1 SV=1	Prrc2a	0.956517	-0.0128	2252	2029	2191	1028	943	1975	2176	2310
		Q9D0L7	Armadillo repeat-containing protein 10 OS=Mus musculus GN=Armc10 PE=1 SV=1	Armc10	0.957017	0.00913189	13421	10162	12934	15170	13815	11672	17658	9014
		P62082	40S ribosomal protein S7 OS=Mus musculus GN=Rps7 PE=2 SV=1	Rps7	0.95706	-0.00322231	83292.4	71737.8	67622.8	67856.3	69953.4	78058.8	69554.6	72006.4
		P53986	Monocarboxylate transporter 1 OS=Mus musculus GN=Slc16a1 PE=1 SV=1	Slc16a1	0.957638	0.00375488	11157.7	10000.3	11369	11506.3	12003	9790.33	12370.7	10034.7
		Q6P5E4	UDP-glucose:glycoprotein glucosyltransferase 1 OS=Mus musculus GN=Uggt1 PE=1 SV=4	Uggt1	0.95773	0.00611101	34294	27349.5	23950	36808.5	29203.5	34282	32470.5	27194
		O35633	Vesicular inhibitory amino acid transporter OS=Mus musculus GN=Slc32a1 PE=1 SV=3	Slc32a1	0.959015	0.00323662	75628	82805.2	72964.8	75835.8	84954.6	80662.8	76953.4	65657.4
		O35927	Catenin delta-2 OS=Mus musculus GN=Ctnnd2 PE=1 SV=1	Ctnnd2	0.959602	-0.00252484	45443.6	46856.6	40286.6	47068	44587.2	42434.6	48942	43237.4
		Q9DCB1	High mobility group nucleosome-binding domain-containing protein 3 OS=Mus musculus GN=Hmgn3 PE=2 SV=1	Hmgn3	0.959852	-0.00457978	31391	36089.5	28334.5	26680	35203.5	27221	29269.5	30240
		Q9R111	Guanine deaminase OS=Mus musculus GN=Gda PE=1 SV=1	Gda	0.960246	-0.00776567	43012	51591	33284.8	44151.5	43335.5	43303.8	54772	29292
		Q8BMF4	Dihydrolipoyllysine-residue acetyltransferase component of pyruvate dehydrogenase complex, mitochondrial OS=Mus musculus GN=Dlat PE=1 SV=2	Dlat	0.960865	0.00169364	134710	129324	136987	123102	133001	139001	125299	127711
		Q00PI9	Heterogeneous nuclear ribonucleoprotein U-like protein 2 OS=Mus musculus GN=Hnrnpul2 PE=1 SV=2	Hnrnpul2	0.961282	0.00429046	63986.1	49380.4	47862.9	63690.7	57539	56933.9	51379	60033.3
		Q3U898	Myeloma-overexpressed gene 2 protein homolog OS=Mus musculus GN=Myeov2 PE=3 SV=1	Myeov2	0.962514	0.0104888	5529	4720	4427	5536	6991	6324	4825	2284
		P35802	Neuronal membrane glycoprotein M6-a OS=Mus musculus GN=Gpm6a PE=1 SV=1	Gpm6a	0.962831	-0.00450505	22116	25709	21488	21141	27940	21053.5	20397.5	20655.5
		Q7TPR4	Alpha-actinin-1 OS=Mus musculus GN=Actn1 PE=1 SV=1	Actn1	0.963936	-0.00135058	83776.2	88129.3	84520	87996.8	87391.8	79500	88074.5	88990.8
		P43247	DNA mismatch repair protein Msh2 OS=Mus musculus GN=Msh2 PE=1 SV=1	Msh2	0.964386	0.012998	9166	3512	8754	10573	10790	10021	8014	3596
		Q61885	Myelin-oligodendrocyte glycoprotein OS=Mus musculus GN=Mog PE=1 SV=1	Mog	0.964934	0.0198663	1060	972	2863	491	1920	1597	681	1295
		Q9D172	ES1 protein homolog, mitochondrial OS=Mus musculus GN=D10Jhu81e PE=1 SV=1	D10Jhu81e	0.96503	-0.00369964	63813.6	55253.4	71579.9	59328.7	68749.3	68145.2	54182.6	57973.8
		Q7TQH0	Ataxin-2-like protein OS=Mus musculus GN=Atxn2l PE=1 SV=1	Atxn2l	0.965799	-0.00366428	136038	117202	106252	100624	125245	118564	100198	114424
		P70202	Latexin OS=Mus musculus GN=Lxn PE=1 SV=2	Lxn	0.966033	0.0045006	162053	174205	160680	177195	166706	194203	192886	123372
		Q9D7H3	RNA 3'-terminal phosphate cyclase OS=Mus musculus GN=RtcA PE=2 SV=2	RtcA	0.966703	0.0139744	3237	3092	2304	6967	2986	5678	2687	4467
		Q80TS3	Latrophilin-3 OS=Mus musculus GN=Lphn3 PE=2 SV=3	Lphn3	0.966771	-0.00543123	14212.5	10924	10336	13503.5	12294.5	14859	12535.5	9021
		Q99KY4	Cyclin-G-associated kinase OS=Mus musculus GN=Gak PE=1 SV=2	Gak	0.969007	0.00606163	37692	34725	25310	32271	32441	41704	34674	21967
		Q91VI7	Ribonuclease inhibitor OS=Mus musculus GN=Rnh1 PE=1 SV=1	Rnh1	0.969101	0.00450802	11046	10531	11766.3	15090.3	14086.3	10123.3	13068.7	11373.7
		Q8K411	Presequence protease, mitochondrial OS=Mus musculus GN=Pitrm1 PE=1 SV=1	Pitrm1	0.970729	0.00286222	109391	139410	129077	139553	139963	132279	136134	110536
		P26040	Ezrin OS=Mus musculus GN=Ezr PE=1 SV=3	Ezr	0.971003	-0.0023074	38125	33138.7	34591.7	32113.7	34963	30177.3	38154	34356.3
		Q3UYC0	Protein phosphatase 1H OS=Mus musculus GN=Ppm1h PE=1 SV=1	Ppm1h	0.971641	-0.00129785	42183.7	42422	40099	43773.3	39602.3	42799.7	45284.7	40572.7
		Q6P542	ATP-binding cassette sub-family F member 1 OS=Mus musculus GN=Abcf1 PE=1 SV=1	Abcf1	0.971714	0.00881574	4519.5	2415	4925	6460	2799.5	5148	4388	6145.5
		Q64436	Potassium-transporting ATPase alpha chain 1 OS=Mus musculus GN=Atp4a PE=1 SV=3	Atp4a	0.97228	-0.00361858	75540.3	75938.3	76299.3	53454	82440.3	68039.3	63957	65777.7
		Q8BGD9	Eukaryotic translation initiation factor 4B OS=Mus musculus GN=Eif4b PE=1 SV=1	Eif4b	0.972939	-0.00224233	29858.3	33422	36594	34066.7	37600.3	32187.3	29991.3	33861.7
		Q03265	ATP synthase subunit alpha, mitochondrial OS=Mus musculus GN=Atp5a1 PE=1 SV=1	Atp5a1	0.97495	0.000498245	81205.8	79189.1	81594.3	78777	82571.9	77877.7	79582.2	80894.1
		Q9D1P4	Cysteine and histidine-rich domain-containing protein 1 OS=Mus musculus GN=Chordc1 PE=1 SV=1	Chordc1	0.975391	-0.00550796	30855	34168	37577	48454	52833	35629	30217	31543
		P63038	60 kDa heat shock protein, mitochondrial OS=Mus musculus GN=Hspd1 PE=1 SV=1	Hspd1	0.976153	-0.00170798	81104.8	76631.9	82064.8	76285.9	86480.1	82606.5	78837.3	67623.6
		Q9D0K2	Succinyl-CoA:3-ketoacid coenzyme A transferase 1, mitochondrial OS=Mus musculus GN=Oxct1 PE=1 SV=1	Oxct1	0.977848	-0.000938629	69269.6	63267.6	65480.3	64663.6	70521.7	64813	64385.3	62714.5
		Q148V7	LisH domain and HEAT repeat-containing protein KIAA1468 OS=Mus musculus GN=Kiaa1468 PE=1 SV=1	Kiaa1468	0.977999	-0.0026797	97724	78381	112789	95850	97947	87884	110829	87053
		Q80U63	Mitofusin-2 OS=Mus musculus GN=Mfn2 PE=1 SV=3	Mfn2	0.978208	0.00161814	76122	63255	75515	79890	78406	71129	76312	69412
		P13595	Neural cell adhesion molecule 1 OS=Mus musculus GN=Ncam1 PE=1 SV=3	Ncam1	0.978382	0.00123358	171791	149772	165252	148953	166432	164235	157034	148853
		P61294	Ras-related protein Rab-6B OS=Mus musculus GN=Rab6b PE=1 SV=1	Rab6b	0.979411	-0.00286374	26626	27537	19930	30665	28304	22617	29431	24106
		Q80U93	Nuclear pore complex protein Nup214 OS=Mus musculus GN=Nup214 PE=1 SV=2	Nup214	0.97946	0.00222413	21027	26065	20096	20037	19097	22385	24387	21550
		Q7TNP2	Serine/threonine-protein phosphatase 2A 65 kDa regulatory subunit A beta isoform OS=Mus musculus GN=Ppp2r1b PE=1 SV=2	Ppp2r1b	0.979865	0.00219412	35402.7	36230	41059.7	41501.7	34019.7	33880	41584.3	45048.3
		Q9CQF3	Cleavage and polyadenylation specificity factor subunit 5 OS=Mus musculus GN=Nudt21 PE=1 SV=1	Nudt21	0.980928	0.00333676	26158	25251	21465	27223	18656	22780	25604	33391
		P63089	Pleiotrophin OS=Mus musculus GN=Ptn PE=2 SV=1	Ptn	0.981105	0.00290833	145044	185494	231910	167868	175651	171573	168995	216221
		P67871	Casein kinase II subunit beta OS=Mus musculus GN=Csnk2b PE=1 SV=1	Csnk2b	0.984018	-0.00260707	12113	8421.5	11253	14433	11038	9683	12946.5	12432.5
		P60335	Poly(rC)-binding protein 1 OS=Mus musculus GN=Pcbp1 PE=1 SV=1	Pcbp1	0.984217	0.00355053	5699	6833	5756.5	4525	6679.5	5741.5	7175.5	3298
		Q3THS6	S-adenosylmethionine synthase isoform type-2 OS=Mus musculus GN=Mat2a PE=2 SV=2	Mat2a	0.985059	-0.00184844	42736	42130	52420	49899	43418	38214	51257	53950
		Q9Z0H4	CUGBP Elav-like family member 2 OS=Mus musculus GN=Celf2 PE=1 SV=1	Celf2	0.985976	-0.00145541	94563.2	121590	94352.8	95976.4	108593	90183.2	109120	97995
		P62267	40S ribosomal protein S23 OS=Mus musculus GN=Rps23 PE=1 SV=3	Rps23	0.98604	-0.000527417	49199.2	49177.3	48416.3	45825	47157.3	51390.5	47831.1	46137.3
		P12787	Cytochrome c oxidase subunit 5A, mitochondrial OS=Mus musculus GN=Cox5a PE=1 SV=2	Cox5a	0.986206	0.00101376	95464.1	96759	85137.9	80327	94607.1	92254.3	90496.2	80693
		P16627	Heat shock 70 kDa protein 1-like OS=Mus musculus GN=Hspa1l PE=2 SV=4	Hspa1l	0.987039	0.000674354	56438	50102.9	55168.9	57818.9	55816.7	57909	54716.2	51234.9
		Q9Z1S5	Neuronal-specific septin-3 OS=Mus musculus GN=Sept3 PE=1 SV=2	Sept3	0.987898	-0.000338674	77591	71493.6	78437.1	77226.1	76440.6	76882.4	75061.8	76259.7
		Q99J99	3-mercaptopyruvate sulfurtransferase OS=Mus musculus GN=Mpst PE=1 SV=3	Mpst	0.988696	-0.00179504	64068	78218	89433	74124	98455	74883	65836	66120
		Q8K4G5	Actin-binding LIM protein 1 OS=Mus musculus GN=Ablim1 PE=1 SV=1	Ablim1	0.988884	-0.00275913	6574	6167	3715	5290	3451	6479	4744	7012
		P17095	High mobility group protein HMG-I/HMG-Y OS=Mus musculus GN=Hmga1 PE=1 SV=4	Hmga1	0.989591	-0.000819079	74332	73857.5	86145.5	81263.5	74664.5	77002.5	73841	89832
		P62830	60S ribosomal protein L23 OS=Mus musculus GN=Rpl23 PE=1 SV=1	Rpl23	0.991431	0.00137291	55864	55224.4	63142.4	54918	72035.6	63497	53172.6	40758.2
		Q9R1R2	Tripartite motif-containing protein 3 OS=Mus musculus GN=Trim3 PE=1 SV=1	Trim3	0.991627	0.000386638	74572.5	73945	76945	73266.5	68190	77561.5	79591.5	73501.5
		P49138	MAP kinase-activated protein kinase 2 OS=Mus musculus GN=Mapkapk2 PE=1 SV=2	Mapkapk2	0.991782	0.00114177	6491	9524	7210	8305	6365	8238	8369	8594
		Q3V3V9	Leucine-rich repeat-containing protein 16C OS=Mus musculus GN=Rltpr PE=2 SV=2	Rltpr	0.992751	0.00133014	22497	14258	13865	17794	20199	13979	18099	16228
		P34884	Macrophage migration inhibitory factor OS=Mus musculus GN=Mif PE=1 SV=2	Mif	0.99318	0.000704609	39839.5	50070.5	42365.5	45837.5	45951	51635.5	41287	39365
		Q3THW5	Histone H2A.V OS=Mus musculus GN=H2afv PE=1 SV=3	H2afv	0.994001	0.000364366	48869.8	40458.8	42973.5	44031.5	46288.5	45114	43539.8	41455.5
		Q9DBY1	E3 ubiquitin-protein ligase synoviolin OS=Mus musculus GN=Syvn1 PE=1 SV=3	Syvn1	0.994026	-0.0010414	2550	2221	3957	2795	2865	3017	2947	2682
		Q99KI0	Aconitate hydratase, mitochondrial OS=Mus musculus GN=Aco2 PE=1 SV=1	Aco2	0.995051	-0.000331389	79407.3	76747.7	80025.1	78405	85603.2	84681.5	75123.2	69072.9
		P43024	Cytochrome c oxidase subunit 6A1, mitochondrial OS=Mus musculus GN=Cox6a1 PE=1 SV=2	Cox6a1	0.995372	0.000490376	20162.4	16653.6	19517.8	23197	21159.8	18668.6	21670.4	18071
		Q9QZF2	Glypican-1 OS=Mus musculus GN=Gpc1 PE=1 SV=1	Gpc1	0.995401	-0.000458906	43921.7	59397.3	52895	47139.3	52441	53909.7	45406.7	51502.7
		P26039	Talin-1 OS=Mus musculus GN=Tln1 PE=1 SV=2	Tln1	0.99607	0.000520754	20684.7	25529.3	20371.3	26856.2	25443.8	25384.5	18358.3	24303.5
		P56382	ATP synthase subunit epsilon, mitochondrial OS=Mus musculus GN=Atp5e PE=1 SV=2	Atp5e	0.996073	-0.000396189	86643.3	119892	124774	113756	109667	114694	109841	110686
		P06801	NADP-dependent malic enzyme OS=Mus musculus GN=Me1 PE=1 SV=2	Me1	0.996924	0.000553123	21471	18254	23256	23799	15923	21733	20213	28959
		Q8R5H6	Wiskott-Aldrich syndrome protein family member 1 OS=Mus musculus GN=Wasf1 PE=1 SV=2	Wasf1	0.997223	-0.000366351	55614.4	42264	49454	44833.2	58568	46360.4	47186.4	39980.4
		Q8BQ47	Protein canopy homolog 4 OS=Mus musculus GN=Cnpy4 PE=1 SV=1	Cnpy4	0.998958	0.000110196	8486	10904	11046	10400.5	10402	8715	10199	11525
		Q9QWI6	SRC kinase signaling inhibitor 1 OS=Mus musculus GN=Srcin1 PE=1 SV=2	Srcin1	0.999423	3.52877e-05	51617.4	49876.7	52665.1	50161	57276.8	49819.1	51004.5	46227.1
		O08553	Dihydropyrimidinase-related protein 2 OS=Mus musculus GN=Dpysl2 PE=1 SV=2	Dpysl2	0.999736	-1.28123e-05	88276.3	89122.1	91145.9	85021	92458.6	92943.4	88311.4	79847.5

## Sheet: GO cell component
Analysis Type:	PANTHER Overrepresentation Test (Released 20171205)
Annotation Version and Release Date:	GO Ontology database Released 2018-02-02
Analyzed List:	Client Text Box Input (Mus musculus)
Reference List:	Tsien_hipp_db.txt (Mus musculus)
Test Type:	FISHER
GO cellular component complete	hipp_db.txt - REFLIST (5902)	Client Text Box Input (87)	Client Text Box Input (expected)	Client Text Box Input (over/under)	Client Text Box Input (fold Enrichment)	Client Text Box Input (raw P-value)	Client Text Box Input (FDR)		LOG10
nucleus (GO:0005634)	1981	46	29.2	+	1.58	0.000339	0.0499		3.4698
organelle (GO:0043226)	4613	81	68	+	1.19	0.000321	0.0525		3.49349
intracellular organelle (GO:0043229)	4228	77	62.32	+	1.24	0.000264	0.0485		3.5784
macromolecular complex (GO:0032991)	2037	47	30.03	+	1.57	0.000245	0.0515		3.61083
extracellular organelle (GO:0043230)	1517	39	22.36	+	1.74	0.000172	0.0421		3.76447
extracellular vesicle (GO:1903561)	1516	39	22.35	+	1.75	0.000171	0.0504		3.767
extracellular exosome (GO:0070062)	1507	39	22.21	+	1.76	0.000108	0.0396		3.96658
integral component of membrane (GO:0016021)	1478	6	21.79	-	0.28	2.49e-05	0.0122		4.6038
intrinsic component of membrane (GO:0031224)	1540	6	22.7	-	0.26	9.98e-06	0.00734		5.00087
vesicle (GO:0031982)	2110	52	31.1	+	1.67	7.87e-06	0.0116		5.10403
