# Supplementary material for: Synaptotagmin 17 controls neurite outgrowth and synaptic physiology via distinct cellular pathways
Source: Nat Commun. 2019 Aug 6;10:3532. doi: 10.1038/s41467-019-11459-4 (PMC6684635; doi:10.1038/s41467-019-11459-4)
Supplement: Supplementary file 6 — Supplementary Data 2 [file 41467_2019_11459_MOESM6_ESM.csv]

Bait1_Non-Selected_1	/Volumes/LaCie 1/2018-05-14/gene_count_summary/Syt17deltaC2A_NON_summary.csv
Bait1_Selected_1	/Volumes/LaCie 1/2018-05-14/gene_count_summary/Syt17deltaC2A_SEL_summary.csv
Vector_Non-Selected_1	/Volumes/LaCie 1/2018-05-14/gene_count_summary/pGBKT7Vector1_NON_summary.csv
Vector_Non-Selected_2	/Volumes/LaCie 1/2018-05-14/gene_count_summary/pGBKT7Vector2_NON_summary.csv
Vector_Selected_1	/Volumes/LaCie 1/2018-05-14/gene_count_summary/pGBKT7Vector1_SEL_summary.csv
Vector_Selected_2	/Volumes/LaCie 1/2018-05-14/gene_count_summary/pGBKT7Vector2_SEL_summary.csv
Threshold	3
Overdispersion
	vector nonsel	0.00
	vector+bait	0.00
	vector sel	0.86
Gene	Base	Vec	Bait	Enr	AdjEnr	p					Bait1_Non-Selected_1								Bait1_Selected_1								Vector_Non-Selected_1								Vector_Non-Selected_2								Vector_Selected_1
								inframe_inorf	upstream	in_orf	downstream	in_frame	backwards	intron		inframe_inorf	upstream	in_orf	downstream	in_frame	backwards	intron		inframe_inorf	upstream	in_orf	downstream	in_frame	backwards	intron		inframe_inorf	upstream	in_orf	downstream	in_frame	backwards	intron		inframe_inorf	upstream	in_orf	downstream	in_frame	backwards	intron		inframe_inorf	upstream
GOLGA6B	27.6865517147159	1.291750144041	10079.7904715427	12.8750691427859	12.0674853457134	0.999999999999994		17.0	0.0	100.0	0.0	17.0	52.2	0.0		98.4	0.0	100.0	0.0	98.4	0.2	0.0		22.6	0.0	100.0	0.0	22.6	45.2	0.0		19.4	0.0	100.0	0.0	19.4	48.0	0.0		60.0	0.0	100.0	0.0	60.0	0.0	0.0		55.6	0.0
ZNF846	83.6715777851205	17.0490223788691	69808.7201263372	11.99527873662	11.3251117570619	0.999999999999614		66.9	0.0	100.0	0.0	66.9	25.7	0.0		99.3	0.0	100.0	0.0	99.3	0.4	0.0		68.6	0.0	100.0	0.0	68.6	20.7	0.0		72.6	0.0	100.0	0.0	72.6	22.3	0.0		98.7	0.0	100.0	0.0	98.7	1.3	0.0		94.5	0.0
CIB3	4.90531605452265	1.00686431326232	4846.49191041327	12.1629498451775	11.6772131242879	0.999999999998971		0.0	0.0	100.0	0.0	0.0	10.6	0.0		0.3	0.0	100.0	0.0	0.3	0.0	0.0		0.0	0.0	100.0	0.0	0.0	9.7	0.0		6.3	0.0	100.0	0.0	6.3	23.8	0.0		0.0	0.0	100.0	0.0	0.0	0.0	0.0		0.0	0.0
GOLGA6C	33.5478812044684	1.29130633015296	8039.74839553846	12.5493048493957	11.7477723611034	0.999999999997871		15.5	0.0	100.0	0.0	15.5	58.2	0.0		98.4	0.0	100.0	0.0	98.4	0.3	0.0		21.6	0.0	100.0	0.0	21.6	48.1	0.0		18.1	0.0	100.0	0.0	18.1	52.5	0.0		66.7	0.0	100.0	0.0	66.7	0.0	0.0		71.4	0.0
FEZ1	58.7812226805486	3.01748624257066	18031.434727333	12.5211737003796	11.6530074608085	0.999999999996529		15.8	0.0	100.0	0.0	15.8	66.0	0.0		98.6	0.1	99.9	0.0	98.7	0.4	0.0		15.8	0.0	100.0	0.0	15.8	61.1	0.0		12.7	0.0	100.0	0.0	12.7	59.9	0.0		45.5	0.0	100.0	0.0	45.5	36.4	0.0		51.4	0.0
GOLGA6A	100.139243887583	5.32187028041852	23772.6148970235	12.1115915497956	11.1501267481131	0.99999999999558		15.4	0.0	100.0	0.0	15.4	58.2	0.0		97.5	0.0	100.0	0.0	97.5	0.8	0.0		15.6	0.0	100.0	0.0	15.6	50.0	0.0		14.1	0.0	100.0	0.0	14.1	54.6	0.0		42.9	0.0	100.0	0.0	42.9	14.3	0.0		40.0	0.0
POTEF	21.3496857512699	0.14421817094151	3013.99130858666	13.9217333845085	12.8574497055515	0.999999999991667		4.4	0.0	100.0	0.0	4.4	43.4	0.0		13.8	0.0	100.0	0.0	13.8	24.5	0.0		9.1	0.0	100.0	0.0	9.1	34.9	0.0		9.4	0.0	100.0	0.0	9.4	40.9	0.0		0.0	0.0	100.0	0.0	0.0	100.0	0.0		0.0	0.0
GOLGA6D	39.0666281412828	1.72218558742532	9109.88071005168	12.327694671414	11.4197359124936	0.99999999998004		13.4	0.0	100.0	0.0	13.4	54.0	0.0		98.1	0.0	100.0	0.0	98.1	0.3	0.0		18.0	0.0	100.0	0.0	18.0	46.6	0.0		14.9	0.0	100.0	0.0	14.9	51.5	0.0		57.1	0.0	100.0	0.0	57.1	0.0	0.0		61.1	0.0
ICA1	2182.41420143779	78.9922481328475	320931.502033655	11.9873540322431	10.837721877593	0.999999999978924		18.4	0.3	99.7	0.0	18.6	50.3	0.0		99.1	0.0	100.0	0.0	99.1	0.6	0.0		19.3	0.2	99.8	0.0	19.4	49.0	0.0		18.4	0.3	99.7	0.0	18.6	47.8	0.0		31.8	0.3	99.7	0.0	31.8	47.4	0.0		29.0	0.3
POTEE	58.7349419273153	1.14886341476362	5785.17765211747	12.2364907126123	11.1050793758802	0.999999999955766		7.3	0.0	100.0	0.0	7.3	48.5	0.0		0.3	0.0	100.0	0.0	0.3	0.6	0.0		8.6	0.0	100.0	0.0	8.6	45.1	0.0		10.6	0.0	100.0	0.0	10.6	47.9	0.0		0.0	0.0	100.0	0.0	0.0	22.2	0.0		0.0	0.0
ZNF227	47.5364892137074	0.93386760001548	4257.05665576555	12.0791214309952	10.940760759013	0.99999999993907		27.0	5.5	94.5	0.0	27.7	48.4	0.0		97.7	0.0	100.0	0.0	97.7	0.8	0.0		24.9	6.1	93.9	0.0	25.9	43.9	0.0		32.6	5.0	95.0	0.0	34.4	36.3	0.0		92.7	0.0	100.0	0.0	92.7	7.3	0.0		71.9	0.0
TLK1	96.0439108528183	2.29861445730332	4811.55594421818	11.0004928761474	9.83890087255722	0.999999998330276		9.8	0.0	100.0	0.0	9.8	57.0	0.0		0.7	0.0	100.0	0.0	0.7	0.6	0.0		11.4	0.0	100.0	0.0	11.4	57.6	0.0		10.7	0.0	100.0	0.0	10.7	50.7	0.0		0.0	0.0	100.0	0.0	0.0	22.4	0.0		0.0	0.0
ZNF562	30.8143585097763	0.215883442524223	1077.99290690711	11.9853330407008	10.7506351918128	0.99999999800387		21.7	0.0	99.8	0.2	21.7	52.2	0.0		55.8	0.0	100.0	0.0	55.8	13.5	0.0		24.7	0.0	100.0	0.0	24.7	35.5	0.0		23.4	0.0	99.8	0.2	23.4	28.0	0.0		50.0	0.0	100.0	0.0	50.0	50.0	0.0		41.2	0.0
BNC2	112.71432589381	2.44016974491658	3923.74570328556	10.6217901242808	9.4248482826331	0.999999997016319		15.0	0.0	91.9	8.1	17.3	48.3	0.0		0.2	0.0	66.7	33.3	0.2	99.6	0.0		16.5	0.0	91.3	8.7	18.8	47.1	0.0		18.5	0.0	92.7	7.3	20.9	44.2	0.0		12.0	0.0	88.0	12.0	14.0	66.0	0.0		9.9	0.0
D0.0JC21	5.64835704414593	0.286661086330853	645.223625665489	10.9043983700211	10.0685107409967	0.999999993600696		20.5	0.0	100.0	0.0	20.5	25.6	0.0		24.6	0.0	100.0	0.0	24.6	36.6	0.0		7.5	0.0	100.0	0.0	7.5	45.3	0.0		18.2	0.0	100.0	0.0	18.2	54.5	0.0		0	0	0	0	0	0	0		100.0	0.0
F13A1	69.6678717493148	1.65318319917086	3388.35202134588	10.9581557162134	9.82347740696369	0.999999993030043		18.5	0.0	100.0	0.0	18.5	48.4	0.0		19.6	0.0	100.0	0.0	19.6	46.6	0.0		16.8	0.0	100.0	0.0	16.8	50.9	0.0		20.1	0.0	100.0	0.0	20.1	45.5	0.0		22.2	0.0	100.0	0.0	22.2	33.3	0.0		13.3	0.0
ALDH4A1	118.729307161474	1.65273938528282	2571.50546174703	10.5605679152793	9.2140507053683	0.999999955620573		16.2	2.2	97.8	0.0	17.5	46.1	0.0		99.0	0.0	100.0	0.0	99.0	0.0	0.0		16.1	1.5	98.5	0.0	17.0	44.4	0.0		11.4	1.6	98.4	0.0	12.5	49.3	0.0		62.7	2.0	98.0	0.0	63.3	13.3	0.0		42.3	0.5
ZNF571	78.7393801027906	1.22274775578654	1795.92701221612	10.4626066472172	9.28129177891444	0.999999942452796		11.7	1.0	99.0	0.0	11.7	48.2	0.0		98.3	0.0	100.0	0.0	98.3	0.4	0.0		19.6	1.4	98.6	0.0	19.6	37.2	0.0		12.6	2.3	97.7	0.0	12.6	36.7	0.0		43.7	0.0	100.0	0.0	43.7	25.0	0.0		26.7	0.0
CPNE6	76.5964793831868	2.29506394619899	2014.38597582977	9.7465329748674	8.64370402009957	0.999999935614732		14.7	0.1	99.9	0.0	14.8	39.6	0.0		48.8	48.6	51.4	0.0	97.0	1.0	0.0		13.9	0.2	99.8	0.0	14.1	42.9	0.0		10.0	0.0	100.0	0.0	10.0	50.1	0.0		17.1	7.3	92.7	0.0	24.4	41.5	0.0		0.0	0.0
LRG1	302.902046786365	3.80580422998051	4033.13894743393	10.0306734758356	8.70946752548179	0.9999999140441		11.5	1.8	98.2	0.0	11.6	49.4	0.0		0.2	0.0	100.0	0.0	0.2	89.8	0.0		12.4	1.2	98.8	0.0	12.5	49.0	0.0		10.3	0.9	99.1	0.0	10.4	50.4	0.0		12.5	0.0	100.0	0.0	12.5	55.4	0.0		11.7	1.0
TAF7L	7.02013536711877	0.143330543165426	190.837715340656	9.94743896661021	9.07538703718983	0.999999645154628		7.8	3.0	97.0	0.0	7.8	42.2	0.0		1.6	0.0	100.0	0.0	1.6	0.3	0.0		12.6	0.8	99.2	0.0	12.6	60.5	0.0		25.4	1.2	98.8	0.0	25.4	35.0	0.0		0.0	0.0	100.0	0.0	0.0	14.3	0.0		0.0	7.7
CDK17	47.8259678537786	0.57465361432583	635.616234961841	9.99099734079566	8.57384734857416	0.999999611047079		5.7	0.0	100.0	0.0	5.7	65.5	0.0		0.2	0.0	100.0	0.0	0.2	98.9	0.0		5.5	0.0	100.0	0.0	5.5	51.9	0.0		7.7	0.0	100.0	0.0	7.7	57.6	0.0		0.0	0.0	100.0	0.0	0.0	70.0	0.0		0.0	0.0
ZDHHC8	1091.30552453947	15.3002079581612	11261.1720034084	9.51888947283649	8.12623472943522	0.999999513233305		13.9	0.0	100.0	0.0	13.9	58.2	0.0		1.3	0.0	100.0	0.0	1.3	95.8	0.0		14.4	0.0	100.0	0.0	14.4	57.6	0.0		14.1	0.0	100.0	0.0	14.1	58.4	0.0		8.1	0.0	100.0	0.0	8.1	77.1	0.0		12.4	0.0
GGT5	80.9103952135789	1.15063867031579	976.896954730084	9.66833437978775	8.37562059817706	0.999999467375328		10.2	0.8	97.8	1.3	10.4	62.5	0.0		0.5	0.0	100.0	0.0	0.5	97.8	0.0		8.4	1.3	97.4	1.4	8.7	61.0	0.0		8.4	0.2	98.9	0.9	8.5	64.0	0.0		5.2	0.0	94.8	5.2	5.2	64.9	0.0		0.0	0.0
WLS	86.7038642101932	1.36607829895197	1178.32463482363	9.70068152736818	8.28950323521878	0.999999466814729		12.1	0.0	100.0	0.0	12.1	53.6	0.0		1.7	0.0	100.0	0.0	1.7	3.2	0.0		12.7	0.0	100.0	0.0	12.7	56.0	0.0		9.0	0.0	100.0	0.0	9.0	55.8	0.0		57.1	0.0	100.0	0.0	57.1	14.3	0.0		33.3	0.0
SAMM50	533.434670892668	1651.92081954078	229325.031674366	7.11706214015775	6.7362506256471	0.999999236418974		31.9	1.3	98.6	0.1	31.9	42.9	0.0		99.4	0.0	100.0	0.0	99.4	0.4	0.0		32.0	1.0	99.0	0.0	32.0	41.8	0.0		31.7	1.6	98.3	0.1	31.7	42.1	0.0		91.4	0.1	99.9	0.0	91.4	4.6	0.0		96.4	0.0
HMMR	25.5245933159814	0.287548714106936	246.953611041512	9.51522069495405	8.27644486670025	0.999997411587434		18.8	0.0	100.0	0.0	18.8	38.2	0.0		0.1	0.0	100.0	0.0	0.1	99.5	0.0		8.4	0.5	99.5	0.0	8.4	39.0	0.0		13.8	0.0	100.0	0.0	13.8	45.2	0.0		0.0	0.0	100.0	0.0	0.0	100.0	0.0		21.1	15.8
UGT1A7	91.3729150094727	1.00553287159819	735.947962878352	9.44558645486117	8.00164485155152	0.999997068859467		14.0	0.0	99.4	0.6	14.0	53.4	0.0		0.6	0.0	100.0	0.0	0.6	97.8	0.0		13.8	0.0	99.8	0.2	13.8	55.9	0.0		13.2	0.0	99.7	0.3	13.2	56.7	0.0		13.5	0.0	98.9	1.1	13.5	61.8	0.0		10.4	0.0
TGM6	18.2040634747897	0.215439628636181	152.080627842982	9.16271114591145	7.85544315156642	0.999996091591523		17.0	4.9	89.3	5.8	21.9	43.0	0.0		2.5	0.0	100.0	0.0	2.5	2.0	0.0		23.0	0.7	96.9	2.4	23.7	35.9	0.0		23.0	5.4	91.7	2.9	28.4	49.3	0.0		0.0	0.0	100.0	0.0	0.0	66.7	0.0		8.3	8.3
IPO11	67.8222736184587	1.00420142993407	517.161474581628	8.93845991807717	7.53701688725126	0.999992631378385		16.7	0.2	99.8	0.0	16.7	49.0	0.0		20.4	0.0	100.0	0.0	20.4	38.3	0.0		22.1	0.1	99.9	0.0	22.1	42.3	0.0		12.6	0.2	99.8	0.0	12.6	49.5	0.0		16.7	0.0	100.0	0.0	16.7	33.3	0.0		0.0	0.0
MFSD10	1280.30569180957	16.8065101030623	7054.33579904832	8.70907078957632	7.20767198904884	0.99998774213236		10.4	2.1	82.7	15.2	13.1	53.5	0.0		0.7	0.0	99.9	0.1	0.7	0.7	0.0		9.9	1.7	84.1	14.2	12.5	56.2	0.0		9.3	2.0	83.6	14.3	12.2	55.4	0.0		9.3	0.3	89.7	10.0	11.4	60.7	0.0		7.6	2.3
CCNG2	5.87688786890904	0	71.7279055942853	10.4873960171803	9.08617808880459	0.999987023241151		9.3	0.0	100.0	0.0	9.3	73.3	0.0		0.0	0.0	100.0	0.0	0.0	99.0	0.0		6.1	0.0	100.0	0.0	6.1	77.3	0.0		17.5	0.0	100.0	0.0	17.5	55.3	0.0		0.0	0.0	100.0	0.0	0.0	0.0	0.0		0.0	0.0
STAT5B	39.1273769664332	0.359213985689649	166.928413475894	8.67259043879229	7.2928327032359	0.999983737836993		11.1	0.0	99.7	0.3	11.1	58.1	0.0		0.3	0.0	100.0	0.0	0.3	98.8	0.0		17.7	0.0	99.2	0.8	17.7	45.6	0.0		14.7	0.0	99.7	0.3	14.7	48.2	0.0		0.0	0.0	100.0	0.0	0.0	100.0	0.0		0.0	0.0
ART3	54.4626313208249	0.502544528855076	213.764443156181	8.59605286086578	7.18493872896543	0.999977810479243		17.5	0.0	100.0	0.0	17.5	38.8	0.0		1.4	0.0	100.0	0.0	1.4	0.8	0.0		20.1	0.0	100.0	0.0	20.1	37.4	0.0		15.1	0.0	100.0	0.0	15.1	44.9	0.0		25.0	0.0	100.0	0.0	25.0	50.0	0.0		0.0	0.0
PCDHB11	53.6718154521587	0.429991629496279	178.500952278016	8.53911086592514	7.04253221623188	0.999974921555652		11.8	0.0	100.0	0.0	11.8	52.1	0.0		0.0	0.0	100.0	0.0	0.0	96.9	0.0		9.8	0.0	100.0	0.0	9.8	43.9	0.0		10.7	0.0	100.0	0.0	10.7	48.3	0.0		0.0	0.0	100.0	0.0	0.0	100.0	0.0		40.0	0.0
BPIFB2	23.7003429506958	0.14421817094151	116.489612281739	9.22892651593486	7.66649634735224	0.999973740050707		3.3	0.0	100.0	0.0	3.3	69.9	0.0		0.0	0.0	100.0	0.0	0.0	99.9	0.0		1.1	0.0	100.0	0.0	1.1	60.3	0.0		4.7	0.0	100.0	0.0	4.7	57.0	0.0		0.0	0.0	100.0	0.0	0.0	100.0	0.0		0.0	0.0
WNT7B	54.659528500665	0.215439628636181	182.322073580604	9.42428533989384	7.65683248305752	0.999967135291061		14.9	5.2	88.3	6.5	19.4	58.5	0.0		1.4	92.2	7.6	0.2	1.6	1.6	0.0		10.7	4.9	75.1	20.1	19.4	46.9	0.0		10.1	4.6	84.7	10.8	15.6	58.0	0.0		0.0	0.0	100.0	0.0	0.0	50.0	0.0		14.3	0.0
P4HB	29.0176161308689	0.359657799577691	92.9078351000561	7.82601337698829	6.49525893246129	0.999932454844793		14.9	3.1	96.9	0.0	14.9	56.4	0.0		0.1	0.1	99.9	0.0	0.3	99.3	0.0		14.5	1.7	98.3	0.0	14.5	48.8	0.0		14.5	1.8	98.2	0.0	14.5	45.9	0.0		0.0	11.1	88.9	0.0	0.0	33.3	0.0		0.0	20.0
ABLIM3	6519.75062121039	1100.84607828903	109482.985911526	6.63588524668874	5.69740075139395	0.999930357080956		12.8	1.9	98.1	0.0	13.3	53.3	0.0		79.1	19.8	80.2	0.0	79.2	0.6	0.0		13.2	1.9	98.1	0.0	13.7	53.7	0.0		14.1	2.1	97.9	0.0	14.7	52.6	0.0		67.0	16.5	83.5	0.0	67.1	10.2	0.0		59.1	14.7
GPRIN3	11.0571249733891	0.143330543165426	56.2250705952161	8.18528257273457	6.94038531831572	0.999923918132533		29.9	0.0	100.0	0.0	29.9	56.7	0.0		5.1	0.0	100.0	0.0	5.1	93.2	0.0		34.0	0.0	100.0	0.0	34.0	43.3	0.0		24.8	0.0	100.0	0.0	24.8	48.0	0.0		100.0	0.0	100.0	0.0	100.0	0.0	0.0		100.0	0.0
ZDHHC7	14.5115155434054	0.143330543165426	53.2773484475057	8.10766220708961	6.6363545659813	0.999899678572574		11.1	0.0	100.0	0.0	11.1	63.7	0.0		0.0	0.0	100.0	0.0	0.0	88.1	0.0		14.8	1.6	98.4	0.0	14.8	56.6	0.0		13.8	2.0	98.0	0.0	13.8	51.4	0.0		0.0	0.0	100.0	0.0	0.0	80.0	0.0		6.7	0.0
ZNF561	45.0229810681776	9.4646978016866	894.360734594194	6.55463585759947	5.55502751501518	0.999898503814006		18.9	0.0	100.0	0.0	18.9	40.4	0.0		95.5	0.0	100.0	0.0	95.5	1.6	0.0		22.5	0.0	100.0	0.0	22.5	31.0	0.0		20.5	0.0	100.0	0.0	20.5	37.8	0.0		80.0	0.0	100.0	0.0	80.0	10.0	0.0		84.3	0.0
NUDT15	171.622461180601	2.44238881435679	391.28282138496	7.29472315770147	5.93296619875701	0.999871042718519		11.0	1.1	74.7	24.2	16.3	44.2	0.0		98.8	0.0	100.0	0.0	98.8	0.3	0.0		15.4	0.9	77.1	21.9	20.3	38.3	0.0		12.1	0.5	77.1	22.4	17.0	41.6	0.0		62.5	0.0	90.3	9.7	63.9	18.1	0.0		33.3	0.0
ARAF	79.2957369002205	0.789205615185928	156.229273828649	7.54088641052234	6.0846644283342	0.999866622498937		11.7	0.6	99.4	0.0	12.1	51.8	0.0		27.0	0.0	100.0	0.0	27.0	37.8	0.0		8.5	0.6	99.4	0.0	8.5	47.5	0.0		11.9	0.2	99.8	0.0	11.9	45.2	0.0		0.0	0.0	100.0	0.0	0.0	33.3	0.0		0.0	0.0
PLK2	173.860872835859	0.933423786127438	313.441121706535	8.31639561998129	6.5955034887072	0.999855864766209		13.1	1.5	98.5	0.0	13.5	53.9	0.0		1.4	0.0	100.0	0.0	1.4	1.3	0.0		11.8	1.8	98.2	0.0	12.9	49.3	0.0		12.6	0.3	99.7	0.0	12.8	51.5	0.0		0.0	0.0	100.0	0.0	0.0	52.2	0.0		17.8	4.4
LRRC16A	114.394773557788	1.22052868634633	244.44258847124	7.58821797254842	6.01407190479956	0.999851666792772		11.2	0.6	99.4	0.1	11.8	55.1	0.0		0.0	0.0	100.0	0.0	0.1	99.4	0.0		10.9	0.0	99.9	0.1	10.9	50.6	0.0		8.5	1.0	99.0	0.1	9.4	56.2	0.0		0.0	0.0	100.0	0.0	0.0	100.0	0.0		16.2	0.0
PAG1	64.6543792751493	1.07897339873307	229.37645304961	7.66687644136124	6.23467178767167	0.999842740816327		14.9	0.0	100.0	0.0	14.9	53.4	0.0		0.3	0.0	100.0	0.0	0.3	98.2	0.0		16.0	0.0	100.0	0.0	16.0	52.5	0.0		15.8	0.0	100.0	0.0	15.8	54.1	0.0		16.7	0.0	100.0	0.0	16.7	58.3	0.0		7.7	0.0
GPR162	10.1049522844287	0.0721090854707548	34.9359661950857	8.16246197699277	6.65686204851151	0.999751478051289		4.5	0.0	100.0	0.0	4.5	70.4	0.0		4.3	0.0	100.0	0.0	4.3	47.8	0.0		13.9	0.0	100.0	0.0	13.9	59.5	0.0		15.7	0.0	100.0	0.0	15.7	57.8	0.0		0.0	0.0	100.0	0.0	0.0	0.0	0.0		0.0	0.0
SORBS2	24132.7741103051	566.640123910024	63101.8880160356	6.79898044453369	5.47620926319883	0.999720756981722		14.9	0.8	99.2	0.0	15.2	54.8	0.0		34.2	0.1	99.9	0.0	34.2	5.0	0.0		15.5	0.8	99.2	0.0	15.8	53.7	0.0		14.6	0.9	99.1	0.0	14.9	54.0	0.0		59.0	0.2	99.8	0.0	59.0	15.2	0.0		71.5	0.2
BORA	902.509446129079	9.91022291726433	1266.53794946622	6.99055351194707	5.48630155159546	0.999621221666052		19.9	1.2	98.7	0.2	20.3	54.1	0.0		0.9	0.0	100.0	0.0	0.9	97.7	0.0		21.4	1.5	98.5	0.1	21.8	52.2	0.0		21.0	1.3	98.6	0.1	21.4	52.7	0.0		16.0	1.8	97.3	0.9	17.2	46.3	0.0		20.5	1.0
NEDD1	218.932421147631	2.87371188551719	338.223822726174	6.85424657921955	5.41614407970667	0.999524876577362		17.5	0.5	99.4	0.1	17.8	56.6	0.0		0.8	0.3	99.7	0.0	1.0	97.8	0.0		18.0	0.3	99.6	0.1	18.1	56.7	0.0		19.1	0.5	99.5	0.0	19.1	58.3	0.0		21.7	0.8	99.2	0.0	21.7	56.6	0.0		16.3	0.9
PALD1	16.8714578331409	0.429991629496279	45.3075811592518	6.56219064858856	5.43200347671382	0.999440847884492		41.3	0.0	100.0	0.0	41.3	23.8	0.0		98.6	0.0	100.0	0.0	98.6	0.6	0.0		23.1	0.0	100.0	0.0	23.1	46.2	0.0		13.0	0.0	100.0	0.0	13.0	48.0	0.0		20.0	0.0	100.0	0.0	20.0	0.0	0.0		33.3	0.0
PHYHIPL	6.60328017213628	0.0721090854707548	20.6340550339725	7.40420469090123	6.15961185869477	0.999421175457187		7.0	0.0	60.7	39.3	18.9	43.9	0.0		18.2	0.0	90.9	9.1	18.2	63.6	0.0		19.5	0.0	72.0	28.0	25.6	48.8	0.0		9.7	0.0	67.9	32.1	20.9	56.0	0.0		0.0	0.0	100.0	0.0	0.0	0.0	0.0		14.3	0.0
KCNS2	2632.48371146525	64.6778339996027	6214.12581205651	6.58503302118813	5.22191200157735	0.999409799883586		15.5	0.4	99.3	0.2	15.6	48.7	0.0		0.3	0.0	100.0	0.0	0.3	0.2	0.0		12.8	0.5	99.3	0.2	13.0	51.0	0.0		13.2	0.5	99.3	0.2	13.4	49.7	0.0		7.1	0.4	99.5	0.1	7.5	66.3	0.0		10.9	0.6
CEP85L	105.740229871256	1.07675432929286	112.231791401713	6.63880718313762	5.06515816502881	0.99936738065821		24.5	0.0	100.0	0.0	24.5	50.3	0.0		3.1	0.0	100.0	0.0	3.1	3.2	0.0		25.1	0.1	99.9	0.0	25.1	51.3	0.0		21.9	0.0	100.0	0.0	21.9	49.4	0.0		22.2	0.0	100.0	0.0	22.2	55.6	0.0		18.4	0.0
ZNF26	56.4688468453648	0.789205615185928	59.3911425316457	6.14629370516032	4.8122113072283	0.999104294007886		25.4	0.0	100.0	0.0	25.4	51.6	0.0		11.6	0.0	100.0	0.0	11.6	63.0	0.0		18.3	0.0	100.0	0.0	18.3	49.6	0.0		32.7	0.0	100.0	0.0	32.7	46.4	0.0		0.0	0.0	100.0	0.0	0.0	40.0	0.0		33.3	0.0
SLC22A17	1033.59303998759	13.4284784331379	940.323365119604	6.1245041300974	4.63320627716705	0.998624334040843		10.0	10.4	89.6	0.0	12.4	49.9	0.0		23.5	24.5	75.5	0.0	23.7	73.8	0.0		9.2	10.1	89.9	0.0	11.3	52.2	0.0		9.5	10.2	89.8	0.0	11.4	53.4	0.0		7.9	5.9	94.1	0.0	9.4	36.1	0.0		7.8	8.0
BBX	97.297544773248	2.01150955708443	115.070338655064	5.80329778149355	4.61016492725624	0.998600435974502		17.8	0.0	99.2	0.8	17.8	50.0	0.0		3.1	0.0	100.0	0.0	3.1	2.3	0.0		15.8	0.0	98.3	1.7	15.8	53.4	0.0		17.2	0.0	99.1	0.9	17.2	48.0	0.0		13.1	0.0	100.0	0.0	13.1	45.9	0.0		11.3	0.0
KIR2DL5A	36.9623502322165	0.286661086330853	37.8836883427961	6.81603886947085	5.2709558677872	0.99846426413761		9.2	2.9	97.1	0.0	9.2	57.1	0.0		1.8	0.4	99.6	0.0	2.2	2.3	0.0		5.7	2.0	98.0	0.0	5.7	61.8	0.0		5.8	2.6	97.4	0.0	5.8	60.0	0.0		0.0	25.0	75.0	0.0	0.0	25.0	0.0		11.8	0.0
SLC46A1	1050.42384628619	11.3466350461349	719.025854252608	5.97946414212776	4.48749354123874	0.998078518918594		7.8	1.1	98.9	0.0	8.5	58.5	0.0		16.5	0.2	99.8	0.0	16.5	52.9	0.0		8.0	1.3	98.7	0.0	8.5	56.7	0.0		7.4	0.8	99.2	0.0	7.8	55.8	0.0		1.3	0.1	99.9	0.0	1.4	93.7	0.0		2.3	0.2
ZNF582	75.235100007606	0.932979972239396	64.9590621439875	6.04733500835236	4.59446927078628	0.99800552596768		14.4	2.1	97.9	0.0	15.0	57.8	0.0		23.5	0.0	100.0	0.0	23.5	35.3	0.0		7.0	1.9	98.1	0.0	8.3	69.5	0.0		10.9	1.5	98.5	0.0	11.2	56.4	0.0		0.0	16.7	83.3	0.0	16.7	33.3	0.0		12.5	0.0
CHEK2	512.845457747635	120.229979979966	3426.56323437175	4.83231492445283	4.04085856425829	0.99795377751069		10.8	7.9	92.1	0.0	12.3	49.0	0.0		92.2	1.3	98.7	0.0	92.4	4.2	0.0		11.7	7.4	92.6	0.0	12.9	48.8	0.0		11.0	7.5	92.5	0.0	12.4	49.3	0.0		51.7	10.5	89.5	0.0	51.8	4.1	0.0		31.8	15.2
F2R	1854.45054071201	28.0178032560165	1778.78655380166	5.98587399136958	4.51042760980212	0.997865169119334		11.9	11.0	88.9	0.1	13.5	54.2	0.0		1.8	2.8	97.1	0.0	2.6	5.1	0.0		11.1	11.2	88.7	0.0	13.0	54.0	0.0		12.0	11.2	88.7	0.1	13.8	53.9	0.0		16.8	11.4	88.6	0.0	18.1	52.2	0.0		12.3	11.3
CARF	88.0976496414842	1.14753197309949	75.1123273194343	5.97187365859085	4.63262393119385	0.997643201349072		18.5	2.0	98.0	0.0	19.6	47.5	0.0		73.7	0.1	99.9	0.0	73.8	3.3	0.0		19.3	2.1	97.9	0.0	20.4	41.5	0.0		18.6	2.1	97.9	0.0	19.7	43.5	0.0		2.2	0.0	100.0	0.0	2.2	95.7	0.0		13.6	0.0
CKAP2	529.195568140773	5.96330721355861	366.281770576602	5.92884834956834	4.4710005323262	0.997580683260013		17.7	0.2	99.8	0.0	17.8	48.3	0.0		1.4	0.0	100.0	0.0	1.4	96.0	0.0		17.2	0.1	99.9	0.0	17.2	50.9	0.0		14.9	0.1	99.9	0.0	15.0	50.4	0.0		8.5	0.4	99.6	0.0	8.5	53.6	0.0		16.0	0.0
UNC13D	600.9873959986	5.09711056013347	316.607193642964	5.9430152718787	4.46236255974323	0.997457744980179		15.9	1.0	99.0	0.0	16.6	48.8	0.0		1.6	0.1	99.9	0.0	1.6	95.3	0.0		15.1	0.6	99.4	0.0	15.4	48.8	0.0		16.6	0.9	99.1	0.0	17.1	47.7	0.0		20.7	0.0	100.0	0.0	20.7	47.6	0.0		16.2	0.8
CDK15	120.680987019613	1.07586670151678	81.1169465092146	6.17178440767373	4.67141939239416	0.9973727235373		9.1	0.0	99.9	0.1	9.1	58.7	0.0		0.1	0.0	100.0	0.0	0.1	99.0	0.0		10.9	0.4	99.5	0.1	11.2	51.6	0.0		7.6	0.2	99.7	0.0	7.7	55.2	0.0		9.4	0.0	100.0	0.0	9.4	54.7	0.0		7.1	0.6
SMARCAL1	114.324854952545	1.51074028378152	91.2702116846614	5.87063181420897	4.55271427696765	0.997027399920124		14.0	0.0	100.0	0.0	14.0	48.2	0.0		86.7	0.0	100.0	0.0	86.7	6.5	0.0		12.3	0.0	100.0	0.0	12.3	55.0	0.0		15.8	0.0	100.0	0.0	15.8	47.3	0.0		0.0	0.0	100.0	0.0	0.0	56.3	0.0		0.0	0.0
ODC1	339.795638285009	3.3744811588201	216.821340198251	5.9848101788107	4.43836358798381	0.996795345943229		14.6	4.6	95.4	0.0	15.2	53.8	0.0		1.1	0.1	99.9	0.0	1.1	0.5	0.0		14.7	3.9	96.1	0.0	15.1	57.5	0.0		16.2	4.1	95.9	0.0	16.8	54.6	0.0		3.3	0.5	99.5	0.0	3.4	92.2	0.0		2.1	0.6
PLA2G6	1274.82278317499	13.4957055658402	732.236016470125	5.75649979939723	4.37544813717231	0.996719258243204		12.9	0.0	100.0	0.0	12.9	54.4	0.0		0.7	0.0	100.0	0.0	0.7	96.5	0.0		12.1	0.0	100.0	0.0	12.1	53.8	0.0		13.0	0.0	100.0	0.0	13.0	55.1	0.0		9.6	0.0	100.0	0.0	9.6	65.5	0.0		15.5	0.0
GPI	39.4491286404105	0.215439628636181	23.4726022873232	6.46952009001362	4.8317269732693	0.996504984288107		9.6	0.1	99.9	0.0	9.7	46.5	0.0		15.6	3.1	96.9	0.0	18.8	31.3	0.0		6.0	0.1	99.8	0.1	6.1	34.7	0.0		3.7	0.0	99.8	0.2	4.0	44.5	0.0		0.0	0.0	100.0	0.0	0.0	80.0	0.0		17.6	0.0
OR1N1	6.91912355340481	0	5.3495698236225	6.75477256919169	4.98890814409592	0.995838362838467		32.9	0.0	100.0	0.0	32.9	45.5	0.0		96.9	0.0	100.0	0.0	96.9	0.4	0.0		13.5	0.0	100.0	0.0	13.5	70.7	0.0		12.7	0.0	100.0	0.0	12.7	59.3	0.0		100.0	0.0	100.0	0.0	100.0	0.0	0.0		0.0	0.0
GP1BA	143.506117990148	1.22008487245829	63.4306136229525	5.64331926143706	4.17106599931343	0.995346954622366		11.6	0.2	99.8	0.0	11.8	63.1	0.0		0.5	0.0	100.0	0.0	0.5	95.7	0.0		13.0	0.1	99.9	0.0	13.1	59.7	0.0		15.3	0.2	99.8	0.0	15.5	56.1	0.0		9.1	0.0	100.0	0.0	9.1	63.6	0.0		6.3	0.0
TRMT1L	9.70838753195414	0.0716652715827132	7.31471792209607	5.91964094358737	4.52085952704604	0.995106405146658		2.2	1.1	98.9	0.0	2.2	55.0	0.0		0.0	0.0	100.0	0.0	0.0	100.0	0.0		3.5	2.9	97.1	0.0	3.5	47.7	0.0		3.0	3.0	97.0	0.0	3.4	53.2	0.0		0	0	0	0	0	0	0		40.0	0.0
GUCY1A3	22.1363995112342	0.215883442524223	12.5551128513589	5.56707128580976	4.19816073095091	0.994734770911051		2.2	4.1	95.9	0.0	3.1	72.5	0.0		0.0	1.9	98.1	0.0	0.0	94.2	0.0		2.6	4.4	95.6	0.0	2.6	64.2	0.0		0.7	5.4	94.6	0.0	0.7	71.0	0.0		0.0	3.6	96.4	0.0	0.0	50.0	0.0		0.0	5.0
ZNF485	12.642160654244	0.287548714106936	13.9743864780343	5.37669812571443	4.27380621795534	0.99435223710397		2.9	0.0	100.0	0.0	2.9	63.2	0.0		0.0	0.0	100.0	0.0	0.0	99.8	0.0		1.0	0.0	100.0	0.0	1.0	74.7	0.0		1.8	0.0	100.0	0.0	1.8	56.0	0.0		0.0	0.0	100.0	0.0	0.0	66.7	0.0		7.7	0.0
RINT1	16.3754224924482	0.0721090854707548	8.07894218261357	6.05682517444136	4.56120022526973	0.993968663757599		18.0	0.0	100.0	0.0	18.0	50.9	0.0		0.0	0.0	100.0	0.0	0.0	98.2	0.0		20.2	0.0	100.0	0.0	20.2	45.6	0.0		16.8	0.0	100.0	0.0	16.8	59.5	0.0		0.0	0.0	100.0	0.0	0.0	66.7	0.0		0.0	0.0
ZSCAN10	9.99459884638547	0.215883442524223	9.06151623185036	5.0988253068951	4.00454120796605	0.993475290756258		20.0	16.4	83.6	0.0	21.0	63.6	0.0		0.0	49.8	50.2	0.0	0.0	99.9	0.0		10.1	28.6	71.4	0.0	13.4	58.0	0.0		10.7	24.4	75.6	0.0	12.7	69.0	0.0		0.0	50.0	50.0	0.0	0.0	100.0	0.0		0.0	50.0
IF0.0R2	15.9818401533378	0.143774357053468	11.1358392246836	5.85115202364429	4.35207173912115	0.993387482207097		6.4	0.0	100.0	0.0	6.4	49.0	0.0		0.0	0.0	100.0	0.0	0.0	94.7	0.0		10.3	0.0	100.0	0.0	10.3	49.9	0.0		10.8	0.0	100.0	0.0	10.8	50.5	0.0		25.0	0.0	100.0	0.0	25.0	25.0	0.0		0.0	0.0
ZNF816	8.01715705577765	0.0716652715827132	7.20554302773643	5.89809426847422	4.55902819678042	0.992843919320186		8.8	0.0	100.0	0.0	8.8	62.8	0.0		0.0	0.0	100.0	0.0	0.0	100.0	0.0		17.4	0.0	100.0	0.0	17.4	43.2	0.0		10.6	0.0	100.0	0.0	10.6	45.5	0.0		0	0	0	0	0	0	0		0	0
BEND2	63.6743241693387	0.502544528855076	22.926727815525	5.37793880974244	3.9198876739605	0.990179904871477		19.7	0.6	99.4	0.0	19.9	43.9	0.0		12.8	0.0	100.0	0.0	12.8	71.8	0.0		24.0	0.0	100.0	0.0	24.0	42.4	0.0		18.5	0.6	99.4	0.0	19.0	42.8	0.0		10.0	0.0	100.0	0.0	10.0	55.0	0.0		25.0	0.0
ZNF17	100.495522101651	0.575097428213872	23.6909520760425	5.24715291489745	3.68942615674894	0.990174285603825		14.2	0.0	100.0	0.0	14.2	53.4	0.0		3.4	0.0	100.0	0.0	3.4	89.0	0.0		12.5	0.0	100.0	0.0	12.5	53.1	0.0		15.6	0.0	100.0	0.0	15.6	51.9	0.0		0.0	0.0	100.0	0.0	0.0	63.6	0.0		11.1	0.0
EDIL3	510.366409088745	11.5771643469645	302.414457376211	4.70119442328283	3.46229211282494	0.989387662736895		11.9	0.6	99.4	0.0	12.2	51.6	0.0		89.4	0.0	100.0	0.0	89.4	3.9	0.0		14.1	0.5	99.5	0.0	14.5	46.5	0.0		13.0	1.3	98.7	0.0	14.1	48.4	0.0		10.2	1.8	98.2	0.0	12.0	23.6	0.0		13.9	0.0
PAX7	4.1393766394993	0	3.38442172514893	6.10199529888214	4.57882339335873	0.989288947681141		0.0	0.0	100.0	0.0	0.0	76.4	0.0		80.0	0.0	100.0	0.0	80.0	0.0	0.0		5.2	0.0	100.0	0.0	5.2	67.2	0.0		9.7	0.0	100.0	0.0	9.7	40.3	0.0		0	0	0	0	0	0	0		0	0
CCKBR	49.8931641778032	0.573765986549747	17.0312835201043	4.77526768977977	3.51725909780906	0.98827145774966		12.0	2.6	97.4	0.0	12.4	49.3	0.0		0.7	0.0	100.0	0.0	0.7	95.4	0.0		12.0	1.3	98.7	0.0	12.0	41.3	0.0		10.2	1.2	98.8	0.0	10.9	52.8	0.0		0.0	0.0	100.0	0.0	0.0	66.7	0.0		12.8	5.1
RASAL1	126.387740430194	1.15108248420383	37.1194640822786	4.95171075076971	3.47649616976489	0.987229663918538		10.9	0.1	99.9	0.0	10.9	55.0	0.0		1.2	0.0	100.0	0.0	1.2	90.2	0.0		13.4	0.3	99.7	0.0	13.4	50.4	0.0		12.3	0.0	100.0	0.0	12.3	53.1	0.0		0.1	0.0	100.0	0.0	0.1	99.6	0.0		2.1	0.0
ZBED1	129.72125970848	1.15285773975599	34.9359661950857	4.86223840234167	3.49636392023448	0.986672912526442		12.8	0.8	99.2	0.0	12.8	55.3	0.0		1.8	0.0	100.0	0.0	1.8	1.9	0.0		13.0	0.9	99.1	0.0	13.0	55.6	0.0		10.0	0.2	99.8	0.0	10.0	55.0	0.0		0.0	0.0	100.0	0.0	0.0	78.6	0.0		0.0	0.0
BEST3	3221.78488599923	33.7567945631781	811.278639986506	4.58490127983542	3.24215090184772	0.984935180389471		3.0	9.4	18.8	71.8	18.1	45.7	0.0		0.3	1.0	46.5	52.4	2.4	47.8	0.0		3.3	9.9	18.9	71.2	17.5	45.3	0.0		2.8	10.4	18.8	70.8	17.4	46.7	0.0		3.8	12.3	21.5	66.2	17.5	50.4	0.0		2.4	11.0
MAPKAP1	84.4672257547654	0.717096529715173	18.0138575693411	4.55755407094526	3.26883444889704	0.984103795737242		11.7	4.8	95.2	0.0	12.7	60.9	0.0		7.0	0.5	99.5	0.0	7.0	8.2	0.0		15.0	5.9	94.1	0.0	16.7	55.3	0.0		12.5	5.7	94.3	0.0	14.3	54.5	0.0		14.5	2.9	97.1	0.0	14.5	37.7	0.0		25.0	10.3
B4GALT3	34.5230052567701	0.502988342743117	13.9743864780343	4.66454478062056	3.35539766515199	0.982414833761151		20.1	0.0	100.0	0.0	20.1	55.1	0.0		0.5	0.0	100.0	0.0	0.5	98.3	0.0		21.6	0.0	100.0	0.0	21.6	49.8	0.0		23.5	0.0	100.0	0.0	23.5	47.9	0.0		28.6	0.0	100.0	0.0	28.6	42.9	0.0		20.0	0.0
LMBRD2	178.109996508595	1.58063029981206	35.154315983805	4.43225067828501	3.15170035339578	0.982236652798209		8.2	0.0	100.0	0.0	8.2	48.6	0.0		0.2	0.0	100.0	0.0	0.2	98.6	0.0		7.6	0.0	100.0	0.0	7.6	46.4	0.0		8.0	0.0	100.0	0.0	8.0	50.2	0.0		0.0	0.0	100.0	0.0	0.0	57.9	0.0		5.7	0.0
XPNPEP3	804.364372802363	22.7778059666057	422.943540749256	4.21177152251404	3.10685990340036	0.982067449948406		11.9	0.0	83.3	16.7	15.3	55.8	0.0		2.5	0.0	99.4	0.6	2.6	4.6	0.0		11.5	0.0	83.7	16.3	14.6	54.8	0.0		11.2	0.0	85.3	14.7	14.4	52.8	0.0		8.7	0.0	87.8	12.2	8.7	70.4	0.0		42.7	0.0
KIR2DL5B	176.579558866417	3.88057619877951	79.8068477768989	4.34460340148693	3.17717865372726	0.9806045104468		10.1	0.0	100.0	0.0	10.1	54.9	0.0		2.7	0.0	100.0	0.0	2.7	3.8	0.0		11.2	0.0	100.0	0.0	11.2	58.1	0.0		8.3	0.0	100.0	0.0	8.3	58.8	0.0		0.0	0.0	100.0	0.0	0.0	41.7	0.0		7.1	0.0
ARHGEF40	1117.49029343965	14.2181278622119	329.489831177402	4.52958489836394	3.19490765465217	0.980385415067535		9.9	0.0	61.1	38.9	17.1	45.7	0.0		0.5	0.0	3.9	96.1	91.4	3.9	0.0		9.6	0.0	62.6	37.4	16.0	46.5	0.0		9.0	0.0	61.7	38.3	16.3	46.3	0.0		7.3	0.0	60.0	40.0	15.3	49.1	0.0		10.1	0.0
PLAT	285.652227143053	3.8089109271968	74.3481030589168	4.26900018860363	3.07326541542269	0.978936370847331		12.3	1.7	98.1	0.1	13.3	65.1	0.0		2.1	0.8	99.2	0.0	2.8	91.8	0.0		13.0	1.7	98.2	0.1	14.1	57.9	0.0		13.7	1.8	98.2	0.0	15.1	59.3	0.0		12.3	4.3	95.7	0.0	16.7	47.8	0.0		5.9	0.0
FYN	20.4710168896453	0.0721090854707548	3.16607193642964	4.71905722428362	3.24935153729359	0.977800013927691		14.4	0.0	100.0	0.0	14.4	46.5	0.0		0.6	0.0	100.0	0.0	0.6	99.3	0.0		7.7	0.0	100.0	0.0	7.7	60.5	0.0		7.9	0.0	100.0	0.0	7.9	54.1	0.0		14.3	0.0	100.0	0.0	14.3	42.9	0.0		22.2	0.0
ENPEP	12.8114273453327	0.0716652715827132	3.16607193642964	4.72431035107283	3.42173142342892	0.973952639440014		17.6	0.0	100.0	0.0	17.6	63.2	0.0		0.4	0.0	100.0	0.0	0.4	97.9	0.0		2.2	0.0	100.0	0.0	2.2	56.5	0.0		12.2	0.0	100.0	0.0	12.2	58.1	0.0		25.0	0.0	100.0	0.0	25.0	25.0	0.0		0.0	0.0
SLC5A5	9.92341808966627	0.430879257272362	7.31471792209607	3.93688366728039	3.07151519837175	0.973500964132846		2.4	0.0	97.6	2.4	4.8	69.0	0.0		6.3	0.0	100.0	0.0	6.3	11.4	0.0		3.5	0.0	98.2	1.8	3.5	64.9	0.0		1.8	0.0	100.0	0.0	1.8	70.2	0.0		0	0	0	0	0	0	0		0.0	0.0
STAT5A	84.3008320050799	1.1497510425397	19.4331311960164	4.02141858434848	2.90705268205861	0.97307720390594		9.8	1.7	98.3	0.0	11.5	56.9	0.0		0.1	0.0	100.0	0.0	0.1	99.4	0.0		10.1	1.2	98.8	0.0	11.3	58.0	0.0		8.8	1.0	99.0	0.0	9.8	56.0	0.0		0.0	0.0	100.0	0.0	0.0	70.0	0.0		0.0	0.0
POLI	129.004636397996	1.29441302736925	23.5817771816829	4.13567979579511	2.88862210061425	0.970806268421941		14.1	0.0	100.0	0.0	14.1	55.3	0.0		93.7	0.0	100.0	0.0	93.7	2.6	0.0		14.4	0.0	100.0	0.0	14.4	56.8	0.0		13.4	0.0	100.0	0.0	13.4	60.2	0.0		13.0	0.0	100.0	0.0	13.0	34.8	0.0		17.5	0.0
HIC2	284.172385468477	2.9431580876597	50.7663258772339	4.08555168556829	2.82386747762214	0.968482376315328		13.0	0.9	98.9	0.2	13.1	54.0	0.0		16.1	0.0	100.0	0.0	16.1	57.5	0.0		18.6	0.5	99.3	0.2	18.9	53.4	0.0		15.6	1.0	98.9	0.2	15.9	53.8	0.0		11.1	0.0	100.0	0.0	11.1	55.6	0.0		22.5	0.0
ZFAND3	444.040838936926	6.03097816014895	77.950874572785	3.68111498685697	2.58216634102484	0.967630746691973		10.7	1.3	68.2	30.5	13.6	60.5	0.0		0.5	0.1	89.1	10.8	0.6	95.1	0.0		11.7	1.3	69.8	29.0	15.1	55.1	0.0		12.1	1.9	69.6	28.5	15.0	56.4	0.0		4.8	0.0	60.3	39.7	4.8	60.3	0.0		15.7	0.8
RASSF9	15447.3168706086	284.618046836157	3668.276450484	3.68776956354146	2.66050248212463	0.967229286829938		13.3	3.8	85.9	10.3	14.5	49.7	0.0		2.0	86.8	12.3	1.0	2.8	6.1	0.0		13.1	4.0	85.5	10.5	14.5	49.0	0.0		12.6	4.0	85.9	10.1	14.0	49.4	0.0		6.7	3.2	89.2	7.6	7.9	34.7	0.0		12.4	4.9
EYA3	86.6412327132516	0.287104900218894	7.20554302773643	4.42781409031449	2.92190596815844	0.965677873190548		20.2	1.4	98.6	0.0	20.6	45.9	0.0		71.1	0.0	100.0	0.0	71.1	11.1	0.0		24.6	1.0	99.0	0.0	24.8	47.7	0.0		22.5	1.3	98.6	0.1	23.0	43.6	0.0		0.0	0.0	100.0	0.0	0.0	55.6	0.0		18.2	0.0
CTH	12387.7903704451	130.298601769918	1932.6139799544	3.89014381460875	2.66484693654872	0.963527703162183		13.5	0.7	99.3	0.0	13.7	49.6	0.0		2.7	0.1	99.9	0.0	2.8	55.3	0.0		13.0	0.7	99.3	0.0	13.2	50.6	0.0		12.4	0.7	99.3	0.0	12.5	51.2	0.0		7.0	0.2	99.8	0.0	7.0	76.4	0.0		11.0	0.8
ADAM2	386.617850808692	2.72816227291156	46.1809803141289	4.05665717986985	2.70615731124792	0.963236963214797		19.8	0.9	99.1	0.0	20.0	46.0	0.0		8.7	0.0	100.0	0.0	8.7	11.4	0.0		20.7	0.0	100.0	0.0	20.7	48.6	0.0		18.3	0.4	99.5	0.1	18.4	51.8	0.0		12.9	0.0	100.0	0.0	12.9	64.5	0.0		13.3	3.3
NOS1	182.818855782103	2.36939210110995	33.4075176740507	3.78961390580191	2.60119004914807	0.961965228488568		13.5	1.1	98.9	0.0	13.7	51.0	0.0		6.9	0.5	99.5	0.0	6.9	10.4	0.0		13.6	0.8	99.2	0.0	13.9	54.0	0.0		11.4	0.9	99.1	0.0	11.4	52.5	0.0		10.4	5.2	94.8	0.0	10.4	37.7	0.0		19.8	2.3
MAP2	63.7269111955958	0.358770171801608	6.8780183446575	4.08308091924464	2.73181840029125	0.961487773055938		6.3	0.0	100.0	0.0	6.3	72.2	0.0		21.6	0.0	100.0	0.0	21.6	68.2	0.0		4.3	0.0	100.0	0.0	4.3	78.1	0.0		6.3	0.0	100.0	0.0	6.3	71.1	0.0		0.0	0.0	100.0	0.0	0.0	78.3	0.0		6.9	0.0
PRKCH	151.769663770618	1.50807740045327	20.6340550339725	3.73068023960338	2.50192252599573	0.956566134071712		13.2	0.2	99.8	0.0	13.4	48.6	0.0		1.6	0.0	100.0	0.0	1.6	8.3	0.0		13.5	0.6	99.4	0.0	14.1	46.9	0.0		10.5	0.1	99.9	0.0	10.6	54.9	0.0		0.0	0.0	100.0	0.0	0.0	58.3	0.0		4.9	2.4
SEPT1	1684.56174750357	20.4658770926611	273.701460159625	3.73805392129697	2.53756265799327	0.956270770988992		0	0	0	0	0	0	0		0	0	0	0	0	0	0		0	0	0	0	0	0	0		0	0	0	0	0	0	0		0	0	0	0	0	0	0		0	0
UPF3A	2360.01768608541	67.3332321375474	694.02480344425	3.3646296204105	2.46091438113944	0.955138040238921		15.3	1.4	98.6	0.0	15.7	48.7	0.0		2.5	0.1	99.9	0.0	2.6	15.9	0.0		14.0	1.4	98.6	0.0	14.4	49.5	0.0		14.6	1.3	98.7	0.0	15.0	50.5	0.0		5.2	0.5	99.5	0.0	5.2	87.1	0.0		13.6	0.6
SERPINB2	74.4283372138016	0.78964942907397	10.5899647528854	3.66356246267407	2.56432577341015	0.954257077880048		10.5	0.2	99.8	0.0	10.7	48.7	0.0		0.7	0.0	100.0	0.0	0.7	98.2	0.0		18.4	0.0	100.0	0.0	18.4	44.0	0.0		17.9	0.4	99.6	0.0	17.9	48.4	0.0		0.0	0.0	100.0	0.0	0.0	62.5	0.0		16.7	8.3
MCM5	341.889133381878	8.98922592000206	84.2830184456443	3.22182645536098	2.28023367735924	0.949468095440115		10.1	0.4	99.6	0.0	10.2	56.3	0.0		3.9	0.0	100.0	0.0	3.9	88.5	0.0		11.0	0.8	99.2	0.0	11.3	60.4	0.0		11.4	0.5	99.5	0.0	11.4	56.1	0.0		3.9	0.0	100.0	0.0	3.9	64.9	0.0		5.2	0.0
ABCA4	38.6095994759333	0.503432156631159	6.00461918978036	3.45155784541761	2.46365813417566	0.946823930524431		11.5	0.3	99.7	0.0	11.5	51.9	0.0		10.7	3.6	96.4	0.0	10.7	35.7	0.0		5.9	1.6	98.4	0.0	5.9	59.9	0.0		13.1	1.4	98.6	0.0	13.1	54.1	0.0		0.0	0.0	100.0	0.0	0.0	100.0	0.0		11.1	0.0
LTF	420.359862127479	6.25085592766555	64.8498872496279	3.36459624466382	2.28241009892415	0.945659822697233		19.9	2.0	98.0	0.0	20.7	49.1	0.0		4.5	41.4	58.6	0.0	5.5	7.9	0.0		17.1	1.3	98.7	0.0	17.6	52.7	0.0		15.5	1.2	98.8	0.0	15.7	51.6	0.0		9.7	0.0	100.0	0.0	9.7	46.8	0.0		10.9	2.7
ARFGAP3	982.076641359538	10.9914153854376	124.022679992554	3.4901884518702	2.38178876190524	0.94264473536829		17.8	1.7	98.3	0.0	17.9	51.4	0.0		4.4	0.3	99.7	0.0	4.4	89.2	0.0		17.5	1.0	99.0	0.0	17.7	50.9	0.0		17.3	1.0	99.0	0.0	17.3	50.1	0.0		15.4	1.5	98.5	0.0	15.4	57.3	0.0		19.2	0.5
0.0P1L3	78.3114666176685	0.71887178526734	8.95234133749071	3.54948532384501	2.41607663051012	0.940758451966575		20.6	0.0	100.0	0.0	20.6	33.1	0.0		0.6	0.0	100.0	0.0	0.6	92.9	0.0		23.3	0.0	100.0	0.0	23.3	34.3	0.0		19.7	0.0	100.0	0.0	19.7	39.8	0.0		37.5	0.0	100.0	0.0	37.5	25.0	0.0		19.0	0.0
EFCAB7	1239.46314389109	76.125404691259	537.140480249443	2.81803657392056	2.16883830967515	0.940108475901444		16.2	0.0	99.3	0.7	16.2	48.9	0.0		1.8	0.0	100.0	0.0	1.8	94.1	0.0		15.7	0.0	99.5	0.5	15.7	49.3	0.0		15.8	0.0	99.6	0.4	15.8	46.7	0.0		93.3	0.0	99.9	0.1	93.3	3.3	0.0		75.6	0.0
EDAR	194.893747400994	1.86551613059075	18.9964316185779	3.31371565177802	2.22547857586495	0.939369030305106		12.1	0.0	91.1	8.9	12.1	57.1	0.0		7.2	0.0	97.1	2.9	7.2	79.7	0.0		15.6	0.0	90.9	9.1	15.6	53.6	0.0		14.9	0.0	88.4	11.6	14.9	53.7	0.0		4.3	0.0	82.6	17.4	4.3	87.0	0.0		12.8	0.0
GTF3C5	27.5363427027579	0.430879257272362	4.25782088002607	3.16321166159247	2.30789658604017	0.9384781049669		6.1	0.0	100.0	0.0	6.1	57.7	0.0		8.1	1.6	98.4	0.0	8.1	71.8	0.0		9.3	0.3	99.7	0.0	9.3	51.9	0.0		8.8	0.2	99.8	0.0	8.8	52.4	0.0		0.0	0.0	100.0	0.0	0.0	42.9	0.0		0.0	0.0
HEXDC	1799.68460179937	24.2040103760513	214.419492522339	3.14447722408224	2.17210253601516	0.937823269019097		11.1	0.0	100.0	0.0	11.1	58.1	0.0		8.0	0.0	100.0	0.0	8.0	78.4	0.0		10.9	0.0	100.0	0.0	10.9	61.3	0.0		11.2	0.0	100.0	0.0	11.2	58.4	0.0		3.1	0.0	100.0	0.0	3.1	84.4	0.0		1.2	0.0
SRMS	65.4921058516982	0.573765986549747	6.55049366157857	3.40349713901178	2.31187617831805	0.936658399650019		15.2	0.0	99.1	0.9	15.2	37.6	0.0		0.8	0.0	99.8	0.2	0.8	96.4	0.0		13.3	0.0	99.1	0.9	13.3	32.6	0.0		12.0	0.0	99.5	0.5	12.0	36.0	0.0		7.7	0.0	100.0	0.0	7.7	69.2	0.0		17.6	0.0
PRKACB	1450.87882925951	15.2926631220645	143.892510766009	3.22987190108459	2.13856334947918	0.934280260772643		11.5	0.1	99.5	0.4	11.6	52.2	0.0		4.0	0.0	99.6	0.4	4.0	87.8	0.0		12.2	0.1	99.6	0.2	12.2	52.4	0.0		14.3	0.1	99.5	0.4	14.3	48.2	0.0		14.3	0.2	99.8	0.0	14.3	43.4	0.0		13.1	0.4
HSD17B7	413.746878930954	3.51736788809749	36.1368900330418	3.34253521736613	2.18020891907127	0.933432100041265		15.9	0.0	99.6	0.4	15.9	55.5	0.0		0.7	0.0	99.8	0.2	0.7	97.1	0.0		17.4	0.0	99.5	0.5	17.5	52.2	0.0		14.3	0.0	99.4	0.6	14.3	55.7	0.0		13.7	0.0	100.0	0.0	13.7	44.4	0.0		15.1	0.0
LRRC14B	45.0763274748097	0.790093242962011	7.53306771081536	3.1741602367506	2.24309880393548	0.93208130338274		5.8	0.0	100.0	0.0	5.8	60.2	0.0		76.1	0.0	100.0	0.0	76.1	11.3	0.0		9.0	0.0	100.0	0.0	9.0	66.3	0.0		11.5	0.0	100.0	0.0	11.5	55.2	0.0		0.0	0.0	100.0	0.0	0.0	40.0	0.0		0.0	0.0
EIF3D	345.660534128186	3.80314134665226	37.8836883427961	3.29937263844066	2.23780007845895	0.93193659499664		13.8	0.0	100.0	0.0	13.8	49.0	0.0		14.4	0.0	100.0	0.0	14.4	44.4	0.0		12.1	0.0	100.0	0.0	12.1	48.3	0.0		12.7	0.0	100.0	0.0	12.7	48.8	0.0		12.8	0.0	100.0	0.0	12.8	59.6	0.0		8.9	0.0
CUL4A	913.928045328556	10.5605361281653	91.5977363677403	3.11060169323683	2.08849556279863	0.925437340375449		13.3	0.0	100.0	0.0	13.3	49.6	0.0		1.7	0.0	100.0	0.0	1.7	96.8	0.0		12.6	0.0	100.0	0.0	12.6	47.0	0.0		12.9	0.0	100.0	0.0	12.9	47.3	0.0		9.1	0.0	100.0	0.0	9.1	63.8	0.0		11.9	0.0
PPWD1	577.149496489523	8.82858663520301	68.0159591860575	2.93853152485243	2.02096764251262	0.923691685307103		13.8	7.4	92.5	0.2	15.2	46.3	0.0		2.9	1.5	98.5	0.0	3.2	88.0	0.0		13.6	8.2	91.5	0.3	15.1	50.2	0.0		12.9	8.5	91.3	0.3	14.6	51.9	0.0		14.0	4.4	95.6	0.0	17.1	64.0	0.0		9.5	6.5
OXR1	95.7520232200125	0.863977583984933	8.4064668656925	3.20982433980395	2.13364379779083	0.921608021248891		23.4	0.0	100.0	0.0	23.4	47.5	0.0		6.5	0.0	100.0	0.0	6.5	80.3	0.0		21.8	0.0	100.0	0.0	21.8	48.7	0.0		21.6	0.0	100.0	0.0	21.6	50.1	0.0		56.0	0.0	100.0	0.0	56.0	36.0	0.0		21.4	0.0
ZFP82	1781.81181398656	19.0352345443351	151.753103159904	2.99167246113562	2.04318777942589	0.919383973294565		17.2	0.9	99.1	0.0	17.5	38.8	0.0		6.5	0.4	99.6	0.0	6.6	8.3	0.0		19.3	1.2	98.8	0.0	19.6	37.2	0.0		17.9	1.1	98.9	0.0	18.1	39.2	0.0		16.2	0.7	99.3	0.0	16.9	28.9	0.0		18.4	0.8
ZNF555	10092.3321962938	450.656335210783	3121.52857953091	2.79201614913506	1.98803153917412	0.917667485328399		15.5	0.6	99.4	0.0	15.7	48.2	0.0		8.9	0.0	100.0	0.0	8.9	5.3	0.0		14.2	0.6	99.4	0.0	14.4	49.6	0.0		16.3	0.7	99.3	0.0	16.4	46.9	0.0		12.6	0.5	99.5	0.0	12.6	34.7	0.0		2.2	0.0
FXR1	683.91506143078	10.2676616474018	71.2912060168468	2.78961956333567	1.96887506517332	0.915780354328263		14.0	2.9	97.0	0.1	14.9	56.9	0.0		5.2	1.8	98.1	0.1	5.8	72.6	0.0		13.2	2.5	97.5	0.1	13.8	54.2	0.0		12.1	3.2	96.7	0.1	12.9	53.4	0.0		8.4	3.1	96.9	0.0	9.7	59.7	0.0		17.5	1.4
PPP2R2B	22.8278343098788	0.358326357913566	3.27524683078929	3.02566683162466	2.06609725320967	0.914190657457181		6.3	0.2	99.8	0.0	6.3	69.1	0.0		2.2	0.7	99.3	0.0	2.2	19.4	0.0		12.2	0.2	99.8	0.0	12.2	62.9	0.0		12.0	0.3	99.7	0.0	12.1	56.6	0.0		0.0	0.0	100.0	0.0	0.0	50.0	0.0		16.2	1.5
CCIN	258.150162648366	2.72771845902352	20.8524048226918	2.91169664926771	1.97235525452257	0.911290833505612		10.8	2.3	97.7	0.0	11.9	49.5	0.0		17.6	4.7	95.3	0.0	22.4	35.3	0.0		11.0	3.2	96.8	0.0	11.9	49.1	0.0		12.2	2.4	97.6	0.0	14.1	47.6	0.0		12.0	4.0	96.0	0.0	12.0	32.0	0.0		7.3	0.0
CYP4F8	188.83233932788	1.36474685728784	11.3541890134029	3.01094801812084	1.86994660410861	0.90562967162507		13.8	0.0	98.5	1.5	13.8	51.0	0.0		9.4	0.0	98.1	1.9	9.4	60.4	0.0		12.8	0.0	99.0	1.0	12.8	52.6	0.0		16.2	0.0	98.6	1.4	16.2	51.2	0.0		20.7	0.0	100.0	0.0	20.7	62.1	0.0		10.9	0.0
AKR1C3	81.0537905002369	0.287104900218894	3.05689704207	3.20420492962398	2.05346281102891	0.904724539639979		14.2	0.3	99.7	0.0	14.2	38.4	0.0		0.5	0.0	100.0	0.0	0.5	99.3	0.0		12.5	0.0	100.0	0.0	12.5	48.0	0.0		16.1	0.1	99.9	0.0	16.1	45.9	0.0		8.1	0.0	100.0	0.0	8.1	18.9	0.0		31.4	0.0
PPP4R3A	1235.43184003752	15.7226547515608	106.773046683731	2.75972552600656	1.78165235611385	0.894190333138348		3.9	0.0	8.9	91.1	18.7	49.0	0.0		0.6	0.0	0.9	99.1	1.8	5.6	0.0		4.4	0.0	9.0	91.0	19.8	49.1	0.0		4.0	0.0	9.0	91.0	19.7	49.8	0.0		3.8	0.0	7.4	92.6	12.0	46.6	0.0		5.0	0.0
C3orf17	852.371244896255	9.55056511768664	64.9590621439875	2.75944960645393	1.81743990668288	0.893894288667831		15.0	2.0	97.6	0.4	15.4	54.6	0.0		3.4	0.0	100.0	0.0	3.4	4.3	0.0		14.2	1.8	98.0	0.2	14.7	54.2	0.0		14.8	2.0	97.8	0.2	15.2	52.9	0.0		10.2	0.0	100.0	0.0	10.2	48.8	0.0		11.9	2.1
ST7L	150.119521631734	1.79695755622433	11.0266643303239	2.58430086986661	1.7594897282147	0.891684385995748		13.8	2.0	98.0	0.0	14.1	50.4	0.0		3.6	0.2	99.8	0.0	3.7	87.9	0.0		13.6	2.3	97.7	0.0	14.0	54.8	0.0		12.6	2.2	97.8	0.0	13.3	55.9	0.0		21.7	0.0	100.0	0.0	21.7	32.6	0.0		4.9	2.9
SMYD3	449.487723309528	5.46431319580787	34.1717419345682	2.63366008152249	1.76231200517347	0.889161646464873		12.1	0.0	100.0	0.0	12.1	50.2	0.0		0.7	0.0	100.0	0.0	0.7	94.7	0.0		11.0	0.0	100.0	0.0	11.0	49.4	0.0		12.6	0.0	100.0	0.0	12.6	49.9	0.0		6.9	0.0	100.0	0.0	6.9	38.2	0.0		11.7	0.0
MRPL3	3251.07038073571	35.6895378264712	237.455395232223	2.73236740334769	1.78754760407967	0.886856571038394		15.1	1.0	98.7	0.3	15.5	51.8	0.0		6.7	0.3	99.5	0.1	6.8	28.4	0.0		14.1	1.1	98.6	0.3	14.3	48.6	0.0		14.6	1.2	98.6	0.2	14.9	51.4	0.0		16.1	1.3	98.7	0.0	16.1	48.6	0.0		15.0	0.3
PAX6	23.6601129463091	3.51159830755295	14.7386107385518	2.05388981279557	1.68552524571271	0.886099158427836		12.3	5.8	94.2	0.0	14.5	35.0	0.0		80.6	0.8	99.2	0.0	81.0	8.2	0.0		12.9	8.3	91.7	0.0	15.7	47.5	0.0		13.8	8.6	91.4	0.0	17.5	53.4	0.0		0.0	2.5	97.5	0.0	1.2	87.5	0.0		87.7	0.6
KIF2A	478.672997852539	5.7465361432583	36.5735896104803	2.65951025539748	1.73168695142467	0.884214569111172		15.6	0.1	99.9	0.0	15.7	47.7	0.0		4.4	0.0	100.0	0.0	4.5	41.2	0.0		14.0	0.1	99.9	0.0	14.1	48.0	0.0		14.2	0.0	100.0	0.0	14.2	49.6	0.0		16.0	0.0	100.0	0.0	16.0	41.8	0.0		18.8	0.3
ACAD10	576.614511007507	7.04094917062756	42.2506841171818	2.57663033602541	1.73003855732433	0.883542584528287		14.0	1.5	98.1	0.4	14.6	59.7	0.0		0.8	0.4	99.5	0.1	0.9	97.5	0.0		12.7	1.5	98.1	0.4	13.1	56.7	0.0		12.4	2.0	97.6	0.4	12.7	60.4	0.0		12.2	1.4	98.6	0.0	12.2	60.5	0.0		10.5	0.0
SERPI0.06	775.533320872296	9.47135501000722	57.5351693275318	2.59645849599167	1.719310682603	0.879175510845391		13.3	0.8	99.2	0.0	13.6	49.6	0.0		4.2	0.4	99.6	0.0	4.5	84.1	0.0		13.8	1.3	98.7	0.0	14.5	50.7	0.0		15.6	0.9	99.1	0.0	16.0	45.3	0.0		7.5	1.9	98.1	0.0	9.4	47.2	0.0		6.9	0.0
SNX7	6335.57109528481	62.2059208903551	365.190021633005	2.55256190182034	1.63128926270198	0.877443548566567		17.8	0.0	100.0	0.0	17.8	47.7	0.0		8.2	0.0	100.0	0.0	8.2	70.7	0.0		18.3	0.0	100.0	0.0	18.3	46.6	0.0		18.3	0.0	100.0	0.0	18.3	44.9	0.0		66.9	0.0	100.0	0.0	66.9	17.8	0.0		36.5	0.0
MICU2	59.6827899675732	0.574209800437789	3.38442172514893	2.45996429034017	1.64123516801156	0.873244468385991		10.0	0.0	100.0	0.0	10.0	59.1	0.0		0.0	0.0	100.0	0.0	0.0	97.0	0.0		12.0	0.0	100.0	0.0	12.0	64.4	0.0		11.3	0.0	100.0	0.0	11.3	62.7	0.0		0.0	0.0	100.0	0.0	0.0	50.0	0.0		22.2	0.0
UNC5D	13.0189518508206	2.23493783570536	8.18811707697321	1.85015971370094	1.5504362895207	0.869948359055231		8.7	0.0	100.0	0.0	8.7	64.7	0.0		28.6	0.0	100.0	0.0	28.6	28.6	0.0		3.5	0.0	100.0	0.0	3.5	69.0	0.0		9.2	0.0	100.0	0.0	9.2	68.8	0.0		11.1	0.0	100.0	0.0	11.1	44.4	0.0		0.0	0.0
RBPJ	411.438235455176	4.23535204558874	25.1102257027179	2.55365923110257	1.63207245862002	0.865487598756437		11.9	0.1	99.9	0.0	11.9	55.4	0.0		2.7	0.0	100.0	0.0	2.7	49.3	0.0		11.6	0.2	99.8	0.0	11.7	57.2	0.0		11.7	0.1	99.9	0.0	11.8	56.8	0.0		7.5	0.8	99.2	0.0	7.5	64.7	0.0		5.9	0.6
USO1	161.07018685129	1.58063029981206	9.06151623185036	2.48226142237956	1.59490806355236	0.863609680315732		13.4	0.0	100.0	0.0	13.4	50.0	0.0		2.0	0.0	100.0	0.0	2.0	10.2	0.0		11.8	0.0	100.0	0.0	11.8	47.5	0.0		12.9	0.0	100.0	0.0	12.9	48.5	0.0		12.5	0.0	100.0	0.0	12.5	43.8	0.0		9.2	0.0
CDH17	47.5944546156512	20.9074078832465	63.4306136229525	1.59885578558028	1.4300090284812	0.863189385247717		18.6	0.0	100.0	0.0	18.6	53.1	0.0		3.0	0.0	100.0	0.0	3.0	6.8	0.0		18.8	0.0	100.0	0.0	18.8	51.3	0.0		14.3	0.3	99.7	0.0	14.6	60.4	0.0		71.6	0.0	100.0	0.0	71.6	6.8	0.0		89.7	0.0
PDS5A	909.8013117083	8.62468616765591	46.2901552084886	2.41737940627148	1.53858192631704	0.861820429968558		15.4	0.0	100.0	0.0	15.4	48.8	0.0		70.4	0.0	100.0	0.0	70.4	14.7	0.0		16.0	0.0	100.0	0.0	16.0	47.7	0.0		16.0	0.0	100.0	0.0	16.0	48.1	0.0		16.7	0.0	100.0	0.0	16.7	43.2	0.0		17.9	0.0
FAM228B	166.773141934113	2.00884667375618	10.9174894359643	2.41332501790597	1.5319823704568	0.85869353868402		0.0	100.0	0.0	0.0	15.5	66.4	0.0		0.0	100.0	0.0	0.0	0.0	0.0	0.0		0.0	100.0	0.0	0.0	19.6	68.6	0.0		0.0	100.0	0.0	0.0	21.0	62.2	0.0		0.0	100.0	0.0	0.0	33.3	66.7	0.0		0.0	100.0
PPEF1	361.157187721382	4.02523818360906	20.1973554565339	2.31277719984392	1.5234961738245	0.853602524675429		12.6	1.4	98.4	0.2	13.7	47.5	0.0		3.4	0.0	100.0	0.0	3.4	81.0	0.0		12.1	1.9	97.7	0.4	13.4	46.6	0.0		12.9	2.0	97.7	0.3	13.9	47.9	0.0		8.2	0.0	100.0	0.0	8.2	36.4	0.0		10.4	0.0
ASMT	4268.13179651182	46.7335344863057	234.180148401434	2.32385401477448	1.49593566913167	0.850864422988004		11.4	3.1	90.9	6.0	12.4	50.4	0.0		2.9	0.9	97.8	1.3	3.1	87.8	0.0		10.8	3.7	90.5	5.9	11.9	51.4	0.0		10.7	3.5	90.2	6.3	11.6	52.2	0.0		10.3	3.9	90.3	5.7	11.8	50.9	0.0		8.5	3.8
FBXO9	3141.86971097148	35.4931821950208	180.46610037649	2.34448276067097	1.47878411624979	0.8497166194906		13.9	0.0	100.0	0.0	13.9	49.9	0.0		98.5	0.0	100.0	0.0	98.5	0.6	0.0		13.7	0.0	100.0	0.0	13.7	49.9	0.0		13.4	0.0	100.0	0.0	13.4	50.0	0.0		14.4	0.0	100.0	0.0	14.4	62.7	0.0		16.4	0.0
MED15	1100.61185580324	16.5972838688587	71.837080488645	2.11044570369112	1.39477398883657	0.848834577104688		9.8	1.5	97.6	0.9	10.3	61.0	0.0		1.1	0.1	99.9	0.0	1.1	2.5	0.0		12.1	2.1	97.4	0.5	12.9	57.1	0.0		10.9	1.5	97.8	0.7	11.3	58.9	0.0		10.6	0.7	99.3	0.0	11.4	56.5	0.0		14.5	2.8
CES3	753.176937285095	9.33423786127438	44.9800564761729	2.26257680031267	1.51095370143686	0.847111479571703		13.1	0.0	100.0	0.0	13.1	46.4	0.0		3.3	0.0	100.0	0.0	3.3	77.9	0.0		12.8	0.1	99.9	0.0	12.9	47.1	0.0		11.8	0.2	99.8	0.0	11.9	46.6	0.0		10.2	0.0	100.0	0.0	10.2	39.4	0.0		12.9	0.0
ZNF680	747.917974549239	18.8375474712206	83.7371439738461	2.14929351707503	1.46807629945686	0.847062629074157		16.8	0.0	100.0	0.0	16.8	31.6	0.0		3.2	0.0	100.0	0.0	3.2	6.3	0.0		15.3	0.0	100.0	0.0	15.3	34.1	0.0		12.6	0.0	100.0	0.0	12.6	34.4	0.0		10.0	0.0	100.0	0.0	10.0	36.7	0.0		12.8	0.0
FAM222B	176.084557298944	1.00508905771015	6.00461918978036	2.52067144455265	1.43964714073189	0.843234954082281		11.7	9.0	91.0	0.0	12.8	53.0	0.0		13.0	8.2	91.8	0.0	13.5	53.0	0.0		10.2	8.4	91.6	0.0	10.7	54.0	0.0		9.4	9.5	90.5	0.0	9.9	50.0	0.0		13.3	3.3	96.7	0.0	13.3	66.7	0.0		16.1	8.0
IQSEC2	592.673155297997	21.8923140803868	82.2086954528111	1.90645250893144	1.36712266660752	0.833841871699947		12.4	1.5	98.5	0.0	12.5	52.3	0.0		4.2	0.7	99.3	0.0	4.5	9.2	0.0		11.3	0.8	99.2	0.0	11.5	48.8	0.0		11.3	1.3	98.7	0.0	11.5	54.3	0.0		9.4	0.0	100.0	0.0	9.4	28.3	0.0		13.0	3.1
RIMBP3B	6317.00218132394	69.5237672417766	333.966001846147	2.26330187397368	1.38385806025304	0.829099045614881		13.7	0.0	100.0	0.0	13.7	52.6	0.0		36.6	0.0	100.0	0.0	36.6	27.2	0.0		13.6	0.0	100.0	0.0	13.6	51.5	0.0		13.4	0.0	100.0	0.0	13.4	51.9	0.0		16.5	0.0	100.0	0.0	16.5	51.1	0.0		8.2	0.0
RIMBP3	3474.95708852453	39.5763274196833	164.635740694341	2.05518447561196	1.34250442885116	0.824085151342415		14.4	0.0	100.0	0.0	14.4	49.2	0.0		35.8	0.0	100.0	0.0	35.8	27.5	0.0		13.5	0.0	100.0	0.0	13.5	49.9	0.0		14.4	0.0	100.0	0.0	14.4	48.9	0.0		38.7	0.0	100.0	0.0	38.7	35.0	0.0		9.1	0.0
MSH4	137.902960826329	1.00508905771015	5.24039492926286	2.32601064515622	1.342402459452	0.821960657002266		14.9	0.0	100.0	0.0	14.9	59.0	0.0		40.0	0.0	100.0	0.0	40.0	38.5	0.0		19.1	0.0	100.0	0.0	19.1	54.6	0.0		11.4	0.0	100.0	0.0	11.4	61.3	0.0		7.1	0.0	100.0	0.0	7.1	71.4	0.0		22.6	0.0
ABCC1	110.6869851437	0.791868498514178	3.71194640822786	2.15981249247515	1.31570029857427	0.814978700589679		10.6	3.8	96.2	0.0	10.6	49.2	0.0		15.8	0.0	100.0	0.0	15.8	52.6	0.0		8.8	1.9	98.1	0.0	8.8	65.4	0.0		12.6	1.2	98.8	0.0	12.6	56.7	0.0		5.0	0.0	100.0	0.0	5.0	90.0	0.0		4.8	4.8
PPARA	962.573557855442	11.2064112001858	45.7442807366903	2.02442049415165	1.28139263848812	0.808926910920206		11.8	0.0	100.0	0.0	11.8	54.1	0.0		36.3	0.0	100.0	0.0	36.3	39.7	0.0		10.3	0.0	100.0	0.0	10.3	53.8	0.0		11.4	0.0	100.0	0.0	11.4	54.2	0.0		18.6	0.0	99.5	0.5	18.6	46.4	0.0		6.1	0.0
C11orf54	75.4997645663092	0.790537056850053	3.38442172514893	2.030683873763	1.30669362453966	0.803214608706538		11.7	0.0	100.0	0.0	11.7	57.3	0.0		3.7	0.0	100.0	0.0	3.7	84.0	0.0		9.3	0.0	100.0	0.0	9.3	57.4	0.0		11.6	0.0	100.0	0.0	11.6	51.8	0.0		6.0	0.0	100.0	0.0	6.0	76.1	0.0		0.0	0.0
RNF175	3709.04793440843	83.8517283699427	290.186869207931	1.79045836317266	1.19180544044634	0.799087886447284		12.5	0.6	99.4	0.0	12.8	51.7	0.0		45.4	0.1	99.9	0.0	45.4	10.9	0.0		14.2	0.6	99.4	0.0	14.4	51.6	0.0		11.8	0.7	99.3	0.0	12.1	54.7	0.0		11.3	0.5	99.5	0.0	11.3	34.1	0.0		7.5	0.1
ZNF345	166.072133536805	1.72351702908945	6.98719323901714	1.98838694657448	1.20067813885133	0.796447019375647		27.5	1.9	98.1	0.0	27.5	32.5	0.0		44.9	0.0	100.0	0.0	44.9	27.0	0.0		31.0	0.0	100.0	0.0	31.0	31.4	0.0		23.1	0.9	99.1	0.0	23.1	39.4	0.0		4.5	0.0	100.0	0.0	4.5	81.8	0.0		50.0	0.0
ERVFRD-1	405.113878404071	4.88477762871358	18.34138225242	1.89797293290603	1.20827639595762	0.795992886583916		12.6	0.6	99.4	0.0	12.7	57.8	0.0		1.1	0.1	99.9	0.0	1.1	96.3	0.0		13.4	0.6	99.4	0.0	13.6	56.7	0.0		16.1	0.3	99.7	0.0	16.1	53.5	0.0		10.4	0.9	99.1	0.0	10.4	23.6	0.0		8.2	0.0
HPS4	697.49295451208	21.8164219055316	65.6141115101453	1.58638792058105	1.10891949857424	0.7929422420561		15.6	0.0	100.0	0.0	15.6	51.5	0.0		87.9	0.0	100.0	0.0	87.9	2.6	0.0		14.4	0.0	99.9	0.1	14.4	53.6	0.0		13.6	0.0	100.0	0.0	13.6	55.1	0.0		33.1	0.0	100.0	0.0	33.1	44.5	0.0		90.3	0.0
APBB1	99.3321596012478	0.860870886768641	3.27524683078929	1.86814295893791	1.14544976938542	0.791136554288269		19.7	0.2	99.8	0.0	19.8	54.1	0.0		19.5	16.7	83.3	0.0	25.1	34.9	0.0		18.1	0.2	99.8	0.0	18.2	55.4	0.0		20.5	0.3	99.7	0.0	20.8	50.9	0.0		15.2	0.0	100.0	0.0	15.2	69.7	0.0		30.8	0.0
FAM118A	847.966169924833	9.69700235806836	35.5910155612436	1.8705079473179	1.14268217905513	0.791063973736008		12.1	0.0	100.0	0.0	12.1	55.5	0.0		5.4	0.0	100.0	0.0	5.4	81.1	0.0		12.4	0.0	100.0	0.0	12.4	56.8	0.0		11.6	0.0	100.0	0.0	11.6	58.6	0.0		14.3	0.0	100.0	0.0	14.3	61.9	0.0		15.1	0.0
SPINK6	1955.7319650716	25.8425477169168	93.8904091492929	1.85920894984464	1.17508382254822	0.789671764109483		3.0	36.7	38.2	25.1	13.5	47.3	0.0		3.0	59.7	26.3	13.9	8.7	29.3	0.0		3.6	37.1	38.7	24.2	12.8	49.0	0.0		3.7	36.6	39.3	24.1	13.7	48.3	0.0		1.5	49.7	30.4	19.9	8.1	58.7	0.0		1.5	12.1
IL16	771.388954134287	33.541587512822	97.82070534624	1.54277711919714	1.1107662823628	0.78754032572856		15.4	0.0	100.0	0.0	15.4	54.4	0.0		65.2	0.0	100.0	0.0	65.2	23.3	0.0		13.9	0.0	100.0	0.0	13.9	55.8	0.0		14.2	0.0	100.0	0.0	14.2	56.6	0.0		52.8	0.0	100.0	0.0	52.8	32.9	0.0		25.5	0.0
ARHGEF2	2969.5913517557	38.4858148598611	131.883272386449	1.77553664227551	1.1009229916153	0.780264128116305		13.3	0.0	100.0	0.0	13.3	50.4	0.0		4.2	0.0	100.0	0.0	4.2	67.1	0.0		12.1	0.0	100.0	0.0	12.1	53.0	0.0		12.7	0.0	100.0	0.0	12.7	52.4	0.0		14.1	0.0	100.0	0.0	14.1	51.3	0.0		8.9	0.0
KIAA0226L	3385.5702323632	93.7018251767135	296.737362869509	1.66251098116031	1.09163107874507	0.779801951179425		14.5	4.1	80.1	15.8	17.9	48.3	0.0		1.2	0.3	94.3	5.4	5.0	3.2	0.0		14.9	4.4	80.0	15.7	18.4	46.6	0.0		14.2	4.5	79.7	15.7	17.6	47.6	0.0		74.1	1.3	95.1	3.7	75.6	15.6	0.0		74.5	0.7
KDM5C	112.932249346689	0.717984157491257	3.05689704207	2.01632597803769	1.16761118082007	0.779327330883924		9.8	0.2	99.8	0.0	10.0	65.3	0.0		14.5	0.0	100.0	0.0	14.5	57.9	0.0		7.4	0.5	99.5	0.0	7.7	69.6	0.0		7.6	0.2	99.8	0.0	7.8	68.9	0.0		8.9	0.0	100.0	0.0	8.9	35.6	0.0		10.6	0.0
AP2A2	215.581925852163	1.36208397395959	5.56791961234179	1.99221009536931	1.16144680237164	0.778686278337378		0.0	0.0	0.0	100.0	10.9	44.9	0.0		0.0	0.0	0.0	100.0	0.2	1.7	0.0		0.0	0.0	0.0	100.0	9.5	49.7	0.0		0.0	0.0	0.0	100.0	9.9	41.2	0.0		0.0	0.0	0.0	100.0	0.0	33.3	0.0		0.0	0.0
DLC1	803.576396890923	9.47934365999197	33.8442172514893	1.83059039769723	1.09998880279301	0.777684103849905		13.7	1.3	98.7	0.0	14.0	52.9	0.0		2.0	0.1	99.9	0.0	2.1	93.3	0.0		14.2	1.6	98.4	0.0	14.5	49.7	0.0		11.9	1.4	98.6	0.0	12.3	54.9	0.0		15.1	1.1	98.9	0.0	15.5	56.3	0.0		15.1	2.0
CYTH4	275.935067811321	2.65871607076905	8.84316644313107	1.71508800984665	1.05476845349269	0.77620238605797		12.6	5.3	94.7	0.0	13.7	57.5	0.0		10.2	2.7	97.3	0.0	10.2	36.1	0.0		13.1	4.8	95.2	0.0	13.7	57.8	0.0		14.1	5.9	94.1	0.0	15.0	54.7	0.0		5.3	5.3	94.7	0.0	6.4	56.4	0.0		14.5	2.7
LIG4	7751.05324134073	245.196207143745	650.245670806033	1.40686499478871	1.01327940252348	0.773553980260667		16.9	0.0	100.0	0.0	16.9	48.6	0.0		39.5	0.0	100.0	0.0	39.5	45.1	0.0		16.0	0.0	100.0	0.0	16.0	47.8	0.0		15.5	0.0	100.0	0.0	15.5	47.5	0.0		46.4	0.0	100.0	0.0	46.4	35.9	0.0		12.9	0.0
KRT3	185.264132600101	0.790537056850053	3.27524683078929	1.98407810461926	1.13936526661416	0.771199994261179		12.6	1.2	98.6	0.2	13.2	57.3	0.0		3.9	0.0	94.1	5.9	3.9	70.6	0.0		15.6	1.3	98.4	0.3	16.5	56.6	0.0		12.1	1.5	98.5	0.0	12.3	55.5	0.0		0.0	5.3	94.7	0.0	0.0	78.9	0.0		16.7	0.0
TTK	4916.0771725006	61.6847361782023	193.894612382726	1.6514903178835	1.01905167112676	0.770976960343978		17.0	0.0	100.0	0.0	17.0	50.2	0.0		8.5	0.0	100.0	0.0	8.5	21.3	0.0		16.2	0.0	100.0	0.0	16.2	50.0	0.0		15.7	0.0	100.0	0.0	15.7	49.9	0.0		21.9	0.0	100.0	0.0	21.9	46.7	0.0		58.5	0.0
USP44	312.388574762718	3.66114224515096	12.0092383795607	1.70020358983892	1.06617537896665	0.769486433562558		13.1	0.0	99.9	0.1	13.1	53.9	0.0		5.1	0.0	100.0	0.0	5.1	63.3	0.0		14.0	0.0	99.8	0.2	14.0	52.5	0.0		12.3	0.0	99.8	0.1	12.3	52.4	0.0		3.8	0.0	100.0	0.0	3.8	53.8	0.0		5.8	0.0
HMGXB4	449.096197997426	19.8395298317145	50.438801194155	1.34395424972263	1.0017430201001	0.769330670129165		10.6	0.5	99.1	0.4	10.7	56.3	0.0		0.7	0.0	100.0	0.0	0.7	95.2	0.0		10.3	0.7	98.6	0.7	10.6	56.1	0.0		11.5	0.4	98.6	0.9	11.5	54.1	0.0		47.0	0.0	100.0	0.0	47.0	29.0	0.0		35.0	0.0
GOT1	5538.26028240591	623.048322852404	1442.63705406832	1.21122664727593	0.981042158050066	0.76745517605627		11.2	1.3	79.2	19.5	14.0	51.8	0.0		1.7	0.2	97.0	2.8	2.0	54.7	0.0		12.3	1.4	79.7	18.9	15.0	50.0	0.0		12.0	1.5	79.4	19.1	14.7	50.2	0.0		4.6	0.6	33.5	65.9	5.7	77.2	0.0		9.6	0.4
TMEM38A	1904.36318851147	21.4032952037809	70.0902821788907	1.70904397345833	1.03758707881456	0.767067399565666		6.2	1.1	47.0	51.9	15.1	49.1	0.0		4.8	1.5	52.0	46.5	13.6	41.2	0.0		6.3	1.0	46.8	52.3	15.7	49.2	0.0		6.7	1.2	47.1	51.7	16.1	45.9	0.0		0.7	0.1	4.5	95.4	2.4	94.9	0.0		9.0	1.0
SLC25A17	540.08519018857	6.1756401449785	19.4331311960164	1.64593146262599	0.991966512440308	0.764542050720268		7.6	2.9	97.1	0.0	8.7	53.5	0.0		0.7	0.3	99.7	0.0	0.7	96.2	0.0		8.5	3.3	96.7	0.0	9.8	53.5	0.0		7.3	3.1	96.9	0.0	8.5	56.5	0.0		16.2	3.0	97.0	0.0	16.8	47.7	0.0		1.9	0.8
FUS	5104.82829073476	80.3137124647153	229.485627943969	1.51410198537059	1.01930204579514	0.763255535542144		15.2	2.8	90.0	7.2	16.6	44.2	0.0		6.3	0.9	96.7	2.4	6.9	55.8	0.0		16.5	2.7	90.5	6.8	17.7	43.0	0.0		15.9	2.5	90.0	7.5	17.0	43.6	0.0		69.1	0.4	97.0	2.6	69.3	13.2	0.0		65.3	0.5
ZNF19	223.194683687359	1.65273938528282	5.45874471798214	1.69386596960677	0.986788751310709	0.762696551513681		16.8	3.5	96.5	0.0	17.3	49.2	0.0		17.1	4.3	95.7	0.0	17.1	52.9	0.0		12.9	1.6	98.4	0.0	13.2	49.6	0.0		14.9	3.6	96.4	0.0	15.2	50.7	0.0		27.6	3.4	96.6	0.0	27.6	37.9	0.0		9.5	4.8
ZBTB44	149.359400991223	0.861314700656683	3.27524683078929	1.86744018956861	1.05853668046371	0.757576086747079		20.5	0.0	100.0	0.0	20.5	57.4	0.0		10.3	0.0	100.0	0.0	10.3	62.1	0.0		19.9	0.0	100.0	0.0	19.9	50.2	0.0		21.6	0.0	99.9	0.1	21.6	48.1	0.0		36.4	0.0	100.0	0.0	36.4	45.5	0.0		12.8	0.0
PAK4	436.897413851009	31.0399388730756	70.1994570732504	1.17603929527671	0.933478739197573	0.756682017589174		13.4	2.0	98.0	0.0	14.6	48.3	0.0		1.5	0.2	99.8	0.0	1.6	94.0	0.0		12.0	2.5	97.5	0.0	12.8	48.6	0.0		12.6	2.9	97.1	0.0	14.0	46.9	0.0		5.0	1.9	98.1	0.0	6.9	49.4	0.0		5.1	1.9
LXN	84.046595781867	2.22872444127277	5.89544429542071	1.38355815001109	0.924816645299825	0.754592559136038		11.5	0.0	99.2	0.8	11.5	59.7	0.0		63.2	0.0	100.0	0.0	63.2	26.3	0.0		12.6	0.0	99.3	0.7	12.6	62.5	0.0		15.6	0.0	99.4	0.6	15.6	56.3	0.0		85.5	0.0	99.2	0.8	85.5	8.9	0.0		4.3	0.0
ZNRF3	506.586459082659	14.6694225583341	37.1194640822786	1.33639681154279	0.922454357176383	0.753405568126777		13.8	0.0	100.0	0.0	13.8	54.0	0.0		23.0	0.0	100.0	0.0	23.0	50.8	0.0		13.8	0.0	100.0	0.0	13.8	55.0	0.0		15.2	0.0	100.0	0.0	15.2	54.2	0.0		1.3	0.0	100.0	0.0	1.3	95.2	0.0		9.9	0.0
LRRN2	122.507536905672	1.22008487245829	4.03947109130679	1.6869893581246	0.995784774772175	0.752854745047076		15.2	0.5	99.5	0.0	15.4	49.6	0.0		9.8	0.0	100.0	0.0	9.8	63.4	0.0		10.8	0.9	99.1	0.0	11.1	49.5	0.0		16.3	0.4	99.6	0.0	16.5	48.2	0.0		6.7	0.0	100.0	0.0	6.7	40.0	0.0		10.3	0.0
CHRM3	106.993147914918	1.00420142993407	3.05689704207	1.55932387941806	0.976266258859692	0.75113686765554		19.1	18.7	81.3	0.0	21.9	43.0	0.0		17.8	22.2	77.8	0.0	17.8	35.6	0.0		16.3	23.6	76.4	0.0	21.2	42.6	0.0		17.3	19.4	80.6	0.0	21.9	45.1	0.0		9.5	38.1	61.9	0.0	19.0	47.6	0.0		12.9	35.5
GRIA1	107.990686490187	0.932536158351355	3.05689704207	1.66089202735477	0.979564913712295	0.748333514139796		12.7	1.3	98.7	0.0	12.7	48.7	0.0		0.6	0.1	99.9	0.0	0.7	98.2	0.0		9.1	2.5	97.5	0.0	9.1	41.6	0.0		8.1	1.9	98.1	0.0	8.2	46.6	0.0		15.1	0.0	100.0	0.0	15.1	48.4	0.0		17.0	1.5
RFX5	7709.83425214604	142.245399057605	374.579062547935	1.39657380878714	0.887113469483072	0.744862723570841		12.7	0.6	99.4	0.0	12.8	53.7	0.0		18.4	0.3	99.7	0.0	18.5	38.4	0.0		14.4	0.5	99.5	0.0	14.5	52.3	0.0		13.2	0.6	99.4	0.0	13.3	51.9	0.0		28.7	0.4	99.6	0.0	28.7	42.8	0.0		35.6	0.3
UBA7	170.830905885324	0.932536158351355	3.27524683078929	1.75887902871392	0.913650591204391	0.741577035435467		13.2	0.0	100.0	0.0	13.2	62.3	0.0		13.2	0.0	100.0	0.0	13.2	62.3	0.0		10.7	0.0	99.9	0.1	10.7	63.9	0.0		14.0	0.0	100.0	0.0	14.0	60.7	0.0		12.0	0.0	100.0	0.0	12.0	48.0	0.0		5.6	0.0
AHSA1	2491.21875054743	57.2095347401351	145.311784392685	1.34406018169546	0.886366565390691	0.73732938619249		12.7	3.5	86.6	9.9	14.1	49.9	0.0		6.2	1.3	93.0	5.6	7.1	74.9	0.0		10.6	4.3	85.5	10.2	12.0	49.3	0.0		10.4	4.3	85.8	9.9	11.9	47.6	0.0		46.7	3.1	92.2	4.7	47.9	30.8	0.0		4.4	0.2
TP53I3	1354.67693722692	15.9451954024057	45.6351058423307	1.51408528069091	0.882376989233991	0.734522576435864		15.6	1.5	90.9	7.7	16.4	51.7	0.0		11.5	1.9	92.6	5.6	12.3	64.2	0.0		15.2	2.0	89.8	8.3	16.3	50.1	0.0		16.2	1.7	90.2	8.1	17.3	49.0	0.0		14.3	0.5	92.6	6.9	14.8	53.5	0.0		20.2	2.7
POLDIP3	239.32873443074	1.79606992844825	5.24039492926286	1.51891822111858	0.878617600579941	0.727799128890954		18.5	0.0	99.7	0.3	18.5	52.7	0.0		26.9	0.0	100.0	0.0	26.9	46.3	0.0		19.7	0.0	98.5	1.5	19.7	50.4	0.0		18.2	0.0	99.7	0.2	18.2	50.3	0.0		21.9	0.0	100.0	0.0	21.9	39.5	0.0		18.2	0.0
ACSS3	5484.37109228656	146.734633989825	344.774316387752	1.23216056533811	0.821527883430027	0.722915060848041		15.1	1.4	92.2	6.3	15.7	48.2	0.0		59.0	0.7	96.0	3.3	59.4	21.3	0.0		15.1	1.6	92.2	6.2	15.7	47.7	0.0		14.6	1.5	92.1	6.3	15.2	48.0	0.0		9.0	1.1	95.9	3.0	9.1	24.2	0.0		16.1	1.3
ERO1A	600.453145262019	6.10530631505991	15.3936601047096	1.32711214941479	0.786437734740774	0.719066750748129		15.5	0.0	99.8	0.2	15.5	52.7	0.0		12.3	0.0	100.0	0.0	12.3	60.7	0.0		15.6	0.0	99.8	0.2	15.6	52.6	0.0		15.2	0.0	99.9	0.1	15.2	50.7	0.0		10.0	0.0	100.0	0.0	10.0	46.7	0.0		12.5	0.0
XIRP1	96.6229670854906	1.22141631412242	3.16607193642964	1.33886317124053	0.795399311827945	0.713766866341696		11.8	0.0	78.9	21.1	13.8	59.5	0.0		13.2	0.0	84.9	15.1	13.2	47.2	0.0		11.5	0.0	78.3	21.7	13.0	57.7	0.0		12.1	0.0	76.2	23.8	14.0	56.2	0.0		33.3	0.0	81.0	19.0	38.1	47.6	0.0		6.1	0.0
PRKAR2B	604.460926573787	5.45809980137528	13.5376869005957	1.30267327482382	0.758919556866112	0.70543247110333		18.4	0.0	98.6	1.4	18.4	41.0	0.0		5.2	0.0	100.0	0.0	5.2	17.1	0.0		17.3	0.0	98.8	1.2	17.3	43.2	0.0		15.8	0.0	98.5	1.5	15.8	45.4	0.0		7.8	0.0	100.0	0.0	7.8	66.4	0.0		31.7	0.0
HDAC10	679.093206667063	5.0953353045813	14.1927362667536	1.46888933768065	0.766767264102427	0.704919931312977		8.8	0.7	99.3	0.0	8.8	59.7	0.0		5.0	0.0	100.0	0.0	5.0	58.1	0.0		9.7	0.8	99.2	0.0	9.8	61.5	0.0		9.1	1.7	98.3	0.0	9.1	58.7	0.0		8.6	6.9	93.1	0.0	8.6	53.4	0.0		3.8	1.9
ATP6V1E1	6906.2157048416	215.097680706781	462.464852507447	1.10417240680566	0.759204434414335	0.703679190401769		8.9	4.8	59.3	35.9	15.5	48.9	0.0		61.1	1.6	84.5	13.9	63.8	20.7	0.0		10.3	4.9	59.7	35.4	16.4	48.2	0.0		9.7	5.0	59.4	35.7	15.3	47.5	0.0		12.8	4.0	62.2	33.8	17.9	43.8	0.0		29.4	2.0
MYO1B	507.42655331853	5.53242795628625	12.9918124287975	1.22417974307024	0.702092026975711	0.70282916656262		10.1	1.3	98.7	0.0	10.2	53.5	0.0		7.7	0.0	100.0	0.0	7.7	62.9	0.0		12.6	0.9	99.1	0.0	12.6	50.6	0.0		11.5	1.3	98.7	0.0	11.6	49.4	0.0		9.7	1.5	98.5	0.0	9.7	64.6	0.0		14.0	2.0
CGRRF1	179.741312942683	1.72218558742532	4.25782088002607	1.2814285693997	0.752570498125764	0.702198972052645		19.3	0.0	99.7	0.3	19.3	50.7	0.0		9.2	0.0	100.0	0.0	9.2	46.2	0.0		17.9	0.0	100.0	0.0	17.9	50.7	0.0		16.7	0.0	99.8	0.2	16.7	51.6	0.0		10.5	0.0	100.0	0.0	10.5	57.9	0.0		20.6	0.0
LTV1	3096.56830154492	31.5373902135542	77.0774754179078	1.28789614363121	0.755718304849637	0.702130599436443		15.3	0.7	99.3	0.0	15.5	51.0	0.0		10.0	0.8	99.2	0.0	10.0	42.1	0.0		14.5	0.9	99.1	0.0	14.7	49.0	0.0		14.9	0.7	99.3	0.0	15.0	50.4	0.0		14.6	0.8	99.2	0.0	14.6	48.6	0.0		14.6	0.4
CCND3	300.405342813781	2.94271427377166	7.53306771081536	1.34132705947525	0.780471826322087	0.700287749899431		7.5	12.5	87.5	0.0	8.8	50.3	0.0		4.0	12.7	87.3	0.0	5.1	55.4	0.0		8.6	13.7	86.3	0.0	10.8	44.5	0.0		7.8	13.7	86.3	0.0	9.5	48.8	0.0		25.5	9.9	90.1	0.0	27.0	48.2	0.0		9.3	15.0
ZNF687	175.608669944621	1.58107411370011	3.93029619694714	1.28705345651638	0.721322277561861	0.695997551846815		16.3	0.0	100.0	0.0	16.3	50.0	0.0		18.6	0.0	100.0	0.0	18.6	62.9	0.0		14.9	0.0	100.0	0.0	14.9	51.3	0.0		16.5	0.0	100.0	0.0	16.5	53.3	0.0		26.1	0.0	100.0	0.0	26.1	60.9	0.0		16.7	0.0
GRK7	140.454319371609	1.22008487245829	3.05689704207	1.29054952627127	0.725343387332218	0.690846630812724		10.0	1.1	98.9	0.0	10.3	47.1	0.0		9.7	0.0	100.0	0.0	9.7	58.1	0.0		12.4	1.0	99.0	0.0	12.4	45.4	0.0		12.4	0.6	99.4	0.0	12.4	49.7	0.0		27.3	0.0	100.0	0.0	27.3	45.5	0.0		19.2	0.0
CD19	4273.0559911992	64.6294582858061	140.72643882958	1.12202639540126	0.676601164835656	0.689344661958785		14.5	1.9	85.7	12.3	17.0	49.5	0.0		9.0	2.2	91.1	6.7	10.2	63.6	0.0		13.9	2.2	85.2	12.6	16.4	49.0	0.0		12.7	1.9	86.1	12.0	14.8	50.4	0.0		9.2	0.3	96.2	3.5	9.8	11.2	0.0		1.7	0.3
LENG8	615.311789461968	4.80689896269828	11.4633639077625	1.24520203368462	0.711094966394911	0.686474228711659		11.7	0.0	100.0	0.0	11.7	58.5	0.0		9.3	0.0	100.0	0.0	9.3	64.8	0.0		11.8	0.0	100.0	0.0	11.8	58.5	0.0		11.0	0.0	100.0	0.0	11.0	58.3	0.0		4.2	0.0	100.0	0.0	4.2	25.0	0.0		9.8	0.0
UGT1A6	478.874077224944	5.24399161440323	12.3367630626396	1.2263714136079	0.674517873124333	0.683189997662252		14.0	0.3	99.3	0.5	14.1	52.8	0.0		0.6	0.0	100.0	0.0	0.6	98.0	0.0		13.7	0.2	99.6	0.1	13.8	56.1	0.0		12.5	0.4	99.4	0.2	12.7	56.3	0.0		17.1	0.0	99.2	0.8	17.1	60.0	0.0		13.2	1.5
DCTN1	190.089198155439	1.50940884211739	3.38442172514893	1.13906798399769	0.671474188985896	0.682852029461082		20.6	0.3	99.7	0.0	20.6	52.3	0.0		15.2	0.0	100.0	0.0	15.2	64.3	0.0		16.1	0.4	99.0	0.6	16.1	54.7	0.0		16.3	0.3	99.4	0.3	16.3	52.8	0.0		24.6	0.0	97.0	3.0	24.6	38.9	0.0		5.8	0.0
DDX19A	4428.90000685786	65.9873153564933	133.302546013124	1.01389199353531	0.649767706194396	0.682533499738339		16.0	0.1	99.9	0.0	16.0	46.1	0.0		4.9	0.0	100.0	0.0	4.9	56.8	0.0		14.3	0.1	99.9	0.0	14.3	46.0	0.0		15.3	0.1	99.9	0.0	15.3	44.4	0.0		24.3	0.3	99.7	0.0	24.3	41.4	0.0		39.1	0.0
APH1A	180.561576003539	1.79518230067216	4.36699577438571	1.25930209320687	0.676639465417633	0.680874985166882		11.7	2.5	96.9	0.6	12.2	50.1	0.0		10.6	2.2	95.5	2.2	12.8	53.6	0.0		10.8	1.8	97.2	1.0	10.8	57.6	0.0		9.1	2.7	96.0	1.3	9.3	56.6	0.0		7.9	5.3	92.1	2.6	7.9	59.2	0.0		2.4	7.1
MAD1L1	298.736911810475	2.44105737269266	5.67709450670143	1.20104516121943	0.681415203159741	0.679183065751011		15.0	1.6	98.4	0.0	15.2	59.3	0.0		17.8	0.6	99.4	0.0	17.8	67.9	0.0		13.4	1.3	98.7	0.0	13.8	57.2	0.0		16.3	1.0	99.0	0.0	16.5	56.5	0.0		6.0	2.7	97.3	0.0	6.0	54.4	0.0		11.7	2.0
MEIS2	411.031949966724	3.08826388637729	7.53306771081536	1.27281493617534	0.657983991461614	0.678253204134454		12.5	0.8	88.1	11.1	13.4	53.4	0.0		12.0	1.0	90.9	8.0	12.4	54.0	0.0		13.8	0.7	88.2	11.1	14.7	51.1	0.0		13.1	0.7	87.1	12.2	14.6	50.8	0.0		26.1	0.5	90.6	8.9	26.1	40.6	0.0		12.1	1.8
DGCR2	188.452227867722	2.36806065944583	5.24039492926286	1.12952498741902	0.649294646742204	0.677467227456274		12.5	0.0	99.4	0.6	12.5	52.5	0.0		4.9	0.0	99.1	0.9	4.9	41.5	0.0		12.1	0.0	99.7	0.3	12.1	54.4	0.0		10.8	0.0	98.6	1.4	10.8	52.9	0.0		3.8	0.0	100.0	0.0	3.8	18.8	0.0		4.7	0.0
CYP4X1	279.843727173323	2.15439628636181	5.24039492926286	1.26299182204596	0.66107151756394	0.67693837977175		12.5	1.0	99.0	0.0	12.5	51.6	0.0		7.1	0.0	100.0	0.0	7.1	45.9	0.0		12.0	1.3	98.7	0.0	12.0	53.6	0.0		10.7	0.8	99.1	0.1	10.8	53.4	0.0		30.0	3.3	96.7	0.0	30.0	43.3	0.0		16.9	0.0
SLU7	236.020801644609	1.79518230067216	4.14864598566643	1.18616079159305	0.632169463351096	0.67415262033421		20.5	0.5	99.5	0.0	20.7	50.8	0.0		17.7	0.0	100.0	0.0	17.7	51.0	0.0		19.8	0.5	99.5	0.0	20.0	47.3	0.0		14.4	0.3	99.7	0.0	14.6	50.4	0.0		20.0	0.0	100.0	0.0	20.0	57.5	0.0		20.0	0.0
PSG3	220.155489265632	2.8011589861584	6.11379408414	1.11227017708422	0.626640607961703	0.67000593024959		21.6	0.0	100.0	0.0	21.6	57.0	0.0		23.7	0.0	100.0	0.0	23.7	47.4	0.0		18.9	0.3	99.7	0.0	18.9	55.8	0.0		14.1	0.2	99.8	0.0	14.1	56.4	0.0		10.0	0.0	100.0	0.0	10.0	80.0	0.0		18.2	0.0
MKL1	272.610257960538	2.73082515623981	5.89544429542071	1.09627158634011	0.626772259348285	0.669418000373175		19.9	1.3	95.4	3.3	20.9	50.1	0.0		13.8	1.0	96.4	2.7	15.0	70.5	0.0		18.4	1.1	94.9	4.0	19.1	52.5	0.0		17.7	1.0	95.0	3.9	18.0	52.2	0.0		20.6	0.0	94.2	5.8	21.2	65.6	0.0		18.5	0.0
PES1	607.069077887732	6.39152358750272	13.756036689315	1.09982535470599	0.615864729156525	0.668872110223041		7.8	15.1	84.9	0.0	10.1	56.9	0.0		4.9	12.7	87.3	0.0	7.1	50.8	0.0		7.1	14.5	85.5	0.0	9.4	53.4	0.0		8.4	15.2	84.8	0.0	10.6	52.5	0.0		4.0	12.9	87.1	0.0	6.0	44.0	0.0		5.5	14.1
TMEM30A	3239.10663132334	34.7008698826186	73.6930536927589	1.08545806774916	0.616424799383267	0.664935751626859		11.7	0.0	100.0	0.0	11.7	53.1	0.0		1.8	0.0	100.0	0.0	1.8	52.2	0.0		12.6	0.0	100.0	0.0	12.6	51.7	0.0		12.9	0.0	100.0	0.0	12.9	53.1	0.0		13.9	0.0	100.0	0.0	13.9	56.9	0.0		9.2	0.0
ELF2	199.15267305065	1.79385085900804	4.25782088002607	1.22423629638221	0.623422453813783	0.664817056763634		21.2	2.5	97.5	0.0	21.2	49.8	0.0		18.5	3.4	96.6	0.0	18.5	49.4	0.0		21.7	1.8	98.2	0.0	21.8	49.0	0.0		22.6	1.4	98.6	0.0	22.7	48.7	0.0		21.1	0.0	100.0	0.0	21.1	57.9	0.0		19.5	2.6
ZNF280A	362.606412897765	3.95002240092202	8.51564176005214	1.0985532614033	0.585475470672503	0.661576342413379		13.9	0.0	100.0	0.0	13.9	58.6	0.0		19.4	0.0	100.0	0.0	19.4	63.1	0.0		12.4	0.0	100.0	0.0	12.4	63.4	0.0		9.8	0.0	100.0	0.0	9.8	60.6	0.0		53.6	0.0	100.0	0.0	53.6	27.8	0.0		11.9	0.0
PRKCZ	176.27795517881	2.01106574319639	4.25782088002607	1.06356773938515	0.59317056666935	0.660198278299003		6.9	6.8	93.2	0.0	7.5	47.3	0.0		9.3	4.1	95.9	0.0	9.3	42.0	0.0		11.7	5.8	94.2	0.0	12.7	41.2	0.0		7.5	6.9	93.1	0.0	8.6	48.5	0.0		19.6	2.0	98.0	0.0	19.6	63.7	0.0		2.2	5.6
AMDHD1	2826.67806567124	36.8823388161509	78.2783992558639	1.08465084823667	0.583461397334884	0.660164235696921		12.8	0.1	99.9	0.0	12.8	49.4	0.0		35.6	0.0	100.0	0.0	35.6	37.9	0.0		11.5	0.0	100.0	0.0	11.5	50.4	0.0		12.1	0.0	100.0	0.0	12.1	52.4	0.0		49.1	0.0	100.0	0.0	49.1	29.7	0.0		15.7	0.0
PLXDC1	345.27272705998	3.16037297184805	7.09636813337678	1.15446931867254	0.585427654089559	0.659835053862204		15.6	2.2	97.8	0.0	16.2	53.9	0.0		96.8	0.1	99.9	0.0	96.8	1.9	0.0		11.6	1.5	98.5	0.0	12.1	54.6	0.0		12.3	1.6	98.3	0.0	13.1	55.9	0.0		17.3	3.8	96.2	0.0	21.2	46.2	0.0		16.8	2.0
DDX31	167.442967604754	1.65052031584261	3.71194640822786	1.14550305493113	0.615625109264582	0.659799765461638		11.9	0.0	100.0	0.0	11.9	46.1	0.0		23.1	0.0	100.0	0.0	23.1	38.8	0.0		11.1	0.0	100.0	0.0	11.1	45.8	0.0		12.1	0.0	100.0	0.0	12.1	45.9	0.0		18.8	0.0	100.0	0.0	18.8	37.5	0.0		7.4	0.0
KEL	184.220180249795	1.65052031584261	3.71194640822786	1.14550305493113	0.613891968652838	0.658294617724932		8.8	0.0	100.0	0.0	8.8	56.4	0.0		5.9	0.0	100.0	0.0	5.9	55.9	0.0		11.4	0.0	100.0	0.0	11.4	58.0	0.0		11.7	0.0	100.0	0.0	11.7	52.3	0.0		15.4	0.0	100.0	0.0	15.4	38.5	0.0		10.3	0.0
CAMK2B	749.834792259247	7.32450355974212	15.3936601047096	1.06639687013326	0.599023195441408	0.657731484129203		12.1	2.4	95.6	2.0	13.8	51.2	0.0		18.3	2.7	94.7	2.7	19.6	45.0	0.0		10.6	1.6	96.0	2.4	11.5	54.7	0.0		9.5	1.9	95.8	2.3	10.5	55.0	0.0		10.8	0.0	93.9	6.1	10.8	58.8	0.0		0.8	0.4
PER2	182.474978093513	1.65229557139478	3.60277151386821	1.10150995841324	0.583991267171305	0.654568326859153		13.4	0.2	99.7	0.1	13.7	48.5	0.0		14.9	0.0	100.0	0.0	14.9	47.8	0.0		14.4	0.0	100.0	0.0	14.4	49.8	0.0		13.3	0.1	99.8	0.1	13.4	49.7	0.0		2.4	0.0	100.0	0.0	2.4	80.5	0.0		6.7	0.0
PDE9A	131.771044369655	1.58284936925227	3.27524683078929	1.02606972677818	0.565273104138976	0.651817962787672		6.3	3.5	96.5	0.0	7.2	60.6	0.0		19.1	3.0	97.0	0.0	20.0	46.6	0.0		11.0	4.9	95.1	0.0	11.8	54.2	0.0		11.5	4.3	95.6	0.1	12.5	50.4	0.0		27.2	49.0	51.0	0.0	34.2	11.5	0.0		67.5	2.9
ADAM32	183.807835663261	1.72174177353728	3.71194640822786	1.08631094632249	0.573489472018691	0.651671059845926		24.3	0.0	100.0	0.0	24.3	46.2	0.0		15.5	0.0	100.0	0.0	15.5	39.7	0.0		19.2	0.4	99.6	0.0	19.2	50.1	0.0		20.1	0.4	99.6	0.0	20.1	50.9	0.0		25.9	0.0	100.0	0.0	25.9	70.4	0.0		35.2	0.0
PRICKLE3	3831.15652715381	116.295934879014	209.069922698716	0.845909709019871	0.555047986378476	0.651597885665394		14.1	4.1	95.9	0.0	15.0	50.0	0.0		7.0	1.4	98.6	0.0	7.2	17.4	0.0		14.0	4.0	96.0	0.0	14.9	49.7	0.0		13.5	3.8	96.2	0.0	14.3	49.5	0.0		1.8	0.5	99.5	0.0	1.9	5.2	0.0		1.8	0.1
LGI1	187.306989310857	1.86729138614292	3.8211213025875	1.01368190396044	0.55822484204504	0.651335680911136		11.0	0.3	99.5	0.2	11.0	50.5	0.0		17.2	0.0	100.0	0.0	17.2	39.7	0.0		12.7	0.2	99.5	0.3	12.7	53.2	0.0		10.8	0.2	99.3	0.5	10.8	49.8	0.0		15.9	0.0	100.0	0.0	15.9	39.0	0.0		25.9	0.0
CYP2D6	405.695901777519	3.80447278831638	7.96976728825393	1.05702683124854	0.550223087564829	0.650315266789826		9.1	0.0	99.7	0.3	9.1	60.1	0.0		13.4	0.0	100.0	0.0	13.4	49.6	0.0		10.9	0.0	100.0	0.0	10.9	59.5	0.0		9.4	0.0	99.6	0.4	9.4	60.1	0.0		6.5	0.0	100.0	0.0	6.5	67.7	0.0		15.2	0.0
DDR2	290.396660845381	2.80160280004644	5.45874471798214	0.94995056550355	0.540085576240574	0.647709180018224		14.8	0.0	100.0	0.0	14.8	53.0	0.0		14.7	0.0	100.0	0.0	14.7	50.0	0.0		12.0	0.0	100.0	0.0	12.0	53.7	0.0		12.8	0.0	100.0	0.0	12.8	55.5	0.0		30.3	0.0	100.0	0.0	30.3	42.4	0.0		18.9	0.0
HCN3	125.81791634989	1.86951045558313	3.71194640822786	0.970740878151954	0.532470083838938	0.645874787772296		7.5	0.2	99.8	0.0	7.7	53.8	0.0		33.3	0.0	100.0	0.0	33.3	38.9	0.0		12.1	0.3	99.7	0.0	12.4	53.9	0.0		11.4	0.6	99.4	0.0	12.0	57.6	0.0		13.0	0.0	100.0	0.0	13.0	4.3	0.0		22.2	0.0
ACSBG1	150.525755339324	1.50852121434131	3.05689704207	0.99529664066098	0.534369593156111	0.645365708248859		14.4	0.0	100.0	0.0	14.4	48.3	0.0		6.8	0.0	100.0	0.0	6.8	38.6	0.0		13.4	0.0	100.0	0.0	13.4	49.7	0.0		14.8	0.0	100.0	0.0	14.8	46.8	0.0		21.4	0.0	100.0	0.0	21.4	50.0	0.0		25.0	0.0
ZBTB48	165.012182408517	1.86640375836683	3.60277151386821	0.930589965928728	0.543754750593981	0.645293949893917		12.6	2.4	97.2	0.3	13.6	55.2	0.0		16.4	0.0	98.4	1.6	16.4	50.8	0.0		15.9	2.8	96.7	0.5	16.9	49.6	0.0		10.6	3.5	96.4	0.2	12.1	57.4	0.0		33.3	0.0	100.0	0.0	33.3	45.8	0.0		16.1	12.9
ALDH1L1	963.825050252629	8.61758514544725	17.3588082031832	1.00611543148247	0.529201676801446	0.644588739029458		11.9	1.6	98.0	0.5	12.3	52.5	0.0		11.2	2.8	94.8	2.4	11.6	51.7	0.0		11.4	1.3	97.7	0.9	12.1	53.1	0.0		11.9	1.3	97.7	1.0	12.5	53.0	0.0		16.4	0.0	100.0	0.0	16.4	47.4	0.0		63.2	0.2
TRMT2A	360.360833309304	3.30325970112543	6.55049366157857	0.977009709611005	0.539680747791109	0.644047359452533		12.0	0.0	98.0	2.0	12.1	55.5	0.0		13.1	0.0	98.7	1.3	13.1	49.3	0.0		9.8	0.1	96.7	3.2	9.9	53.2	0.0		10.4	0.0	97.9	2.1	10.4	49.7	0.0		2.3	0.0	95.3	4.7	2.3	72.1	0.0		9.1	0.0
POLR3E	1574.081806559	15.1528830900034	30.8964951037789	1.02543108014141	0.515869963628407	0.641467296381161		12.2	0.4	99.4	0.2	12.3	58.7	0.0		11.6	0.6	99.3	0.1	11.6	60.6	0.0		12.9	0.6	99.3	0.1	13.0	56.7	0.0		11.8	0.7	99.2	0.1	11.9	58.3	0.0		11.3	1.4	98.6	0.0	11.3	59.3	0.0		14.2	1.4
ZDHHC9	1134.4721681682	11.3466350461349	22.4900282380864	0.983881403689282	0.510152102675726	0.640353430167848		9.8	0.7	98.5	0.9	9.9	49.7	0.0		52.2	0.0	100.0	0.0	52.2	45.1	0.0		10.7	0.7	98.5	0.9	10.7	52.0	0.0		9.8	0.7	98.5	0.8	9.9	49.2	0.0		42.3	0.0	99.1	0.9	42.3	36.1	0.0		16.6	0.0
DDX21	157.233328766323	1.72440465686553	3.49359661950857	0.997879329093862	0.529257062846579	0.639694411093763		16.5	1.0	99.0	0.0	17.2	52.8	0.0		17.9	0.0	100.0	0.0	17.9	65.3	0.0		22.9	1.2	98.8	0.0	23.6	49.2	0.0		16.6	1.1	98.9	0.0	17.4	51.4	0.0		22.0	0.0	96.6	3.4	22.0	50.8	0.0		19.4	3.0
PDPK1	302.158525490387	2.58438791585809	5.02204514054357	0.945099786026198	0.514302654491727	0.639351928307158		13.3	0.7	98.5	0.8	13.6	55.5	0.0		7.7	1.1	97.9	1.1	7.7	55.1	0.0		14.1	1.2	98.2	0.7	14.7	58.2	0.0		11.8	0.9	97.9	1.1	12.0	60.2	0.0		2.0	4.0	92.7	3.3	4.0	74.8	0.0		25.2	5.7
ZNF408	181.960895297066	1.86640375836683	3.71194640822786	0.973077748789549	0.509542219215474	0.639253607562565		10.4	0.0	100.0	0.0	10.4	57.1	0.0		18.0	0.0	100.0	0.0	18.0	56.2	0.0		10.3	0.0	100.0	0.0	10.3	52.6	0.0		13.6	0.0	100.0	0.0	13.6	50.8	0.0		17.9	0.0	100.0	0.0	17.9	44.6	0.0		13.6	0.0
SLCO6A1	197.508771216435	1.72440465686553	3.49359661950857	0.997879329093862	0.504231586268559	0.63893849631276		10.0	1.7	98.3	0.0	10.8	58.1	0.0		10.7	0.0	100.0	0.0	10.7	58.0	0.0		12.3	2.1	97.9	0.0	13.3	60.2	0.0		10.5	1.6	98.4	0.0	11.4	57.6	0.0		11.9	0.0	100.0	0.0	11.9	49.3	0.0		7.5	0.0
SLC7A7	3761.35134141186	40.4327601675715	80.1343724599779	0.986013431683134	0.504938455920292	0.63880096849882		14.2	2.7	79.7	17.6	16.7	52.5	0.0		4.1	0.9	94.3	4.8	5.0	73.0	0.0		13.9	3.2	79.2	17.7	16.6	51.2	0.0		12.3	2.9	78.9	18.2	14.9	52.9	0.0		13.5	2.6	79.7	17.7	16.7	45.9	0.0		13.2	2.7
ZNF70	745.304444859608	7.54393751337067	14.9569605272711	0.982711773735573	0.49553166680769	0.638756590764135		12.2	0.8	99.0	0.2	12.5	50.7	0.0		15.0	0.4	99.6	0.0	15.0	47.1	0.0		12.2	0.9	99.0	0.1	12.3	47.3	0.0		11.6	0.9	98.9	0.2	11.7	49.2	0.0		4.3	0.0	100.0	0.0	4.3	56.4	0.0		17.8	0.0
UTP4	5330.29616604343	61.1844107187874	118.345585485853	0.951200780073659	0.514556936160871	0.638703279901678		13.0	0.0	100.0	0.0	13.0	51.0	0.0		48.7	0.0	100.0	0.0	48.7	30.7	0.0		14.2	0.0	100.0	0.0	14.2	51.0	0.0		13.4	0.0	100.0	0.0	13.4	51.0	0.0		6.4	0.0	100.0	0.0	6.4	54.7	0.0		3.7	0.0
LACE1	4024.37238974741	66.9608936281525	117.799711014055	0.814480669362492	0.492761990807777	0.637724535549653		14.9	0.0	100.0	0.0	14.9	49.9	0.0		11.7	0.0	100.0	0.0	11.7	47.4	0.0		13.9	0.0	100.0	0.0	13.9	49.4	0.0		12.3	0.0	100.0	0.0	12.3	52.0	0.0		15.5	0.0	100.0	0.0	15.5	49.7	0.0		5.0	0.0
RIBC2	336.784699625507	3.30104063168522	6.00461918978036	0.853427043827468	0.486906171308927	0.637463524374053		11.2	0.0	100.0	0.0	11.2	54.2	0.0		0.9	0.0	100.0	0.0	0.9	95.6	0.0		10.0	0.0	100.0	0.0	10.0	55.1	0.0		11.7	0.0	100.0	0.0	11.7	56.2	0.0		8.9	0.0	100.0	0.0	8.9	64.3	0.0		6.7	0.0
ZBED2	3445.52009696731	41.8223606025897	76.7499507348289	0.875107131528708	0.476255692797986	0.636145880093437		6.1	3.8	27.7	68.6	18.2	49.7	0.0		1.7	1.5	7.6	90.9	5.6	14.1	0.0		5.4	3.9	26.3	69.8	16.7	50.4	0.0		6.2	3.8	27.0	69.2	19.6	48.6	0.0		3.6	1.7	61.0	37.3	11.8	27.8	0.0		6.0	3.9
MICALL2	200.175523725229	2.01150955708443	4.03947109130679	0.988213115821236	0.500000950867603	0.635369129373977		15.0	0.7	99.3	0.0	15.6	50.1	0.0		23.3	0.0	100.0	0.0	23.3	41.1	0.0		17.2	0.9	99.1	0.0	17.5	51.9	0.0		16.5	1.3	98.7	0.0	17.2	48.5	0.0		10.7	0.0	100.0	0.0	10.7	50.0	0.0		25.0	1.8
PTPN9	232.987623902454	1.86729138614292	3.60277151386821	0.929921902264132	0.509113618398689	0.635031999329282		17.0	0.3	99.7	0.0	17.0	53.7	0.0		6.9	0.0	100.0	0.0	6.9	61.1	0.0		17.5	0.1	99.9	0.0	17.5	56.6	0.0		17.2	0.1	99.9	0.0	17.2	52.2	0.0		37.5	0.0	100.0	0.0	37.5	40.6	0.0		11.5	0.0
RSBN1	1295.94844844114	14.2884616921305	27.0753738011914	0.91975276655174	0.474943804636833	0.63484528469327		11.1	0.0	100.0	0.0	11.1	56.3	0.0		9.3	0.0	100.0	0.0	9.3	62.5	0.0		12.0	0.0	100.0	0.0	12.0	55.0	0.0		12.4	0.0	100.0	0.0	12.4	54.6	0.0		12.0	0.0	100.0	0.0	12.0	49.1	0.0		12.0	0.0
HDAC9	533.281868013327	5.45765598748724	10.699139647245	0.964710836713773	0.475518159268598	0.634445571093798		17.6	1.3	98.3	0.4	18.1	49.1	0.0		13.9	0.4	99.6	0.0	14.4	52.3	0.0		17.4	1.8	97.7	0.5	18.1	50.8	0.0		19.0	1.7	97.8	0.4	19.4	48.9	0.0		22.4	0.4	99.6	0.0	22.4	65.2	0.0		15.8	1.9
DPP3	163.229427795172	5.24665449773148	8.18811707697321	0.637233225083127	0.457771595225499	0.631319107760636		15.2	0.7	99.3	0.0	15.7	48.9	0.0		55.5	1.1	98.9	0.0	56.6	28.1	0.0		13.3	0.8	99.2	0.0	13.5	51.3	0.0		18.5	1.0	99.0	0.0	18.7	51.3	0.0		4.6	0.1	99.9	0.0	4.6	0.7	0.0		20.4	0.0
PPP2R1A	205.445623749989	1.72396084297749	3.38442172514893	0.953093038924945	0.477026430233353	0.630357797608749		11.7	0.0	100.0	0.0	11.7	50.0	0.0		12.7	0.0	100.0	0.0	12.7	52.1	0.0		13.4	0.0	100.0	0.0	13.4	53.3	0.0		12.7	0.0	100.0	0.0	12.7	51.4	0.0		0.0	0.0	100.0	0.0	0.0	52.4	0.0		8.7	0.0
ZNF134	191.18328503566	2.08184338700302	3.8211213025875	0.860650059214836	0.474044247851812	0.629757433998586		15.5	1.2	98.8	0.1	15.9	49.7	0.0		18.8	0.0	100.0	0.0	18.8	43.5	0.0		19.6	0.3	99.6	0.1	19.7	54.2	0.0		17.4	0.6	99.3	0.1	17.6	50.8	0.0		30.4	0.0	100.0	0.0	30.4	34.8	0.0		10.0	0.0
TBC1D9B	7333.36803622021	114.239156305349	198.261608157111	0.795080600195162	0.446198755353847	0.628471462448193		0.0	0.0	0.0	100.0	17.9	51.2	0.0		0.0	0.0	0.0	100.0	44.7	48.1	0.0		0.0	0.0	0.0	100.0	17.8	51.8	0.0		0.0	0.0	0.0	100.0	17.9	51.2	0.0		0.0	0.0	0.0	100.0	2.1	62.1	0.0		0.0	0.0
LGALS12	225.92696418434	2.15572772802594	3.93029619694714	0.851621076434061	0.457069937618107	0.626936166720311		9.2	0.5	99.5	0.0	9.5	55.4	0.0		19.9	0.0	100.0	0.0	19.9	46.4	0.0		9.2	0.8	99.2	0.0	9.4	55.9	0.0		9.4	0.8	99.2	0.0	9.5	57.2	0.0		18.5	1.1	98.9	0.0	18.5	33.1	0.0		4.6	0.7
TFE3	247.260441648039	2.73038134235177	4.80369535182428	0.803800789880741	0.462245062820691	0.626888152853603		13.2	5.6	94.4	0.0	14.7	50.4	0.0		11.7	3.1	96.9	0.0	11.7	48.8	0.0		10.9	5.4	94.6	0.0	12.6	52.4	0.0		12.5	5.5	94.5	0.0	14.1	49.2	0.0		10.5	3.9	96.1	0.0	11.8	36.8	0.0		14.7	1.1
TRIM69	367.528348250585	3.16081678573609	6.11379408414	0.940878321117935	0.455227293021741	0.626529337822298		14.9	2.3	97.7	0.0	15.6	64.3	0.0		11.0	2.3	97.7	0.0	11.6	65.8	0.0		16.3	3.5	96.5	0.0	17.3	61.2	0.0		14.5	3.7	96.3	0.0	15.5	58.7	0.0		7.3	0.0	100.0	0.0	7.3	87.5	0.0		23.4	3.3
PRKD2	494.680775378661	4.45212311588905	8.4064668656925	0.909449517873448	0.453441909276277	0.625273763223733		13.8	2.0	97.8	0.2	14.0	50.0	0.0		10.0	1.4	98.6	0.0	10.0	60.8	0.0		13.5	2.0	97.4	0.6	13.6	52.0	0.0		11.8	1.6	98.0	0.4	11.9	52.3	0.0		9.2	1.3	98.7	0.0	9.2	49.7	0.0		6.9	1.5
DDX17	478.545568359686	4.3822330998585	8.51564176005214	0.950527583252596	0.465014275042935	0.624869557388773		16.7	0.0	100.0	0.0	16.7	48.0	0.0		18.8	0.0	100.0	0.0	18.8	42.9	0.0		17.5	0.0	100.0	0.0	17.5	45.4	0.0		17.4	0.0	100.0	0.0	17.4	42.3	0.0		15.5	0.0	100.0	0.0	15.5	45.0	0.0		15.3	0.0
BRD1	737.695919984723	8.25748353198152	15.0661354216307	0.863605915345976	0.444720634684186	0.624752281715601		16.1	0.0	99.9	0.1	16.1	55.9	0.0		14.0	0.0	100.0	0.0	14.0	64.5	0.0		13.6	0.0	100.0	0.0	13.6	56.3	0.0		15.1	0.0	99.8	0.2	15.1	55.4	0.0		12.4	0.0	100.0	0.0	12.4	47.3	0.0		20.6	0.0
CAPSL	199.75919485119	2.08139957311497	3.8211213025875	0.86095043529176	0.441458474952674	0.624693888598179		17.1	0.0	100.0	0.0	17.1	53.0	0.0		15.7	0.0	100.0	0.0	15.7	47.7	0.0		15.3	0.0	100.0	0.0	15.3	54.3	0.0		13.8	0.0	100.0	0.0	13.8	53.0	0.0		8.8	0.0	100.0	0.0	8.8	50.0	0.0		10.2	0.0
GSTT2	435.347800708502	4.45301074366513	7.96976728825393	0.832670454429119	0.440980778527479	0.62404913524854		7.8	3.3	53.3	43.4	12.0	47.1	0.0		0.9	0.1	98.6	1.3	1.0	1.6	0.0		8.2	3.3	55.3	41.3	11.9	49.1	0.0		8.2	3.4	53.4	43.2	12.6	48.7	0.0		10.3	1.6	53.9	44.4	20.6	39.8	0.0		9.8	2.7
PATZ1	185.001645059799	2.58571935752222	4.36699577438571	0.744868686955702	0.439374551920944	0.62366247724233		10.7	1.5	91.6	6.9	11.7	56.3	0.0		16.6	0.0	96.4	3.6	17.1	33.9	0.0		12.4	2.1	91.6	6.3	14.2	52.3	0.0		12.8	1.7	92.4	5.9	13.6	55.1	0.0		16.2	0.0	96.2	3.7	17.5	68.7	0.0		6.6	1.8
CHKB	188.821845024036	1.72440465686553	3.27524683078929	0.906126377929043	0.451484154585936	0.623217672442594		13.8	0.9	97.5	1.7	13.8	56.9	0.0		15.2	0.0	100.0	0.0	15.2	56.1	0.0		12.1	0.8	97.1	2.1	12.1	55.3	0.0		12.9	1.0	97.4	1.7	13.0	52.3	0.0		11.5	0.0	100.0	0.0	11.5	38.5	0.0		20.8	1.9
KIAA0930	228.973125306935	1.79695755622433	3.8211213025875	1.0676008025314	0.464208375885187	0.622240233560424		9.0	1.7	97.7	0.6	9.9	57.4	0.0		10.1	1.2	98.8	0.0	11.3	45.8	0.0		12.0	2.0	97.4	0.6	12.8	54.0	0.0		9.7	1.4	98.1	0.5	9.9	59.3	0.0		9.5	3.2	96.8	0.0	9.5	47.6	0.0		10.0	1.0
NT5C3B	1361.12511140286	13.2148140600539	23.9093018647618	0.85298141825759	0.436693598672102	0.622195433817776		13.4	0.0	100.0	0.0	13.4	48.5	0.0		28.9	0.0	100.0	0.0	28.9	29.4	0.0		11.3	0.0	100.0	0.0	11.3	48.3	0.0		12.7	0.0	100.0	0.0	12.7	48.5	0.0		9.0	0.0	100.0	0.0	9.0	39.4	0.0		74.9	0.0
OGG1	1189.03694538239	10.8436467033918	19.4331311960164	0.838738571787414	0.435539445167333	0.621898420430531		8.5	19.1	70.3	10.6	13.8	49.8	0.0		0.9	1.2	97.9	1.0	1.3	96.2	0.0		10.8	17.9	70.8	11.3	15.8	48.7	0.0		10.1	17.9	71.2	10.9	15.5	49.0	0.0		6.9	21.0	66.5	12.5	12.6	52.0	0.0		7.0	15.0
L3MBTL2	639.154113388571	7.1108391866581	12.5551128513589	0.815808460913301	0.438099103819579	0.620760430810256		14.1	2.3	97.7	0.0	15.1	55.6	0.0		11.9	0.8	99.2	0.0	11.9	55.5	0.0		14.7	1.5	98.5	0.0	15.7	54.7	0.0		14.1	1.9	98.1	0.0	14.8	53.9	0.0		18.1	1.2	98.8	0.0	19.3	53.0	0.0		13.7	1.4
CYP26B1	635.022374738002	6.39107977361468	11.7908885908414	0.878402885917998	0.417859289140418	0.620298917624893		9.8	1.1	98.9	0.0	10.1	49.4	0.0		8.6	1.4	98.6	0.0	9.5	48.6	0.0		8.9	1.1	98.9	0.0	9.0	47.7	0.0		8.9	0.9	99.1	0.0	9.1	49.0	0.0		7.3	0.0	100.0	0.0	7.3	53.4	0.0		8.3	0.0
PANX2	43.0041565936687	5.46076268470353	6.8780183446575	0.330190749835047	0.414153788923989	0.620294155361619		7.1	0.0	100.0	0.0	7.1	40.3	0.0		0.0	0.0	100.0	0.0	0.0	5.6	0.0		20.2	0.0	99.8	0.2	20.2	44.7	0.0		12.0	0.0	100.0	0.0	12.0	41.3	0.0		5.1	0.0	100.0	0.0	5.1	10.3	0.0		38.5	0.0
ZNF331	203.32857197007	3.15948534407196	5.24039492926286	0.721033450870891	0.428054587059445	0.620060050823605		15.7	1.7	98.3	0.0	17.1	27.8	0.0		27.7	0.0	100.0	0.0	27.7	13.3	0.0		14.8	0.6	99.4	0.0	14.8	35.8	0.0		12.9	2.5	97.5	0.0	14.7	32.7	0.0		21.6	0.0	100.0	0.0	21.6	3.1	0.0		27.7	0.0
SERBP1	695.781906976398	9.05201491382394	14.8477856329114	0.710840052979013	0.417299416753407	0.619171615157248		19.1	0.8	99.2	0.0	19.3	48.2	0.0		24.8	1.2	98.8	0.0	24.8	44.8	0.0		18.5	0.9	99.1	0.0	18.6	45.0	0.0		18.0	1.0	98.9	0.1	18.1	49.3	0.0		11.5	0.0	100.0	0.0	11.5	56.9	0.0		17.2	0.0
NME8	6318.82839866043	88.4678300461272	146.076008653202	0.72317299316982	0.419293628484631	0.615832677422268		16.4	0.0	100.0	0.0	16.4	47.2	0.0		4.1	0.0	100.0	0.0	4.1	85.1	0.0		16.7	0.0	100.0	0.0	16.7	46.4	0.0		17.8	0.0	100.0	0.0	17.8	43.6	0.0		93.0	0.0	100.0	0.0	93.0	3.8	0.0		77.7	0.0
CLIP2	153.570157377599	1.868179013919	3.16607193642964	0.745562310730686	0.427936522458406	0.614902182816034		7.3	0.4	99.6	0.0	7.3	58.6	0.0		6.8	2.3	97.7	0.0	9.1	55.7	0.0		9.2	0.4	99.6	0.0	9.3	61.4	0.0		9.9	1.0	99.0	0.0	10.2	56.5	0.0		5.0	0.0	100.0	0.0	5.0	77.5	0.0		12.7	0.0
ZNF480	188.7554351531	1.6536270130589	3.16607193642964	0.916690165930671	0.429234244483276	0.614465752521923		14.5	0.4	99.6	0.0	14.5	36.7	0.0		25.5	0.0	100.0	0.0	25.5	33.3	0.0		17.1	0.6	99.4	0.0	17.1	31.7	0.0		16.1	0.5	99.5	0.0	16.1	36.0	0.0		13.6	9.1	90.9	0.0	22.7	18.2	0.0		14.8	0.0
RTCB	276.282226941061	2.65782844299297	4.69452045746464	0.809125938702137	0.40034425345791	0.614253455059339		15.1	4.6	94.8	0.6	15.1	47.4	0.0		10.8	1.1	98.9	0.0	10.8	49.5	0.0		14.7	4.8	94.9	0.3	14.7	45.4	0.0		13.5	7.1	92.6	0.4	13.5	44.8	0.0		9.1	6.8	93.2	0.0	9.1	52.3	0.0		18.5	5.6
WNT4	217.519515664935	2.29772682952724	4.36699577438571	0.911800899202582	0.403267606527279	0.612291628578143		9.3	2.5	93.5	4.0	9.7	56.9	0.0		14.6	2.2	93.3	4.5	14.6	52.8	0.0		9.9	2.9	95.0	2.1	11.3	57.1	0.0		8.5	2.5	95.5	1.9	8.9	59.4	0.0		10.3	0.0	92.3	7.7	10.3	64.1	0.0		10.2	2.0
ANXA8L1	2617.41919027396	30.3898582404547	51.7488999264707	0.766959818984473	0.417069073168317	0.612109209747258		4.1	2.5	25.0	72.5	17.3	52.3	0.0		0.6	0.5	3.7	95.8	2.6	92.3	0.0		4.3	2.5	25.3	72.2	17.8	50.8	0.0		4.3	2.3	25.1	72.5	18.5	50.4	0.0		3.1	1.4	25.1	73.5	12.2	61.6	0.0		3.5	2.6
UGDH	3679.15708208347	37.6997159418915	62.3388646793561	0.724822767720626	0.393996609799696	0.612000032454833		15.6	3.6	96.3	0.1	16.8	51.2	0.0		4.7	1.5	98.5	0.0	5.4	84.8	0.0		15.9	3.7	96.2	0.1	17.1	48.3	0.0		16.4	3.5	96.4	0.1	17.3	48.5	0.0		15.6	3.8	96.2	0.0	16.9	51.4	0.0		19.6	3.7
DHRS9	183.190279122424	2.15350865858573	3.8211213025875	0.812948949930704	0.405645477389766	0.611836060162219		16.9	0.0	98.0	2.0	16.9	45.1	0.0		27.5	0.0	98.8	1.3	27.5	33.8	0.0		15.9	0.0	98.6	1.4	15.9	46.2	0.0		14.1	0.0	98.2	1.8	14.1	44.7	0.0		21.4	0.0	96.4	3.6	21.4	50.0	0.0		16.7	0.0
CXXC1	182.12670870277	1.868179013919	3.16607193642964	0.745562310730686	0.407814724038645	0.61084331933933		10.8	0.0	100.0	0.0	10.8	64.6	0.0		5.4	0.0	100.0	0.0	5.4	71.4	0.0		8.8	0.0	100.0	0.0	8.8	63.7	0.0		10.2	0.0	100.0	0.0	10.2	63.0	0.0		0.0	0.0	100.0	0.0	0.0	66.7	0.0		13.7	0.0
SPATA17	280.750050073542	2.58394410197005	4.585345563105	0.81545216639316	0.40308591331832	0.610716562322558		17.3	1.5	98.5	0.0	18.2	43.2	0.0		30.4	0.0	100.0	0.0	30.4	30.4	0.0		15.7	1.3	98.7	0.0	16.3	44.5	0.0		19.3	1.4	98.6	0.0	20.2	40.5	0.0		88.5	0.0	100.0	0.0	88.5	5.8	0.0		21.1	0.0
AHCYL1	327.337192440006	4.52378838747176	7.42389281645571	0.708470255041822	0.397283841182714	0.610664446350933		10.2	1.1	59.8	39.1	18.4	44.9	0.0		9.5	1.8	60.2	38.0	22.1	39.3	0.0		9.7	0.5	60.3	39.2	18.5	46.1	0.0		11.2	0.8	60.3	39.0	20.2	42.6	0.0		7.0	0.0	61.2	38.8	12.8	33.0	0.0		8.5	2.0
RGS7	151.30598738595	2.43795067547637	4.03947109130679	0.716956381545122	0.39564923822218	0.610235704548228		15.8	0.7	99.3	0.0	15.8	48.1	0.0		51.7	0.0	100.0	0.0	51.7	20.7	0.0		16.8	2.0	97.9	0.1	17.6	53.8	0.0		18.7	0.8	99.1	0.1	18.9	46.1	0.0		14.8	0.0	100.0	0.0	14.8	74.1	0.0		16.9	0.0
AGPAT2	192.291310070776	1.93851284383759	3.16607193642964	0.693609796216498	0.399237648947727	0.60988463569446		9.3	0.3	98.0	1.7	9.5	55.9	0.0		6.4	3.5	95.3	1.2	9.9	64.9	0.0		10.6	0.2	98.7	1.1	10.7	54.9	0.0		8.6	0.3	98.1	1.6	8.8	57.1	0.0		3.5	0.0	93.0	7.0	3.5	59.6	0.0		21.3	0.0
TRIM38	151.900075676835	1.86729138614292	3.27524683078929	0.794391823250613	0.394194107052856	0.6095189073406		5.9	0.0	100.0	0.0	5.9	58.4	0.0		5.5	0.0	100.0	0.0	5.5	50.7	0.0		7.3	0.0	100.0	0.0	7.3	60.7	0.0		7.1	0.0	100.0	0.0	7.1	57.2	0.0		3.4	0.0	100.0	0.0	3.4	62.1	0.0		7.3	0.0
EPB41L5	1001.71822866353	8.26103404308585	14.6294358441921	0.820696633355333	0.398058054684327	0.609496974147201		12.5	0.0	100.0	0.0	12.5	49.6	0.0		15.3	0.0	100.0	0.0	15.3	44.3	0.0		13.2	0.0	100.0	0.0	13.2	47.7	0.0		12.4	0.0	100.0	0.0	12.4	50.0	0.0		8.5	0.0	100.0	0.0	8.5	54.4	0.0		11.4	0.0
DDX1	175.921653414899	1.57974267203598	3.05689704207	0.930830245161259	0.413223085567171	0.609035664568665		13.8	0.0	100.0	0.0	13.8	49.1	0.0		33.3	0.0	100.0	0.0	33.3	38.5	0.0		15.2	0.0	100.0	0.0	15.2	48.7	0.0		12.7	0.0	100.0	0.0	12.7	49.0	0.0		32.1	0.0	100.0	0.0	32.1	32.1	0.0		13.2	0.0
DGCR8	299.832857812644	2.65738462910493	5.02204514054357	0.905667724346976	0.399513980599632	0.608561528978745		17.5	0.0	100.0	0.0	17.5	53.5	0.0		17.2	0.0	100.0	0.0	17.2	57.9	0.0		16.5	0.0	100.0	0.0	16.5	52.2	0.0		17.7	0.0	100.0	0.0	17.7	49.9	0.0		14.7	0.0	100.0	0.0	14.7	32.4	0.0		17.3	0.0
ALDH6A1	277.897932058051	2.5140540859395	4.47617066874536	0.819864291104273	0.385557897326187	0.606982964597093		14.5	8.1	91.9	0.0	16.8	49.8	0.0		8.7	7.7	91.8	0.5	10.1	51.2	0.0		13.7	7.7	92.3	0.0	15.7	53.0	0.0		14.4	7.5	92.5	0.0	16.6	48.3	0.0		11.3	7.2	92.8	0.0	14.4	58.8	0.0		76.9	2.5
CYB5R3	270.812699667236	2.51005976094713	4.69452045746464	0.890084788936618	0.39215305649381	0.606703315041642		8.5	2.5	97.5	0.0	8.7	62.0	0.0		5.7	0.6	99.4	0.0	5.8	85.2	0.0		7.7	2.1	97.8	0.1	7.9	65.5	0.0		6.6	2.5	97.4	0.0	6.7	65.4	0.0		0.9	0.0	100.0	0.0	0.9	99.1	0.0		0.9	0.0
YWHAQ	366.37790316227	4.09379675797548	7.20554302773643	0.808130349712832	0.375777450081332	0.605705171934769		12.9	1.4	97.9	0.7	13.2	48.5	0.0		10.6	0.0	100.0	0.0	10.6	54.9	0.0		10.9	1.4	98.1	0.5	11.0	52.4	0.0		11.9	1.3	97.8	0.8	12.3	47.7	0.0		12.1	3.4	91.4	5.2	15.5	55.2	0.0		8.3	2.1
STRIP2	2316.78161352015	25.5656505361228	40.8314104905064	0.674419442000635	0.377677003683984	0.605541283949829		12.0	0.7	99.3	0.0	12.2	51.5	0.0		11.0	0.9	99.1	0.0	11.0	54.2	0.0		12.0	0.9	99.1	0.0	12.4	48.8	0.0		11.6	0.7	99.3	0.0	11.8	50.8	0.0		15.3	1.0	99.0	0.0	15.6	42.4	0.0		17.3	0.4
PFKP	177.720221931577	1.65140794361869	3.05689704207	0.868745338537848	0.385495329024217	0.605461334744626		12.1	0.6	99.4	0.1	12.3	57.0	0.0		11.2	0.0	100.0	0.0	11.2	42.7	0.0		14.1	0.7	99.2	0.1	14.8	53.6	0.0		13.3	1.0	99.0	0.0	13.7	54.1	0.0		27.3	0.0	100.0	0.0	27.3	57.6	0.0		4.6	2.3
PSG6	244.257608253411	1.93984428550171	3.49359661950857	0.832558848374639	0.373281645377864	0.603252715587878		14.2	2.2	97.8	0.0	14.2	57.0	0.0		1.6	2.6	97.4	0.0	1.6	83.9	0.0		11.2	2.4	97.6	0.0	11.5	55.6	0.0		9.0	2.4	97.6	0.0	9.2	59.7	0.0		1.6	1.6	98.4	0.0	1.6	93.1	0.0		3.9	1.7
PDE5A	2653.91203916795	32.7062252532797	52.5131241869882	0.68228191353578	0.362713841697752	0.602363619067413		14.2	0.1	99.9	0.0	14.2	50.2	0.0		3.8	0.0	100.0	0.0	3.8	86.1	0.0		14.0	0.1	99.9	0.0	14.0	50.6	0.0		14.2	0.1	99.9	0.0	14.2	51.8	0.0		13.9	0.0	100.0	0.0	13.9	52.5	0.0		14.8	0.0
LM0.0	341.297278643412	3.15815390240784	5.67709450670143	0.836060057755346	0.373924706190224	0.601007505751687		8.2	0.4	99.5	0.1	8.3	61.6	0.0		15.5	0.8	99.2	0.0	15.5	52.4	0.0		9.4	0.6	99.2	0.3	9.6	59.0	0.0		8.3	0.8	99.1	0.2	8.4	59.2	0.0		17.4	1.9	98.1	0.0	19.3	54.1	0.0		5.9	0.0
SESN2	386.473878505325	4.23357679003658	6.98719323901714	0.716184178133049	0.371170475810579	0.600782395067911		13.2	2.2	97.8	0.0	14.3	57.6	0.0		16.0	3.5	96.5	0.0	18.1	52.8	0.0		13.9	2.1	97.9	0.0	15.3	60.0	0.0		14.7	2.0	98.0	0.0	16.0	58.2	0.0		24.1	0.0	100.0	0.0	24.1	53.4	0.0		18.9	0.0
PECR	453.662520317181	4.81355617101891	7.96976728825393	0.721548794096344	0.350909006891501	0.600373561890485		9.2	1.3	66.5	32.3	13.7	50.1	0.0		11.6	0.6	69.8	29.7	14.0	47.7	0.0		9.7	0.6	68.1	31.3	12.9	51.1	0.0		11.0	1.2	68.8	30.0	14.8	47.7	0.0		17.4	0.0	66.7	33.3	20.3	43.5	0.0		14.7	0.0
VTN	4405.46762008566	50.2704301854771	79.0426235163814	0.652398893900585	0.355796322064824	0.600235300098801		14.1	0.8	99.2	0.0	14.3	46.4	0.0		2.9	0.2	99.8	0.0	3.0	72.3	0.0		14.0	0.7	99.2	0.0	14.2	49.0	0.0		13.3	0.9	99.0	0.0	13.5	48.1	0.0		5.7	0.7	99.2	0.1	5.7	19.6	0.0		6.7	0.1
NEDD4	337.849203780753	2.51361027205146	4.585345563105	0.854499939510151	0.366636356005466	0.600032851877484		20.7	0.0	99.9	0.1	20.7	51.5	0.0		18.4	0.0	100.0	0.0	18.4	49.6	0.0		19.7	0.0	99.9	0.1	19.7	49.8	0.0		17.7	0.0	99.8	0.2	17.7	51.1	0.0		19.3	0.0	100.0	0.0	19.3	69.0	0.0		15.7	0.0
NEFM	295.025359137901	3.08693244471317	5.13122003490321	0.723937392528955	0.362296436312611	0.599887237743003		20.0	1.0	99.0	0.0	20.3	49.4	0.0		20.0	0.8	99.2	0.0	20.8	41.5	0.0		18.4	1.4	98.6	0.0	18.6	45.2	0.0		19.4	1.1	98.9	0.0	19.4	49.0	0.0		11.4	0.0	100.0	0.0	11.4	42.9	0.0		6.2	0.0
PUF60	5397.19257442655	55.01986592101	92.3619606282578	0.746816491860724	0.355162629937108	0.599771786368		0.3	0.0	0.8	99.2	18.4	51.8	0.0		0.1	0.0	0.4	99.6	8.2	78.2	0.0		0.2	0.0	0.9	99.1	18.8	50.6	0.0		0.2	0.0	0.8	99.2	19.2	51.3	0.0		0.6	0.0	1.1	98.9	20.2	53.4	0.0		0.1	0.0
MOV10L1	396.773627438978	3.95179765647418	6.55049366157857	0.721925708126932	0.352534599580905	0.599252474769082		11.5	0.2	99.8	0.0	11.6	55.0	0.0		15.4	0.0	100.0	0.0	15.4	45.2	0.0		14.3	0.6	99.4	0.0	14.6	52.4	0.0		12.5	0.7	99.3	0.0	12.8	56.1	0.0		21.0	0.0	100.0	0.0	21.0	52.3	0.0		17.0	0.0
C1orf131	644.897583388055	6.74984994541629	11.3541890134029	0.745989040473096	0.354139282451767	0.599082520177809		10.9	0.0	100.0	0.0	10.9	48.5	0.0		13.4	0.0	100.0	0.0	13.4	52.6	0.0		10.4	0.0	100.0	0.0	10.4	51.9	0.0		14.2	0.0	100.0	0.0	14.2	47.9	0.0		6.8	0.0	100.0	0.0	6.8	61.6	0.0		12.5	0.0
EPB41L1	1033.33571907121	19.3766959745031	31.3331946812175	0.691951667065997	0.354326701506595	0.598857030459454		17.1	0.3	99.7	0.0	17.2	50.8	0.0		8.2	0.0	99.8	0.2	8.2	78.3	0.0		15.3	0.2	99.7	0.0	15.3	51.1	0.0		17.4	0.3	99.7	0.0	17.5	50.1	0.0		24.4	0.0	100.0	0.0	24.4	46.2	0.0		14.2	0.0
TDO2	256.39064071456	2.80027135838231	4.91287024618393	0.800075459254549	0.372768457112054	0.59833815051296		12.3	2.2	97.3	0.5	13.3	54.2	0.0		5.1	0.0	100.0	0.0	5.1	64.4	0.0		10.7	0.9	98.0	1.1	11.2	50.1	0.0		11.7	1.5	98.1	0.4	12.1	52.2	0.0		4.8	0.0	100.0	0.0	4.8	52.4	0.0		2.9	2.9
FOXN1	314.325202608879	3.73280751673367	6.11379408414	0.704361297494197	0.353690327342807	0.59790055969115		17.9	0.0	98.3	1.7	17.9	49.7	0.0		17.1	0.0	98.6	1.4	17.1	70.0	0.0		21.0	0.0	96.8	3.2	21.0	47.2	0.0		18.3	0.0	97.9	2.1	18.3	47.3	0.0		8.6	0.0	97.1	2.9	8.6	65.7	0.0		10.5	0.0
ELFN2	131.158628391916	1.64874506029044	2.72937235899107	0.71028977285668	0.348640176278462	0.597867907626622		9.6	0.3	99.7	0.0	9.6	52.6	0.0		10.5	0.0	100.0	0.0	10.5	63.2	0.0		12.4	1.9	98.1	0.0	12.4	53.6	0.0		9.0	0.9	99.1	0.0	9.0	51.7	0.0		7.7	0.0	100.0	0.0	7.7	46.2	0.0		0.0	0.0
ZC3H18	172.282196365969	2.30216496840765	3.60277151386821	0.635002267143753	0.346539120242812	0.597143616341571		9.7	0.0	100.0	0.0	9.7	61.7	0.0		8.5	0.0	100.0	0.0	8.5	51.1	0.0		8.3	0.0	100.0	0.0	8.3	63.2	0.0		8.1	0.0	100.0	0.0	8.1	60.2	0.0		7.4	0.0	100.0	0.0	7.4	51.9	0.0		25.3	0.0
ALDH1A3	200.112925212464	2.15617154191398	3.93029619694714	0.851330821349645	0.355987265743358	0.596893540227648		14.6	1.5	97.3	1.2	15.2	55.5	0.0		10.2	0.0	96.2	3.8	10.2	52.2	0.0		12.1	2.2	96.8	1.0	13.0	55.2	0.0		12.3	1.4	97.2	1.4	12.7	55.3	0.0		3.3	3.3	96.7	0.0	3.3	55.0	0.0		7.3	0.0
SIRT3	2219.93858118973	35.1838866003998	58.9544429542071	0.743859966268056	0.343328042251739	0.594948534279706		11.0	4.2	54.0	41.9	17.9	47.5	0.0		6.5	3.6	38.8	57.6	10.2	65.7	0.0		9.4	4.6	54.4	41.0	15.4	50.5	0.0		9.9	4.7	53.6	41.8	16.2	50.7	0.0		7.6	5.4	57.8	36.9	12.8	43.5	0.0		4.1	1.9
REPS1	645.998225958418	6.7520690148565	10.9174894359643	0.689187767691968	0.345720510827277	0.594808112430126		17.4	0.0	100.0	0.0	17.4	51.8	0.0		16.1	0.0	100.0	0.0	16.1	54.6	0.0		16.0	0.0	100.0	0.0	16.0	53.6	0.0		17.9	0.0	100.0	0.0	17.9	54.4	0.0		17.2	0.0	100.0	0.0	17.2	61.8	0.0		15.3	0.0
BCAR1	314.993397535828	3.58992078745628	5.89544429542071	0.707877570144758	0.343343895552311	0.593044680355784		13.8	0.2	99.8	0.0	13.9	47.4	0.0		21.0	0.0	100.0	0.0	21.0	45.6	0.0		13.6	0.2	99.8	0.0	13.7	47.3	0.0		11.8	0.4	99.6	0.0	11.9	47.9	0.0		15.9	0.0	100.0	0.0	15.9	46.5	0.0		15.3	0.0
WWP2	205.95359926357	2.87282425774111	4.36699577438571	0.59570236615845	0.337002092299633	0.592922238705127		9.7	0.8	98.0	1.1	9.7	62.4	0.0		7.2	0.0	100.0	0.0	7.2	60.0	0.0		9.4	0.7	99.0	0.3	9.4	59.2	0.0		11.3	0.9	98.8	0.3	11.4	60.9	0.0		10.4	5.7	94.3	0.0	10.4	50.9	0.0		8.5	3.0
TUBB4A	896.163742397502	9.26434784524383	14.6294358441921	0.656269858144134	0.340318300870117	0.591887827317798		10.1	2.2	97.8	0.0	10.7	56.0	0.0		10.7	2.6	97.4	0.0	11.2	50.5	0.0		8.7	2.3	97.7	0.0	9.5	57.4	0.0		9.2	2.5	97.5	0.0	9.7	58.9	0.0		14.1	1.3	98.7	0.0	14.8	57.9	0.0		7.9	2.3
CAB39L	1482.538667573	15.5138723312453	24.8918759139986	0.680368925195166	0.327147357112212	0.591287937645817		15.8	1.2	98.8	0.0	16.2	50.9	0.0		39.5	0.4	99.6	0.0	39.7	35.3	0.0		17.2	1.0	99.0	0.0	17.6	48.5	0.0		15.1	0.7	99.3	0.0	15.3	49.3	0.0		13.0	2.3	97.7	0.0	13.0	50.4	0.0		14.9	1.2
ALG8	222.534730643166	2.58394410197005	4.36699577438571	0.745840723404708	0.326781840267614	0.590859849479241		14.2	0.0	96.1	3.9	14.3	52.4	0.0		15.3	0.0	91.1	8.9	15.3	58.1	0.0		12.1	0.0	96.7	3.3	12.4	52.4	0.0		14.9	0.0	96.8	3.2	15.1	51.5	0.0		9.8	0.0	97.6	2.4	9.8	51.2	0.0		7.6	0.0
SLC27A5	247.198659049669	2.58527554363417	4.14864598566643	0.671970333061957	0.333672723753158	0.590205935633226		14.3	1.5	98.5	0.0	14.9	56.6	0.0		8.9	2.2	97.8	0.0	8.9	48.9	0.0		14.2	2.2	97.8	0.0	14.9	53.9	0.0		15.2	1.4	98.6	0.0	15.7	54.2	0.0		4.3	0.0	100.0	0.0	4.3	52.2	0.0		17.1	5.7
LARGE	368.551705292343	4.66800655841327	7.53306771081536	0.684604181061436	0.316177865111107	0.589227912497798		12.7	0.0	99.8	0.2	12.7	47.5	0.0		11.7	0.0	100.0	0.0	11.7	44.8	0.0		11.1	0.0	99.9	0.1	11.1	52.0	0.0		11.7	0.0	99.8	0.2	11.7	50.5	0.0		22.9	0.0	100.0	0.0	22.9	52.1	0.0		10.9	0.0
CDC45	828.853478190795	8.61980421488745	14.1927362667536	0.716155019277337	0.324525437183179	0.588987728742627		14.7	0.0	99.7	0.3	14.7	48.8	0.0		12.5	0.0	98.9	1.1	12.5	52.4	0.0		15.0	0.0	99.5	0.5	15.0	50.8	0.0		13.0	0.0	99.7	0.3	13.0	51.1	0.0		14.9	0.0	98.4	1.6	14.9	43.5	0.0		12.3	0.0
TBCK	249.316789191512	2.15395247247377	3.60277151386821	0.728898400874594	0.32137312386127	0.588717465841139		19.6	1.9	98.1	0.0	20.0	54.2	0.0		22.0	2.3	97.7	0.0	22.0	37.4	0.0		18.2	2.0	98.0	0.0	18.9	53.8	0.0		15.4	2.0	98.0	0.0	16.0	54.6	0.0		7.6	2.3	97.7	0.0	8.3	52.3	0.0		20.7	2.4
TES	2299.237790244	28.1482631964288	43.9974824269361	0.643453256921373	0.328147817681966	0.588450799713446		17.4	1.9	92.7	5.4	18.2	49.2	0.0		16.8	1.6	94.2	4.2	17.7	53.4	0.0		18.4	2.3	92.2	5.6	19.2	47.2	0.0		17.6	2.3	92.5	5.2	18.4	47.8	0.0		14.7	3.0	91.1	6.0	16.5	47.5	0.0		50.1	1.8
SLC30A6	1431.8195144053	16.1579721477136	26.0927997519546	0.689710054133894	0.298440141707085	0.588150372299237		17.9	1.0	99.0	0.0	18.3	54.1	0.0		38.7	1.2	98.8	0.0	38.9	43.5	0.0		18.3	1.2	98.8	0.0	18.9	53.0	0.0		20.4	1.0	99.0	0.0	20.7	54.2	0.0		49.8	0.2	99.8	0.0	50.0	34.5	0.0		42.1	0.4
RHBDD3	1531.32987517612	14.8657781897845	24.45517633656	0.716247279969883	0.309195659781407	0.587929337513851		11.7	3.9	83.0	13.2	13.5	52.5	0.0		12.7	4.7	83.4	11.9	14.5	51.8	0.0		10.8	3.7	83.0	13.3	12.7	54.1	0.0		11.2	4.1	82.1	13.8	13.4	53.4	0.0		15.7	3.4	86.0	10.7	18.5	60.7	0.0		7.8	2.0
MAGED2	236.628731648841	2.65738462910493	4.585345563105	0.775777034195716	0.31292450355917	0.58741486356563		14.0	0.0	100.0	0.0	14.0	46.1	0.0		16.7	0.0	100.0	0.0	16.7	37.3	0.0		12.6	0.8	99.2	0.0	12.6	45.2	0.0		15.0	0.8	99.2	0.0	15.0	46.4	0.0		27.6	0.0	100.0	0.0	27.6	37.9	0.0		21.3	0.0
HK3	573.932309591518	6.03674774069349	9.71656559800821	0.682179753286868	0.305703394577119	0.587364570919021		12.9	0.4	98.4	1.1	13.0	52.2	0.0		11.8	0.7	98.7	0.7	11.8	50.7	0.0		13.2	0.4	98.9	0.8	13.4	51.1	0.0		14.9	0.2	98.5	1.3	14.9	48.6	0.0		87.8	0.0	100.0	0.0	87.8	4.5	0.0		12.9	1.2
GGT1	485.521632976149	5.81820141484102	9.38904091492928	0.685721887595885	0.307832498391243	0.585734601973657		12.6	0.4	99.6	0.0	12.8	58.0	0.0		17.6	0.0	100.0	0.0	17.6	54.7	0.0		10.9	0.2	99.8	0.0	10.9	57.8	0.0		11.7	0.1	99.9	0.0	11.8	56.4	0.0		10.3	0.0	100.0	0.0	10.3	63.2	0.0		17.5	0.0
MTMR3	609.424556668706	6.97150296848505	11.4633639077625	0.713457632501231	0.316614976425425	0.585543603849965		16.6	0.4	99.6	0.0	16.6	50.6	0.0		14.6	1.1	98.9	0.0	14.6	61.4	0.0		14.9	0.7	99.3	0.0	15.2	51.6	0.0		16.3	0.7	99.3	0.0	16.7	51.6	0.0		4.8	0.0	100.0	0.0	4.8	55.0	0.0		11.6	2.1
FAM13B	491.244201375161	4.95378001696804	7.642242605175	0.620385899305014	0.308393078963897	0.585207176311494		16.9	2.8	97.2	0.0	17.9	53.0	0.0		14.0	1.0	99.0	0.0	14.5	55.3	0.0		17.6	2.5	97.5	0.0	18.7	50.7	0.0		16.8	2.3	97.7	0.0	17.8	50.5	0.0		25.3	1.9	98.1	0.0	27.3	54.5	0.0		19.4	2.6
ASPHD2	147.539959177073	2.29772682952724	3.60277151386821	0.637726960873744	0.302336909727206	0.583004932391658		11.9	1.4	98.6	0.0	12.5	47.8	0.0		9.0	3.0	97.0	0.0	11.9	40.3	0.0		9.9	2.8	97.2	0.0	11.4	47.7	0.0		10.9	1.8	98.2	0.0	11.2	51.2	0.0		8.0	0.0	100.0	0.0	8.0	64.0	0.0		15.6	6.3
PBLD	415.175442830435	4.81222472935478	7.31471792209607	0.599013693815989	0.297401327897562	0.582047246915176		13.7	0.0	100.0	0.0	13.7	44.1	0.0		9.8	0.0	100.0	0.0	9.8	49.4	0.0		11.9	0.0	100.0	0.0	11.9	45.9	0.0		13.7	0.0	100.0	0.0	13.7	43.3	0.0		1.3	0.0	100.0	0.0	1.3	69.3	0.0		10.8	0.0
PPIL4	550.505521905598	3.65981080348683	6.22296897849964	0.757802815387971	0.297188635675354	0.58154096702568		14.4	0.9	99.0	0.1	15.2	45.9	0.0		15.1	0.0	100.0	0.0	15.1	47.8	0.0		14.6	1.2	98.6	0.2	15.4	47.2	0.0		15.1	1.3	98.6	0.1	16.2	45.7	0.0		8.3	2.1	97.9	0.0	10.4	47.9	0.0		12.5	0.9
AMY2A	245.704037244978	2.29772682952724	3.8211213025875	0.721486962570056	0.299299076728651	0.581362459166263		21.5	0.0	100.0	0.0	21.5	42.4	0.0		15.2	0.0	100.0	0.0	15.2	43.7	0.0		18.6	0.0	100.0	0.0	18.6	44.5	0.0		18.0	0.0	100.0	0.0	18.0	46.8	0.0		10.5	0.0	100.0	0.0	10.5	71.1	0.0		26.8	0.0
ACO2	1977.26441336864	36.7097165563748	51.7488999264707	0.494795816695039	0.283787962762987	0.581326991397086		15.2	0.0	100.0	0.0	15.2	50.9	0.0		23.0	0.0	100.0	0.0	23.0	42.5	0.0		15.6	0.0	100.0	0.0	15.6	51.2	0.0		14.6	0.0	100.0	0.0	14.6	51.6	0.0		25.6	0.0	100.0	0.0	25.6	47.1	0.0		28.7	0.0
ZNF549	422.843296722249	4.45389837144122	6.98719323901714	0.643825855509063	0.29464540904886	0.580864258368921		15.3	0.4	99.6	0.0	15.3	43.8	0.0		13.6	2.3	97.7	0.0	13.6	49.2	0.0		15.5	0.8	99.2	0.0	15.6	44.7	0.0		16.0	0.4	99.6	0.0	16.0	45.9	0.0		11.6	0.0	100.0	0.0	11.6	32.6	0.0		11.6	0.0
C1orf101	225.200790825035	1.79606992844825	3.05689704207	0.751017230716911	0.296762292961202	0.580532105185321		11.2	1.6	98.3	0.1	11.4	53.0	0.0		5.7	2.1	97.9	0.0	5.7	54.3	0.0		10.4	2.5	97.5	0.1	11.0	48.9	0.0		12.4	1.5	98.4	0.1	13.0	50.5	0.0		0.0	0.0	100.0	0.0	0.0	59.2	0.0		39.9	2.0
ARHGEF7	374.101886883923	3.23336968509488	5.13122003490321	0.658114656236526	0.28707502132055	0.580145271424892		14.7	3.1	96.9	0.0	16.1	50.9	0.0		11.2	2.8	97.2	0.0	12.7	56.5	0.0		13.1	3.0	97.0	0.0	14.3	53.9	0.0		12.4	3.7	96.3	0.0	13.5	47.7	0.0		8.8	5.0	95.0	0.0	9.7	42.9	0.0		13.9	2.7
NCAPH2	234.878436029148	2.58083740475376	3.8211213025875	0.557229428062038	0.2887039586721	0.579809885882128		9.3	0.1	95.2	4.7	10.6	53.3	0.0		4.4	2.6	86.9	10.5	7.9	42.8	0.0		8.3	0.5	92.2	7.4	10.0	52.0	0.0		12.5	0.6	92.4	7.0	14.2	51.0	0.0		11.7	0.0	98.1	1.9	11.7	44.7	0.0		7.0	0.0
EIF3L	2755.15058807174	30.23276946676	44.9800564761729	0.572391136152534	0.284671562534122	0.579631416637454		13.7	3.3	96.7	0.0	15.1	51.6	0.0		4.4	1.3	98.7	0.0	4.9	18.9	0.0		13.5	3.5	96.5	0.0	15.1	54.2	0.0		12.7	3.4	96.6	0.0	14.0	51.8	0.0		13.6	0.7	99.3	0.0	14.0	47.4	0.0		13.0	3.6
SLAIN1	253.340970857656	2.87149281607699	4.585345563105	0.665971153467902	0.290098209341854	0.579467366217295		12.6	3.6	96.4	0.0	12.7	54.8	0.0		18.1	2.1	97.9	0.0	18.1	51.6	0.0		10.4	4.4	95.6	0.0	10.7	53.3	0.0		11.7	3.3	96.7	0.0	11.8	55.7	0.0		23.3	2.9	97.1	0.0	23.3	37.2	0.0		21.9	1.1
LILRB2	756.121036463071	9.917323939473	14.5202609498325	0.547748593825799	0.272332011884774	0.579307776510524		9.5	1.9	97.1	1.0	10.2	55.2	0.0		6.1	1.0	96.7	2.3	6.1	54.1	0.0		10.6	2.2	96.8	1.0	11.1	48.3	0.0		9.4	1.7	97.2	1.1	9.9	54.6	0.0		9.9	0.9	98.6	0.5	9.9	38.7	0.0		10.8	2.0
GABRB1	311.685740227639	3.08915151415337	4.80369535182428	0.62870889513899	0.282396772095064	0.577490773721135		10.7	0.0	100.0	0.0	10.7	59.0	0.0		15.7	0.0	100.0	0.0	15.7	55.4	0.0		11.7	0.0	100.0	0.0	11.7	56.3	0.0		12.5	0.0	100.0	0.0	12.5	53.1	0.0		17.9	0.0	100.0	0.0	17.9	48.7	0.0		17.7	0.0
ODF2	1921.97655243829	22.9082659070179	32.7524683078929	0.514790702399767	0.270788132298752	0.576946039451043		14.6	0.5	99.5	0.0	14.8	51.1	0.0		32.5	0.3	99.7	0.0	32.6	44.8	0.0		14.3	0.5	99.4	0.0	14.5	52.3	0.0		13.4	0.6	99.4	0.0	13.6	50.4	0.0		10.6	0.2	99.8	0.0	10.6	59.7	0.0		32.4	0.3
C4orf27	704.8418140923	7.11438969776244	10.699139647245	0.585305474137697	0.272324166776698	0.576234697153603		14.7	0.0	100.0	0.0	14.7	49.1	0.0		14.9	0.0	100.0	0.0	14.9	45.5	0.0		16.0	0.0	100.0	0.0	16.0	47.9	0.0		14.1	0.0	100.0	0.0	14.1	51.7	0.0		11.0	0.0	100.0	0.0	11.0	38.0	0.0		17.3	0.0
HDAC8	206.663840898344	2.66004751243318	4.03947109130679	0.593596120278678	0.278132656355863	0.5754324309112		20.3	0.0	100.0	0.0	20.3	51.5	0.0		20.5	0.0	100.0	0.0	20.5	52.1	0.0		21.0	0.0	100.0	0.0	21.0	42.3	0.0		19.2	0.0	100.0	0.0	19.2	47.8	0.0		0.0	0.0	100.0	0.0	0.0	54.5	0.0		21.8	0.0
PHF21B	184.521267050793	1.93718140217346	2.94772214771036	0.593143092544487	0.27361747641918	0.575034076921064		12.8	6.3	93.5	0.2	14.2	56.5	0.0		10.3	10.9	89.1	0.0	11.5	38.5	0.0		11.8	6.5	93.5	0.0	12.7	56.6	0.0		9.8	6.5	93.3	0.2	11.1	53.5	0.0		14.5	10.8	89.2	0.0	16.9	51.8	0.0		11.5	6.1
DGCR14	190.084687546991	2.08406245644322	3.49359661950857	0.731611986665909	0.278570959371958	0.574529538681622		6.8	0.0	48.0	52.0	16.4	45.1	0.0		8.1	0.0	53.8	46.2	15.0	41.0	0.0		6.1	0.0	49.3	50.7	15.1	45.4	0.0		6.2	0.0	47.3	52.7	15.9	43.2	0.0		12.2	0.0	62.2	37.8	27.0	48.6	0.0		9.6	0.0
GIGYF2	432.37124036668	4.45389837144122	6.8780183446575	0.621268476190107	0.265217917670311	0.57438176611776		16.8	0.0	100.0	0.0	16.8	52.0	0.0		19.6	0.0	100.0	0.0	19.6	41.9	0.0		17.0	0.0	100.0	0.0	17.0	52.3	0.0		20.2	0.0	100.0	0.0	20.2	51.6	0.0		12.2	0.0	100.0	0.0	12.2	74.1	0.0		14.6	0.0
AMIGO1	189.880738829262	2.29683920175115	3.27524683078929	0.502742438658208	0.274931489813362	0.574033244007608		13.8	2.1	97.9	0.0	15.1	44.4	0.0		6.7	0.0	100.0	0.0	6.7	35.0	0.0		11.5	1.3	98.7	0.0	11.8	49.1	0.0		12.5	1.3	98.7	0.0	12.7	46.5	0.0		21.7	0.0	100.0	0.0	21.7	34.8	0.0		21.6	0.0
PPIL2	467.492337070508	4.09379675797548	6.44131876721893	0.647558359432979	0.266894025672998	0.573988351908589		10.6	1.0	98.7	0.3	10.8	55.1	0.0		11.0	0.0	100.0	0.0	11.0	49.1	0.0		11.8	0.9	98.7	0.4	11.8	54.2	0.0		11.4	1.2	98.5	0.2	11.5	53.6	0.0		17.2	0.0	100.0	0.0	17.2	47.9	0.0		12.3	0.9
IRS1	197.373328219082	2.87104900218894	4.36699577438571	0.59657889182774	0.260613156991533	0.573408543842356		10.0	0.6	97.5	1.8	10.7	53.1	0.0		9.3	0.0	92.6	7.4	9.3	48.1	0.0		13.9	0.4	98.7	1.0	14.3	50.7	0.0		14.1	0.8	97.7	1.5	14.8	49.0	0.0		20.0	0.0	100.0	0.0	20.0	36.7	0.0		19.5	0.0
USP13	352.279107720968	2.72771845902352	4.25782088002607	0.633057883998309	0.256696725206386	0.573272480490749		16.4	1.1	98.9	0.0	16.8	46.5	0.0		13.9	2.8	97.2	0.0	16.7	41.7	0.0		17.5	1.3	98.7	0.0	17.8	47.2	0.0		13.9	1.7	98.3	0.0	14.1	51.2	0.0		65.2	1.1	98.9	0.0	65.2	19.1	0.0		21.7	3.6
ASH2L	2065.77540227864	20.4574446287883	32.3157687304543	0.658321037112292	0.261323179896132	0.573077313227689		14.0	0.3	99.1	0.6	14.0	53.3	0.0		12.6	0.2	99.4	0.3	12.6	50.6	0.0		13.7	0.4	99.2	0.4	13.7	50.3	0.0		13.0	0.3	99.0	0.7	13.0	50.2	0.0		15.3	0.5	97.7	1.8	15.3	53.3	0.0		10.8	0.3
TMEM175	1561.05529429213	17.8726128990422	27.4028984842704	0.615177497271335	0.261370077376225	0.572830083276513		8.9	11.3	80.6	8.1	11.5	54.5	0.0		11.3	11.0	81.3	7.8	13.7	50.8	0.0		9.0	11.2	80.3	8.5	11.6	52.1	0.0		8.1	10.7	80.4	8.9	11.0	55.6	0.0		6.6	34.5	59.1	6.4	8.4	70.7	0.0		7.8	9.2
ADSS	281.744108217504	2.58527554363417	4.03947109130679	0.633960447827601	0.266215072614709	0.57274337425219		18.2	0.2	99.8	0.0	18.4	44.1	0.0		24.8	0.0	100.0	0.0	24.8	44.6	0.0		15.4	0.2	99.8	0.0	15.4	48.1	0.0		19.1	0.1	99.9	0.0	19.1	45.9	0.0		14.3	0.0	100.0	0.0	14.3	49.0	0.0		9.4	0.0
ERN2	190.662795928562	2.01106574319639	3.05689704207	0.592083909269416	0.259970737824947	0.571968274340373		10.3	1.0	99.0	0.0	11.3	57.5	0.0		16.7	0.0	100.0	0.0	16.7	52.1	0.0		12.7	1.0	99.0	0.0	13.6	53.6	0.0		14.9	0.9	99.1	0.0	15.8	53.5	0.0		7.5	7.5	92.5	0.0	15.0	55.0	0.0		11.5	3.3
ABCG1	525.37893452996	5.46120649859157	8.51564176005214	0.636193156492463	0.261067755849711	0.571448761024692		14.1	0.4	99.0	0.6	14.2	44.9	0.0		12.1	0.3	99.0	0.8	12.1	52.1	0.0		12.5	0.3	98.2	1.5	12.6	51.2	0.0		12.4	0.5	98.4	1.2	12.5	48.3	0.0		6.7	0.0	100.0	0.0	6.7	52.2	0.0		12.5	0.4
FGD3	311.661490132567	3.37492497270814	5.13122003490321	0.597219468573192	0.258491897060745	0.571384948302124		18.8	0.0	100.0	0.0	18.8	48.8	0.0		17.1	0.0	100.0	0.0	17.1	47.0	0.0		18.6	0.0	100.0	0.0	18.6	48.4	0.0		17.8	0.0	100.0	0.0	17.8	50.1	0.0		12.4	0.0	100.0	0.0	12.4	52.6	0.0		18.0	0.0
TMEM217	317.568408048628	2.79938373060623	4.47617066874536	0.66764106090652	0.266229223018781	0.570864993877879		0.3	8.3	1.4	90.4	20.4	39.8	0.0		0.0	6.7	2.2	91.1	19.3	36.3	0.0		0.4	6.4	1.7	91.9	19.6	41.0	0.0		0.4	6.7	1.1	92.2	18.1	41.5	0.0		0.0	9.4	1.9	88.7	32.1	18.9	0.0		0.0	3.3
NEDD9	157.439345030492	2.36939210110995	3.27524683078929	0.458816834824043	0.257129588955677	0.570606275237394		18.6	0.0	100.0	0.0	18.6	47.9	0.0		25.9	0.0	100.0	0.0	25.9	56.8	0.0		18.9	0.0	100.0	0.0	18.9	46.6	0.0		19.5	0.0	100.0	0.0	19.5	47.4	0.0		39.5	0.0	100.0	0.0	39.5	60.5	0.0		14.3	0.0
ANXA8	5030.19206850368	64.5708748525846	87.6674401707932	0.440863428651055	0.2503429042087	0.57022684288013		5.2	4.1	35.2	60.7	16.2	52.0	0.0		1.0	1.1	6.6	92.2	3.2	89.7	0.0		5.6	3.9	34.8	61.3	17.1	50.1	0.0		5.6	3.9	35.2	60.9	17.5	49.2	0.0		5.0	2.8	32.2	65.0	13.4	57.5	0.0		5.5	3.9
CNPPD1	3335.46675333335	35.3312114685576	52.9498237644268	0.583004115019341	0.248471973681565	0.56962856936118		10.8	0.0	100.0	0.0	10.8	54.9	0.0		1.6	0.0	100.0	0.0	1.6	94.1	0.0		10.4	0.0	100.0	0.0	10.4	57.0	0.0		10.3	0.0	100.0	0.0	10.3	57.7	0.0		5.4	0.0	100.0	0.0	5.4	30.9	0.0		8.9	0.0
PAPSS2	362.428458086839	3.661586059039	5.56791961234179	0.598000160457466	0.253564037628929	0.569389614142382		12.7	0.1	99.9	0.0	12.7	54.0	0.0		11.2	0.0	100.0	0.0	11.2	54.1	0.0		14.2	0.0	100.0	0.0	14.2	51.3	0.0		11.5	0.2	99.8	0.0	11.5	52.0	0.0		21.5	0.0	100.0	0.0	21.5	50.5	0.0		9.6	0.0
LZTR1	480.722160836319	5.10154869901388	7.53306771081536	0.557775393291995	0.24351455053327	0.56821981055377		15.2	0.0	100.0	0.0	15.2	52.4	0.0		11.9	0.0	100.0	0.0	11.9	58.5	0.0		14.7	0.0	100.0	0.0	14.7	51.7	0.0		16.0	0.0	100.0	0.0	16.0	53.4	0.0		13.3	0.0	100.0	0.0	13.3	62.2	0.0		9.1	0.0
PSD3	610.968703002426	6.24774923044926	9.27986602056964	0.567020051666369	0.247211058970512	0.568219799720683		16.1	0.0	99.7	0.3	16.3	55.4	0.0		19.3	0.0	100.0	0.0	19.3	56.1	0.0		16.4	0.0	99.8	0.2	16.4	51.6	0.0		15.2	0.0	99.7	0.3	15.4	53.8	0.0		20.2	0.0	100.0	0.0	20.2	54.3	0.0		13.1	0.0
USP33	204.37259028873	1.93984428550171	3.05689704207	0.642818895850673	0.243684283996478	0.567865265793189		18.9	0.0	100.0	0.0	18.9	52.3	0.0		17.1	0.0	100.0	0.0	17.1	48.6	0.0		19.2	0.0	100.0	0.0	19.3	49.8	0.0		21.1	0.0	100.0	0.0	21.1	48.6	0.0		19.4	0.0	100.0	0.0	19.4	46.8	0.0		14.0	0.0
ZNF419	363.622785455084	3.37403734493206	5.45874471798214	0.686025171326129	0.244509996195397	0.567750093918699		14.9	0.9	99.1	0.0	14.9	52.2	0.0		29.2	1.3	98.7	0.0	29.2	40.9	0.0		18.6	0.9	99.1	0.0	18.9	48.8	0.0		16.8	0.8	99.2	0.0	16.8	46.2	0.0		26.3	0.0	100.0	0.0	26.3	57.9	0.0		12.2	0.5
NTMT1	705.782392735843	8.47159171895357	11.9000634852011	0.487823445799334	0.241303343246581	0.5667978499132		8.7	13.9	72.2	13.9	13.7	51.1	0.0		5.9	14.4	72.4	13.2	11.3	54.8	0.0		8.6	13.7	72.3	14.0	13.4	53.2	0.0		9.1	13.4	73.7	12.9	13.9	50.4	0.0		8.4	13.5	75.8	10.7	14.6	54.5	0.0		4.3	20.1
COLGALT2	211.509551372897	2.15395247247377	3.16607193642964	0.545206563791059	0.233243799641762	0.56655754260032		13.4	2.4	97.6	0.0	14.2	52.7	0.0		7.6	1.7	98.3	0.0	7.6	67.8	0.0		9.8	2.2	97.8	0.0	10.3	54.1	0.0		8.7	2.1	97.9	0.0	9.4	55.5	0.0		15.9	0.0	100.0	0.0	15.9	36.4	0.0		18.6	0.9
GBP3	248.344302510201	2.01284099874855	3.27524683078929	0.688828810503662	0.24057726846371	0.566477290611769		10.2	6.4	93.6	0.0	11.8	51.2	0.0		7.8	8.8	91.2	0.0	11.4	49.4	0.0		12.2	7.3	92.7	0.0	14.0	47.1	0.0		10.3	6.5	93.5	0.0	12.1	47.0	0.0		10.9	5.5	94.5	0.0	10.9	35.5	0.0		9.9	9.9
CNOT6	5392.642597497	42.8101409186662	66.9242102424611	0.643969070539429	0.234951962231619	0.566086180397214		0.0	0.0	0.1	99.9	16.8	50.3	0.0		0.0	0.0	0.0	100.0	15.4	51.9	0.0		0.0	0.0	0.0	100.0	17.7	50.4	0.0		0.0	0.0	0.1	99.9	19.3	48.0	0.0		0.0	0.0	0.4	99.6	20.7	49.4	0.0		0.0	0.0
TEX11	342.349153894925	5.53287177017429	7.642242605175	0.462396844415208	0.221554321267625	0.565661388127714		14.7	0.0	99.7	0.3	14.7	50.3	0.0		15.3	0.0	100.0	0.0	15.3	55.0	0.0		14.3	0.0	99.4	0.6	14.3	48.9	0.0		14.9	0.0	99.5	0.5	14.9	48.2	0.0		21.1	0.0	100.0	0.0	21.1	33.8	0.0		18.1	0.0
ZBTB7B	254.24649195899	2.80071517227036	4.14864598566643	0.558600250230684	0.241700109797353	0.565309523392073		11.2	0.0	99.8	0.2	11.2	63.1	0.0		0.2	0.0	100.0	0.0	0.2	95.4	0.0		10.4	0.0	99.9	0.1	10.4	59.7	0.0		8.3	0.0	99.8	0.2	8.3	63.8	0.0		10.9	0.0	100.0	0.0	10.9	60.9	0.0		8.6	0.0
LILRA3	139.344795529508	2.43795067547637	3.27524683078929	0.418503551050937	0.243180441326993	0.565189491697206		9.7	0.4	96.5	3.1	9.7	49.5	0.0		6.5	0.0	100.0	0.0	6.5	54.3	0.0		14.2	3.6	94.8	1.6	16.3	39.3	0.0		16.5	1.8	97.2	1.1	17.6	49.1	0.0		0.0	0.0	100.0	0.0	0.0	33.3	0.0		33.3	0.0
ZNF461	201.391426152203	2.15484010024985	3.27524683078929	0.592787402624395	0.229016612225043	0.564882108770209		10.3	0.0	100.0	0.0	10.3	52.3	0.0		76.6	0.0	100.0	0.0	76.6	16.1	0.0		11.7	0.0	100.0	0.0	11.7	64.0	0.0		7.4	0.0	100.0	0.0	7.4	57.9	0.0		3.2	0.0	100.0	0.0	3.2	83.9	0.0		20.6	0.0
DIS3L	304.581298267222	3.59613418188887	5.3495698236225	0.56647681913037	0.233030782239804	0.564821927078052		14.8	0.5	99.5	0.0	15.1	44.9	0.0		9.3	0.0	100.0	0.0	9.3	53.5	0.0		16.8	0.4	99.6	0.0	17.2	44.9	0.0		11.5	0.4	99.6	0.0	11.7	44.7	0.0		41.9	1.4	98.6	0.0	43.2	37.8	0.0		20.7	0.8
APEX1	397.94999218849	5.24487924217931	7.20554302773643	0.454485812456895	0.233531928226817	0.56473534300993		11.1	1.0	98.9	0.1	11.2	57.1	0.0		14.6	0.0	100.0	0.0	14.6	57.0	0.0		11.2	1.1	98.9	0.0	11.6	54.9	0.0		8.1	0.9	98.7	0.3	8.2	59.6	0.0		10.9	0.0	100.0	0.0	10.9	54.7	0.0		7.9	0.0
CCND1	1727.8603007604	20.3287599439283	31.6607193642964	0.637904340073952	0.232198456749597	0.564675029841572		8.2	10.5	77.8	11.6	13.0	49.2	0.0		11.8	8.1	81.2	10.7	15.9	45.7	0.0		9.8	9.2	80.3	10.5	13.9	46.0	0.0		9.5	9.8	78.8	11.4	14.0	47.4	0.0		15.0	6.6	82.3	11.1	20.4	45.6	0.0		10.2	13.4
MPL	280.61065326188	3.73502658617388	5.56791961234179	0.569732547078643	0.223354614102163	0.563993750769212		11.0	0.0	99.0	1.0	11.0	55.0	0.0		17.5	0.0	100.0	0.0	17.5	45.0	0.0		13.3	0.0	98.5	1.5	13.3	52.4	0.0		13.7	0.0	99.1	0.9	13.7	50.4	0.0		8.3	0.0	100.0	0.0	8.3	52.8	0.0		21.1	0.0
EBF1	553.453733711707	7.6147151571773	10.3716149641661	0.443274775912463	0.237055625751605	0.5637014431583		14.9	2.9	96.2	0.9	17.2	48.6	0.0		13.3	1.4	95.9	2.7	14.6	48.0	0.0		14.2	1.7	97.0	1.4	15.3	49.4	0.0		14.1	1.4	97.4	1.2	15.2	51.4	0.0		21.0	1.4	98.6	0.0	22.4	38.6	0.0		19.3	2.6
EFCAB13	280.268936234004	2.80604093892685	4.03947109130679	0.517897606019021	0.227161267301372	0.56335592529206		13.5	0.0	100.0	0.0	13.5	51.3	0.0		19.0	0.0	100.0	0.0	19.0	58.0	0.0		16.0	0.0	100.0	0.0	16.0	47.1	0.0		13.1	0.0	100.0	0.0	13.1	51.8	0.0		15.2	0.0	100.0	0.0	15.2	52.4	0.0		19.5	0.0
CHGB	342.248474093173	4.45212311588905	5.89544429542071	0.40117911521182	0.230971754852312	0.563155452218626		21.1	0.9	99.1	0.0	21.6	45.2	0.0		20.2	0.9	99.1	0.0	21.1	52.3	0.0		23.8	1.1	98.9	0.0	24.4	43.2	0.0		23.6	0.8	99.2	0.0	23.8	40.2	0.0		18.6	0.0	100.0	0.0	18.6	46.5	0.0		12.0	0.0
CAPN2	156.340970081824	2.00973430153226	2.62019746463143	0.37448818822927	0.220820095649565	0.560404356799337		11.7	0.2	99.8	0.0	11.8	58.4	0.0		12.7	0.0	100.0	0.0	12.7	60.0	0.0		9.6	0.2	99.8	0.0	9.6	56.1	0.0		12.1	0.1	99.9	0.0	12.1	57.2	0.0		10.7	0.0	100.0	0.0	10.7	53.6	0.0		9.4	0.0
ZKSCAN2	204.42743441725	2.30038971285549	3.16607193642964	0.45239969012275	0.217924042221483	0.559781271778777		21.0	0.2	99.8	0.0	21.0	46.7	0.0		22.0	0.0	100.0	0.0	22.0	52.7	0.0		22.4	0.6	99.4	0.0	22.5	45.7	0.0		17.1	0.4	99.6	0.0	17.1	47.7	0.0		1.7	0.0	100.0	0.0	1.7	2.3	0.0		3.1	0.0
NELFA	194.41633877494	2.2300558829369	3.38442172514893	0.590998019496022	0.214089189825971	0.559335213705484		13.6	0.0	99.9	0.1	13.6	52.0	0.0		13.8	0.0	100.0	0.0	13.8	41.5	0.0		14.2	0.0	100.0	0.0	14.2	53.4	0.0		15.4	0.0	100.0	0.0	15.4	54.2	0.0		12.9	0.0	100.0	0.0	12.9	58.1	0.0		28.1	0.0
C16orf89	1090.89261372446	10.2707683446181	15.6120098934289	0.60171898613994	0.211535265202529	0.559293229403081		9.3	8.5	70.1	21.5	13.9	55.4	0.0		10.7	8.8	67.9	23.4	16.5	58.3	0.0		10.9	7.4	71.2	21.4	15.3	54.6	0.0		9.4	8.2	69.7	22.1	13.7	55.1	0.0		0.2	0.3	98.2	1.5	0.6	97.8	0.0		11.6	11.1
GTSE1	4840.98718838232	54.4567514677732	79.3701481994603	0.543070112872526	0.216620232263636	0.559276474025083		14.6	0.0	100.0	0.0	14.6	51.2	0.0		13.1	0.0	100.0	0.0	13.1	53.1	0.0		15.3	0.0	100.0	0.0	15.3	51.4	0.0		15.1	0.0	100.0	0.0	15.1	50.7	0.0		16.0	0.0	100.0	0.0	16.0	52.2	0.0		16.2	0.0
SLC26A6	724.137231719868	7.7544951892384	11.7908885908414	0.601400127167364	0.212847924315078	0.559204486444898		14.8	0.5	99.1	0.3	14.9	48.8	0.0		0.2	0.0	100.0	0.0	0.2	0.5	0.0		12.9	0.7	99.0	0.3	13.1	52.1	0.0		13.2	0.6	99.2	0.2	13.3	49.9	0.0		12.1	0.2	99.8	0.0	12.1	40.4	0.0		19.7	0.1
CCDC82	379.520898274008	3.66380512847921	5.24039492926286	0.5104773080151	0.211781361462455	0.558252355592338		17.9	0.0	100.0	0.0	17.9	46.5	0.0		10.4	0.0	100.0	0.0	10.4	49.3	0.0		17.3	0.0	100.0	0.0	17.3	46.5	0.0		16.5	0.0	100.0	0.0	16.5	50.5	0.0		10.7	0.0	100.0	0.0	10.7	61.6	0.0		2.8	0.0
CD320	785.680405786667	10.9215253694071	14.8477856329114	0.441333790937878	0.209027751565968	0.558149784714532		8.1	5.5	54.7	39.8	13.4	55.7	0.0		4.7	3.8	51.2	45.0	10.0	55.7	0.0		7.4	5.0	53.9	41.1	12.6	58.3	0.0		6.0	4.1	53.5	42.4	11.5	56.9	0.0		5.0	1.8	50.5	47.7	12.2	50.0	0.0		6.7	3.0
PCDHA7	426.284177590881	5.24887356717169	7.20554302773643	0.453397889558375	0.211182551003196	0.558116509364415		14.2	0.0	100.0	0.0	14.2	44.0	0.0		5.2	0.0	100.0	0.0	5.2	57.5	0.0		12.7	0.0	100.0	0.0	12.7	47.5	0.0		13.8	0.0	100.0	0.0	13.8	45.4	0.0		93.6	0.0	100.0	0.0	93.6	1.9	0.0		18.7	0.0
0.0GA	224.547053450572	3.0904829558175	4.47617066874536	0.527304545974472	0.202120534326315	0.557550071600643		9.3	0.0	100.0	0.0	9.3	53.2	0.0		13.2	0.0	100.0	0.0	13.2	57.1	0.0		10.3	0.0	100.0	0.0	10.3	53.6	0.0		11.3	0.0	100.0	0.0	11.3	55.0	0.0		6.9	0.0	100.0	0.0	6.9	48.3	0.0		6.5	0.0
FARP1	513.409932840351	5.81820141484102	7.642242605175	0.390485874845489	0.205986170053068	0.557431222834319		12.4	0.7	99.3	0.0	12.5	49.1	0.0		9.2	1.1	98.9	0.0	9.2	38.5	0.0		12.1	0.5	99.5	0.0	12.3	53.3	0.0		11.0	1.2	98.8	0.0	11.4	53.9	0.0		8.2	2.5	97.5	0.0	8.2	60.7	0.0		19.0	5.7
ANKK1	208.406491605754	3.01304810369025	3.93029619694714	0.377907770133909	0.199432082576698	0.556923951004157		10.3	0.0	100.0	0.0	10.3	50.5	0.0		18.2	0.0	100.0	0.0	18.2	45.5	0.0		8.5	0.0	100.0	0.0	8.5	48.4	0.0		8.9	0.0	100.0	0.0	8.9	49.7	0.0		28.6	0.0	100.0	0.0	28.6	9.5	0.0		3.2	0.0
SRR	284.978408835671	4.16679347122232	5.3495698236225	0.356698110818631	0.195514208476458	0.55668841866985		0.3	0.3	0.7	99.0	20.9	40.4	0.0		0.0	0.0	0.0	100.0	18.2	38.8	0.0		0.0	0.0	0.2	99.8	20.4	37.8	0.0		0.0	0.1	0.1	99.8	20.0	37.5	0.0		0.0	0.0	0.0	100.0	19.0	47.6	0.0		0.0	0.0
PSG5	254.824443500109	17.2715630297139	20.9615797170514	0.278615513402688	0.197640236758558	0.555546473269565		10.3	0.4	99.6	0.0	10.5	59.2	0.0		67.6	0.0	100.0	0.0	67.6	16.6	0.0		11.9	1.1	98.9	0.0	12.1	60.3	0.0		11.4	1.2	98.8	0.0	11.7	56.7	0.0		1.0	0.0	100.0	0.0	1.0	96.4	0.0		72.4	0.5
SSBP3	703.617275398333	5.89208575586394	8.4064668656925	0.509085601188354	0.202048620236815	0.555483324598311		13.2	4.7	82.0	13.3	15.3	51.4	0.0		9.8	5.0	82.0	13.0	11.9	57.3	0.0		13.7	4.5	81.6	14.0	15.2	48.0	0.0		13.4	4.6	81.5	13.9	15.2	50.5	0.0		11.0	4.2	77.7	18.0	13.1	59.0	0.0		9.4	4.6
PLD2	497.378588111748	5.53109651462212	7.75141749953464	0.483187686832519	0.197437928486664	0.555441085704987		15.5	0.0	100.0	0.0	15.5	46.4	0.0		14.0	0.0	100.0	0.0	14.0	46.6	0.0		13.7	0.0	100.0	0.0	13.7	50.4	0.0		14.5	0.0	100.0	0.0	14.5	48.3	0.0		10.9	0.0	100.0	0.0	10.9	50.4	0.0		18.6	0.0
TTC30A	1090.34674288164	9.76422949077066	14.1927362667536	0.537279426533715	0.198073276935339	0.555242835652277		12.9	0.0	100.0	0.0	12.9	44.7	0.0		8.6	0.0	100.0	0.0	8.6	72.6	0.0		14.3	0.0	100.0	0.0	14.3	45.2	0.0		14.0	0.0	100.0	0.0	14.0	46.0	0.0		14.5	0.0	100.0	0.0	14.5	48.5	0.0		11.7	0.0
GCLC	375.943863212432	3.15948534407196	4.585345563105	0.530334922159176	0.192534413396495	0.554920728463467		16.4	0.2	99.5	0.3	16.5	51.3	0.0		26.2	1.0	99.0	0.0	26.2	47.5	0.0		19.3	0.3	99.6	0.1	19.5	48.9	0.0		17.2	0.2	99.3	0.6	17.3	49.1	0.0		14.0	0.0	98.0	2.0	14.0	51.0	0.0		13.9	0.0
GRAMD3	1525.83712187731	18.6791272558618	25.4377503857968	0.444520368900614	0.184853510192557	0.554135306406483		11.8	0.8	99.2	0.0	12.0	53.3	0.0		9.9	0.7	99.3	0.0	9.9	50.9	0.0		11.0	0.8	99.2	0.0	11.3	52.8	0.0		10.6	0.8	99.2	0.0	10.8	53.1	0.0		9.3	0.7	99.3	0.0	9.6	38.0	0.0		13.7	0.4
PRLR	379.483630729221	4.09335294408744	5.78626940106107	0.494247760374962	0.193410861549763	0.554116139847246		30.4	1.3	97.6	1.1	30.9	35.8	0.0		33.8	1.4	95.7	2.9	34.5	36.1	0.0		31.3	1.5	97.7	0.9	31.7	35.4	0.0		34.0	1.3	97.5	1.2	34.6	33.7	0.0		33.0	5.5	92.0	2.5	33.0	29.0	0.0		36.7	3.1
CDC20	519.549477851622	4.88167093149729	7.09636813337678	0.535133695576509	0.189438266153394	0.553230962624547		14.3	1.8	98.2	0.0	14.8	52.9	0.0		15.2	1.1	98.9	0.0	15.2	49.4	0.0		16.4	1.8	98.2	0.0	17.2	52.5	0.0		15.1	1.5	98.5	0.0	15.7	52.1	0.0		16.7	2.8	97.2	0.0	18.1	45.8	0.0		15.3	0.7
MTRF1L	648.588173244961	7.68371754543177	10.699139647245	0.4749872125593	0.192079832282599	0.552807148504133		13.2	3.2	83.9	13.0	16.3	43.4	0.0		2.2	0.6	64.0	35.4	2.8	89.6	0.0		12.9	3.5	83.9	12.6	16.0	44.8	0.0		13.0	3.3	84.0	12.7	16.4	42.7	0.0		8.0	2.9	82.4	14.7	11.7	48.0	0.0		12.1	5.7
ABCC11	3441.70671106916	33.9762285168067	45.85345563105	0.43195551323757	0.182104536549223	0.552097895811394		12.0	1.5	98.5	0.0	12.4	50.2	0.0		14.1	1.8	98.2	0.0	14.5	48.4	0.0		13.0	1.8	98.2	0.0	13.6	50.0	0.0		12.2	1.8	98.2	0.0	12.7	48.3	0.0		10.3	2.2	97.8	0.0	11.2	50.5	0.0		10.2	2.3
SCFD2	608.109587472084	6.17297726165025	8.51564176005214	0.460956366083353	0.18514280457841	0.551855805930384		13.6	1.0	99.0	0.0	14.4	51.1	0.0		13.0	0.6	99.4	0.0	13.6	59.8	0.0		13.7	0.8	99.2	0.0	13.9	49.6	0.0		14.6	0.5	99.5	0.0	14.9	49.0	0.0		9.5	1.4	98.6	0.0	9.5	68.9	0.0		8.3	0.0
SH3BP1	189.069665502264	2.22606155794452	3.05689704207	0.448934856453581	0.18888601641186	0.551461113027877		13.0	0.0	100.0	0.0	13.0	62.7	0.0		3.3	0.0	100.0	0.0	3.3	68.3	0.0		11.1	0.0	100.0	0.0	11.1	62.0	0.0		12.0	0.0	100.0	0.0	12.0	60.4	0.0		9.1	0.0	100.0	0.0	9.1	63.6	0.0		11.1	0.0
SMARCAD1	1011.61649957477	10.7773071984656	15.5028349990693	0.522503098797572	0.178061020488354	0.551454769796213		15.3	0.1	99.5	0.4	15.3	46.5	0.0		13.9	0.1	99.1	0.8	14.0	41.7	0.0		14.0	0.0	99.5	0.4	14.0	46.7	0.0		14.8	0.0	99.5	0.5	14.8	47.1	0.0		21.6	0.2	99.8	0.0	21.8	42.9	0.0		16.1	0.0
ALDH1L2	721.890266123657	6.96972771293288	8.95234133749071	0.358885196587811	0.177384727055975	0.551349019767033		14.6	0.5	99.3	0.2	14.7	43.9	0.0		12.2	0.5	99.5	0.0	12.2	50.2	0.0		15.2	0.4	99.5	0.2	15.4	47.0	0.0		14.8	0.2	99.6	0.2	14.8	46.2	0.0		9.6	0.0	100.0	0.0	9.6	54.2	0.0		20.9	0.0
LILRB4	320.232968338414	3.65803554793466	5.3495698236225	0.542189399547138	0.186261402343735	0.551159740444525		15.6	1.3	98.7	0.0	15.9	50.8	0.0		37.2	0.0	100.0	0.0	37.2	34.9	0.0		17.7	0.7	99.3	0.0	17.9	57.4	0.0		14.0	0.6	99.4	0.0	14.2	52.1	0.0		8.9	0.0	100.0	0.0	8.9	44.6	0.0		5.6	0.0
NOSIP	706.196780233877	8.54680750164062	11.7908885908414	0.461904443848043	0.183304718625736	0.551056223268008		11.2	0.0	100.0	0.0	11.2	58.2	0.0		8.5	0.0	100.0	0.0	8.5	55.1	0.0		12.7	0.0	100.0	0.0	12.7	54.3	0.0		11.3	0.0	100.0	0.0	11.3	56.0	0.0		12.2	0.0	100.0	0.0	12.2	61.2	0.0		10.1	0.0
LMBR1	820.654427782372	7.75627044479056	11.0266643303239	0.504818137721128	0.179131649810453	0.550774653393534		12.8	0.0	100.0	0.0	12.8	50.0	0.0		12.2	0.0	100.0	0.0	12.2	51.3	0.0		12.6	0.0	100.0	0.0	12.6	50.0	0.0		13.9	0.0	100.0	0.0	13.9	49.9	0.0		10.3	0.0	100.0	0.0	10.3	54.4	0.0		20.1	0.0
USP18	305.938382382198	3.30592258445368	4.585345563105	0.46596745959272	0.176316634571348	0.550696624820632		10.1	0.0	100.0	0.0	10.1	55.5	0.0		12.0	0.0	100.0	0.0	12.0	59.0	0.0		11.2	0.0	100.0	0.0	11.2	54.8	0.0		10.7	0.0	100.0	0.0	10.7	55.4	0.0		13.2	0.0	100.0	0.0	13.2	63.2	0.0		5.5	0.0
TLE1	384.96030265521	5.24576686995539	6.98719323901714	0.410160516214401	0.178327187838727	0.549929490381366		16.3	0.0	100.0	0.0	16.3	45.5	0.0		19.7	0.0	100.0	0.0	19.7	49.9	0.0		18.1	0.0	100.0	0.0	18.1	46.3	0.0		19.7	0.0	100.0	0.0	19.7	45.3	0.0		15.5	0.0	100.0	0.0	15.5	33.6	0.0		9.5	0.0
GTPBP1	895.195977188128	12.4225017476517	16.0487094708675	0.368194169972787	0.174325522460587	0.548954624000418		13.9	0.0	99.9	0.1	13.9	50.3	0.0		18.3	0.0	100.0	0.0	18.3	54.6	0.0		13.4	0.0	99.9	0.1	13.4	53.1	0.0		12.5	0.0	100.0	0.0	12.5	52.4	0.0		7.1	0.0	100.0	0.0	7.1	58.0	0.0		0.6	0.0
PNMAL1	189.598908697552	2.29817064341528	3.16607193642964	0.45376242273532	0.173865171864253	0.548930521681129		11.0	0.0	100.0	0.0	11.0	61.4	0.0		10.1	0.0	100.0	0.0	10.1	62.3	0.0		12.2	0.0	99.9	0.1	12.2	54.3	0.0		10.5	0.0	99.6	0.4	10.5	53.0	0.0		5.2	0.0	99.1	0.9	5.2	77.4	0.0		8.0	0.0
ACLY	3824.59978108889	123.519248872283	150.224654638869	0.282281941958102	0.167624231105576	0.548442775867356		12.8	0.0	99.9	0.1	12.8	53.4	0.0		35.1	0.0	99.9	0.1	35.1	40.7	0.0		12.2	0.0	99.9	0.1	12.2	52.7	0.0		13.4	0.0	99.8	0.2	13.4	52.4	0.0		41.0	0.0	100.0	0.0	41.0	43.0	0.0		33.7	0.0
CDRT1	229.168338805142	2.15572772802594	3.27524683078929	0.592206717207978	0.171407937488788	0.548371637579018		17.5	0.1	99.6	0.4	17.5	48.0	0.0		12.5	0.0	100.0	0.0	12.5	51.9	0.0		13.9	0.0	99.5	0.5	13.9	49.9	0.0		14.3	0.1	99.5	0.3	14.4	50.3	0.0		2.1	0.0	100.0	0.0	2.1	87.2	0.0		24.5	0.0
KRR1	186.606938198985	2.22828062738473	3.05689704207	0.447528971432278	0.172712893643781	0.547168948324703		13.3	0.0	100.0	0.0	13.3	49.1	0.0		16.7	0.0	100.0	0.0	16.7	40.0	0.0		15.0	0.0	100.0	0.0	15.0	45.1	0.0		16.4	0.0	100.0	0.0	16.4	50.6	0.0		51.6	0.0	100.0	0.0	51.6	32.8	0.0		22.7	0.0
APP	431.684325610817	3.80447278831638	5.78626940106107	0.598512936346807	0.171430540263323	0.546884762536709		13.1	0.1	99.9	0.0	13.1	55.8	0.0		7.3	0.0	100.0	0.0	7.3	55.0	0.0		10.8	0.1	99.9	0.0	10.8	57.4	0.0		10.6	0.1	99.9	0.0	10.6	55.0	0.0		13.4	0.0	100.0	0.0	13.4	60.1	0.0		13.6	0.1
SPOCK3	3486.54940014028	39.8700895282228	52.0764246095496	0.384899951604952	0.168579956736381	0.5468053319032		14.3	2.6	97.4	0.0	14.9	50.3	0.0		14.7	3.1	96.9	0.0	15.4	47.1	0.0		15.1	2.4	97.6	0.0	15.7	48.9	0.0		13.8	2.4	97.6	0.0	14.4	50.1	0.0		9.8	3.5	96.5	0.0	10.6	59.2	0.0		13.2	3.7
TUBA8	148.421321943708	2.00884667375618	2.62019746463143	0.375110041347235	0.165178971686059	0.546624006782118		15.3	4.0	96.0	0.0	16.8	52.8	0.0		24.5	4.3	95.7	0.0	27.6	47.2	0.0		15.7	4.5	95.5	0.0	16.8	56.2	0.0		16.5	4.4	95.5	0.1	17.7	49.6	0.0		16.0	8.0	92.0	0.0	24.0	44.0	0.0		13.4	2.4
ANKEF1	314.818269651717	3.73547040006192	4.91287024618393	0.390702148680403	0.169710697302447	0.546181935818694		15.2	6.8	93.2	0.0	16.0	48.2	0.0		16.7	6.8	93.2	0.0	20.3	40.6	0.0		15.9	5.7	94.3	0.0	16.5	49.5	0.0		15.3	6.5	93.5	0.0	16.7	49.5	0.0		19.7	8.1	91.9	0.0	20.2	46.8	0.0		10.6	4.3
LRRC8B	12173.1711339785	157.492603270153	211.03507079719	0.422082525787843	0.166141777842172	0.546135517834688		11.8	0.0	100.0	0.0	11.8	53.8	0.0		35.3	0.0	100.0	0.0	35.3	38.3	0.0		12.1	0.0	100.0	0.0	12.1	53.2	0.0		12.7	0.0	100.0	0.0	12.7	52.6	0.0		7.5	0.0	100.0	0.0	7.5	41.9	0.0		36.4	0.0
GRIN1	218.060290533365	2.51538552760363	3.27524683078929	0.374285783690502	0.164590689323613	0.545751346835438		11.5	1.5	98.5	0.0	12.1	45.0	0.0		18.2	1.3	98.7	0.0	18.2	39.5	0.0		12.8	1.6	98.3	0.1	12.9	44.9	0.0		10.2	2.4	97.6	0.0	10.7	43.9	0.0		10.9	0.0	100.0	0.0	10.9	70.4	0.0		7.4	7.4
IGLL5	206.574503213909	2.80204661393448	3.71194640822786	0.399481735300329	0.158966938291965	0.545572440307101		4.9	52.9	45.8	1.3	12.7	57.1	0.0		6.2	54.7	45.3	0.0	11.8	49.7	0.0		5.9	51.6	46.6	1.8	14.2	55.1	0.0		4.7	51.6	46.9	1.5	13.1	56.1	0.0		82.4	7.6	91.5	0.8	83.7	10.4	0.0		3.7	44.4
ADCK2	475.386390367232	6.46274504519739	8.84316644313107	0.449431436644354	0.15516283922977	0.544439141152422		10.7	5.3	74.9	19.9	14.9	53.1	0.0		5.6	3.4	78.0	18.6	6.2	62.1	0.0		10.0	4.3	75.2	20.4	12.4	57.6	0.0		11.8	4.6	75.5	19.9	14.9	51.9	0.0		4.8	3.2	66.7	30.2	6.3	61.9	0.0		16.4	10.3
GRHL1	652.193796080724	8.12569214990517	10.9174894359643	0.423820538018128	0.156122234936468	0.544116999054407		19.5	0.0	100.0	0.0	19.5	47.8	0.0		20.5	0.0	100.0	0.0	20.5	47.6	0.0		16.1	0.0	100.0	0.0	16.1	50.1	0.0		16.9	0.0	100.0	0.0	16.9	47.0	0.0		46.5	0.0	100.0	0.0	46.5	34.6	0.0		26.4	0.0
VPS54	309.291708200559	4.95733052807237	6.44131876721893	0.374469914713688	0.154511116242107	0.544026835920266		13.4	0.0	100.0	0.0	13.4	49.3	0.0		13.4	0.0	100.0	0.0	13.4	47.8	0.0		13.2	0.0	100.0	0.0	13.2	49.3	0.0		12.2	0.0	100.0	0.0	12.2	48.4	0.0		19.6	0.0	100.0	0.0	19.6	42.9	0.0		16.5	0.0
WDR20	301.278269388678	4.02213148639277	5.3495698236225	0.407060328483994	0.153451135106337	0.543096803259237		11.9	0.0	87.6	12.4	14.0	52.4	0.0		12.4	0.0	87.6	12.4	14.3	46.1	0.0		12.4	0.0	87.7	12.3	14.0	55.1	0.0		10.5	0.1	87.3	12.6	12.8	53.8	0.0		13.9	0.0	88.3	11.7	14.3	50.6	0.0		17.5	0.0
TTLL1	254.862308284173	3.08604481693708	4.03947109130679	0.382968088318483	0.152125578196342	0.542772493549906		11.4	0.0	100.0	0.0	11.4	43.7	0.0		11.8	0.0	100.0	0.0	11.8	60.8	0.0		11.4	0.0	100.0	0.0	11.4	49.0	0.0		11.5	0.0	100.0	0.0	11.5	46.0	0.0		11.8	0.0	100.0	0.0	11.8	47.1	0.0		14.3	0.0
SPRTN	2782.82618160592	29.239663384027	38.211213025875	0.385491000407907	0.155692524748786	0.54271496088441		9.4	26.0	73.8	0.2	16.4	46.8	0.0		3.4	2.2	97.8	0.0	3.9	93.4	0.0		7.8	26.5	73.4	0.2	14.3	50.1	0.0		7.3	26.3	73.5	0.1	13.9	48.8	0.0		6.6	28.0	71.6	0.4	14.2	48.2	0.0		7.9	26.0
LARP4	322.12800616128	7.39971934242916	9.06151623185036	0.290505075305272	0.150513045368809	0.542699241479077		19.4	0.5	99.0	0.5	19.8	47.8	0.0		11.1	0.0	100.0	0.0	11.1	35.5	0.0		19.1	0.1	99.5	0.4	19.1	51.4	0.0		18.1	0.3	99.5	0.2	18.3	49.4	0.0		10.1	0.0	100.0	0.0	10.1	11.2	0.0		6.9	1.0
CALU	1274.3816670967	15.6736239882682	19.9790056678146	0.349157031940657	0.14996003301363	0.54235699738777		13.9	1.2	96.9	1.9	14.2	50.8	0.0		14.9	1.2	96.6	2.2	15.9	57.6	0.0		13.1	1.1	96.6	2.3	13.3	52.1	0.0		13.0	0.9	96.9	2.2	13.4	50.6	0.0		66.6	0.4	99.2	0.4	66.8	22.8	0.0		13.2	0.6
C11orf49	1724.41375076555	26.0761837149627	30.6781453150596	0.23406428784085	0.141688137766026	0.540207670098826		11.9	0.0	97.3	2.7	12.1	50.0	0.0		11.8	0.0	97.8	2.2	11.9	50.1	0.0		12.2	0.0	97.1	2.9	12.5	50.7	0.0		10.5	0.0	97.3	2.7	10.7	49.7	0.0		14.5	0.0	96.9	3.1	14.6	46.4	0.0		16.3	0.0
BCL2L13	536.880300182337	6.10619394283599	8.18811707697321	0.42027594678088	0.143332310025769	0.54015877150299		11.1	9.8	66.6	23.7	17.0	50.4	0.0		8.3	10.3	66.4	23.3	14.6	58.2	0.0		10.8	9.9	66.3	23.8	16.5	50.2	0.0		9.9	10.1	66.8	23.1	15.4	54.2	0.0		9.3	13.0	64.0	23.0	16.8	48.7	0.0		9.8	5.8
LIN54	204.161831441779	2.44105737269266	3.05689704207	0.318716184154807	0.141293761457685	0.539888184618355		18.1	0.2	99.0	0.8	18.1	57.9	0.0		18.3	0.0	100.0	0.0	18.3	56.9	0.0		15.2	0.3	98.7	1.0	15.2	60.2	0.0		16.6	0.4	98.7	0.9	16.6	57.8	0.0		90.4	0.0	98.4	1.6	90.4	7.3	0.0		55.4	0.0
TTC14	667.582448694592	36.7256938563443	40.0671862299889	0.125467859215863	0.129723838555111	0.537736173781136		16.7	0.5	88.8	10.8	18.7	40.8	0.0		9.3	0.6	92.9	6.5	10.8	20.5	0.0		17.8	0.7	88.3	11.0	19.9	42.0	0.0		15.8	0.2	88.9	11.0	17.7	43.1	0.0		5.7	0.0	97.1	2.9	6.5	13.6	0.0		10.7	0.0
SLC5A1	470.713080887604	6.54550566398115	8.18811707697321	0.320831357176277	0.129125871628227	0.537463270208976		10.1	4.7	95.1	0.1	11.1	55.2	0.0		17.4	2.7	97.3	0.0	17.8	48.3	0.0		12.5	4.8	95.0	0.3	13.9	52.8	0.0		11.5	4.2	95.7	0.1	12.3	55.6	0.0		2.8	0.5	99.5	0.0	2.8	73.7	0.0		5.3	5.3
MEF2C	898.593650392167	10.3424336162008	12.9918124287975	0.327610843248561	0.135928022547988	0.537287250152119		13.1	1.0	99.0	0.0	13.3	51.9	0.0		20.2	0.5	99.5	0.0	20.2	43.4	0.0		15.9	1.2	98.8	0.0	16.0	50.9	0.0		16.6	1.3	98.7	0.0	16.8	52.1	0.0		97.9	0.0	100.0	0.0	97.9	1.5	0.0		85.4	0.2
NLRC5	114.904882586162	1.79340704512	2.2926727815525	0.345780786854711	0.129053012254506	0.53714530638347		15.7	0.2	99.8	0.0	15.7	57.5	0.0		5.0	0.0	100.0	0.0	5.0	62.5	0.0		11.8	0.0	100.0	0.0	11.8	60.3	0.0		13.6	0.2	99.8	0.0	13.6	56.9	0.0		7.1	0.0	100.0	0.0	7.1	57.1	0.0		4.8	0.0
TMEM237	1488.33382968558	17.0201744761464	21.8349788719286	0.358463186792202	0.128852036156418	0.536843778524706		16.0	0.0	100.0	0.0	16.0	50.2	0.0		19.2	0.0	100.0	0.0	19.2	52.3	0.0		16.3	0.0	100.0	0.0	16.3	49.8	0.0		14.4	0.0	100.0	0.0	14.4	52.0	0.0		0.4	0.0	100.0	0.0	0.4	98.7	0.0		0.6	0.0
ZNF74	632.586212251175	8.26325311252605	11.0266643303239	0.414038445140388	0.130914972888003	0.536703740258117		9.8	3.9	86.3	9.8	11.6	53.0	0.0		12.7	1.8	87.5	10.6	14.5	49.0	0.0		10.1	4.6	86.4	9.0	11.8	53.0	0.0		10.4	4.1	86.5	9.4	12.2	52.2	0.0		5.6	2.8	85.9	11.3	6.2	63.3	0.0		11.1	3.2
ATP5C1	325.309226416423	4.66889418618936	5.78626940106107	0.306597657654558	0.131112805245822	0.536549257425861		12.4	2.3	97.7	0.0	13.0	49.4	0.0		13.8	1.3	98.8	0.0	13.8	53.7	0.0		14.0	1.5	98.5	0.0	14.6	51.4	0.0		12.4	0.9	99.1	0.0	12.7	51.3	0.0		9.5	0.0	100.0	0.0	9.5	33.3	0.0		13.2	3.6
PRAME	1052.70012028651	10.5663057087098	15.6120098934289	0.560987543952184	0.130277868920617	0.536347402567871		14.7	0.9	99.1	0.0	15.1	50.3	0.0		23.3	1.4	98.6	0.0	24.2	36.9	0.0		14.4	0.9	99.1	0.0	14.7	49.8	0.0		13.4	0.8	99.2	0.0	13.6	50.3	0.0		22.3	0.7	99.3	0.0	23.0	47.5	0.0		13.0	1.4
PTH1R	231.337392245373	3.30237207334935	4.25782088002607	0.361775983727197	0.126996445361781	0.536133639717185		14.6	0.0	100.0	0.0	14.6	51.4	0.0		21.4	0.0	100.0	0.0	21.4	59.2	0.0		16.8	0.0	100.0	0.0	16.8	48.7	0.0		14.6	0.0	100.0	0.0	14.6	50.3	0.0		8.6	0.0	100.0	0.0	8.6	68.6	0.0		6.8	0.0
RAP1GAP	253.795059528152	3.01437954535437	4.03947109130679	0.416319268901864	0.126826319914998	0.534944703915317		12.2	0.0	100.0	0.0	12.2	51.1	0.0		8.2	0.0	100.0	0.0	8.2	48.2	0.0		10.8	0.0	100.0	0.0	10.8	54.3	0.0		11.9	0.0	100.0	0.0	11.9	48.8	0.0		0.0	0.0	100.0	0.0	0.0	28.7	0.0		26.7	0.0
ENC1	228.567792350761	2.58483172974613	3.16607193642964	0.287588847902398	0.122244091474855	0.534753019887017		9.9	0.3	99.7	0.0	10.0	54.0	0.0		13.9	0.0	100.0	0.0	13.9	51.0	0.0		10.1	0.4	99.6	0.0	10.2	56.6	0.0		10.3	0.3	99.7	0.0	10.4	55.8	0.0		17.1	0.0	100.0	0.0	17.1	35.0	0.0		15.5	0.5
TEX2	193.115565768372	2.36939210110995	3.27524683078929	0.458816834824043	0.128940581742156	0.53458930241478		23.4	0.0	100.0	0.0	23.4	41.4	0.0		20.8	0.0	100.0	0.0	20.8	31.9	0.0		18.9	0.0	100.0	0.0	18.9	42.9	0.0		20.1	0.0	100.0	0.0	20.1	41.6	0.0		30.8	0.0	100.0	0.0	30.8	57.7	0.0		20.6	0.0
TSHZ1	225.414952530411	3.08560100304904	3.71194640822786	0.262737304729107	0.12460597958267	0.534538924926699		10.5	0.0	100.0	0.0	10.5	57.0	0.0		13.8	0.0	100.0	0.0	13.8	72.4	0.0		10.3	0.1	99.9	0.0	10.4	56.6	0.0		13.8	0.1	99.9	0.0	13.8	59.6	0.0		6.3	0.0	100.0	0.0	6.3	62.5	0.0		2.8	0.0
GLB1L	4336.14404043492	53.4374603656457	68.2343089747768	0.352353395449596	0.121613710782102	0.533595328624796		13.5	0.0	85.7	14.3	15.6	52.4	0.0		7.7	0.0	92.9	7.1	9.0	73.7	0.0		15.5	0.0	86.1	13.9	17.4	51.3	0.0		13.9	0.0	85.9	14.1	16.0	52.1	0.0		12.6	0.0	84.8	15.2	14.6	53.0	0.0		9.9	0.0
UBA6	625.062183525413	8.04426297278554	10.1532651754468	0.334059280669174	0.117444730487393	0.53344203553371		19.4	0.0	100.0	0.0	19.4	48.9	0.0		22.1	0.0	100.0	0.0	22.1	45.9	0.0		17.3	0.0	100.0	0.0	17.3	50.3	0.0		18.9	0.0	100.0	0.0	18.9	50.9	0.0		60.4	0.0	100.0	0.0	60.4	20.3	0.0		87.9	0.0
POT1	259.226010006028	2.87371188551719	3.93029619694714	0.445074644830328	0.118770290431736	0.532893149709216		12.6	4.1	95.9	0.0	13.7	55.5	0.0		12.1	7.0	93.0	0.0	14.6	46.5	0.0		12.6	3.2	96.8	0.0	13.5	55.2	0.0		9.3	4.0	96.0	0.0	10.0	54.9	0.0		19.6	1.8	98.2	0.0	21.4	53.6	0.0		20.0	1.1
CYP20A1	267.71606256843	3.15726627463175	4.03947109130679	0.350570130728848	0.114263488949029	0.531907803261357		15.6	0.6	99.4	0.0	15.8	49.0	0.0		14.2	0.0	99.1	0.9	15.1	56.6	0.0		14.9	0.8	99.2	0.1	15.1	49.7	0.0		12.6	0.4	99.6	0.0	12.7	50.4	0.0		17.9	0.0	100.0	0.0	17.9	48.7	0.0		16.1	3.2
CSF2RB	670.56010769289	7.75804570034273	10.2624400698064	0.401352333133057	0.112242060996546	0.531760747039429		13.3	0.0	100.0	0.0	13.3	58.2	0.0		19.2	0.0	100.0	0.0	19.2	53.8	0.0		12.9	0.0	100.0	0.0	12.9	59.3	0.0		13.6	0.0	100.0	0.0	13.6	56.2	0.0		18.7	0.0	100.0	0.0	18.7	56.0	0.0		14.5	0.0
ADAD1	1231.03333738273	14.3712223109142	18.34138225242	0.350836463940013	0.112801005219908	0.531183760661302		17.6	0.1	99.9	0.0	17.6	50.2	0.0		18.1	0.4	99.6	0.0	18.4	55.4	0.0		17.9	0.2	99.8	0.0	17.9	47.5	0.0		17.4	0.2	99.8	0.0	17.5	48.6	0.0		20.5	0.4	99.6	0.0	20.7	47.7	0.0		15.0	0.0
USP48	561.01912048643	6.31985831592001	8.51564176005214	0.42730005767911	0.112271441928457	0.531133891259279		21.4	0.0	100.0	0.0	21.4	44.9	0.0		19.7	0.0	100.0	0.0	19.7	54.5	0.0		18.4	0.0	100.0	0.0	18.4	49.4	0.0		18.8	0.1	99.9	0.0	18.8	48.6	0.0		18.7	0.0	100.0	0.0	18.7	50.5	0.0		12.6	0.0
SREBF2	543.018161511974	6.2481930443373	8.29729197133286	0.406370256494856	0.113048660266081	0.530488565697536		12.2	0.0	100.0	0.0	12.2	55.2	0.0		11.7	0.0	100.0	0.0	11.7	51.0	0.0		12.6	0.0	100.0	0.0	12.6	55.2	0.0		13.7	0.0	99.9	0.1	13.7	51.9	0.0		19.8	0.0	100.0	0.0	19.8	56.8	0.0		16.3	0.0
RNF133	580.689240456469	7.11039537277006	8.73399154877143	0.294837415881582	0.107944904683268	0.529736171754252		12.2	0.0	100.0	0.0	12.2	54.0	0.0		11.9	0.0	100.0	0.0	11.9	53.2	0.0		12.1	0.0	100.0	0.0	12.1	53.9	0.0		13.9	0.0	99.9	0.1	13.9	53.3	0.0		10.3	0.0	100.0	0.0	10.3	57.4	0.0		14.0	0.0
EIF4ENIF1	1678.47460240173	21.5466257469464	26.6386742237529	0.305421716926448	0.103117306888588	0.52870418302102		13.7	1.0	98.6	0.4	13.9	52.6	0.0		9.4	2.3	97.5	0.2	10.1	51.8	0.0		14.5	0.9	98.9	0.2	14.7	54.0	0.0		13.3	0.9	98.8	0.3	13.5	53.2	0.0		15.2	1.4	98.6	0.0	15.2	47.6	0.0		13.3	1.9
NR0B1	198.594712655449	2.87238044385307	3.49359661950857	0.278070381477378	0.101065835232929	0.528660773136774		13.5	0.0	100.0	0.0	13.5	56.4	0.0		15.8	0.0	100.0	0.0	15.8	56.6	0.0		13.8	0.0	100.0	0.0	13.8	56.6	0.0		11.7	0.0	100.0	0.0	11.7	55.9	0.0		10.7	0.0	100.0	0.0	10.7	67.9	0.0		17.8	0.0
STK38	442.68461899311	4.16501821567016	5.3495698236225	0.357305608356378	0.100282900817144	0.528108888457347		13.2	0.0	100.0	0.0	13.2	44.2	0.0		0.3	0.0	100.0	0.0	0.3	6.1	0.0		12.1	0.2	99.8	0.0	12.1	41.0	0.0		11.7	0.3	99.7	0.0	11.7	46.9	0.0		11.6	0.0	100.0	0.0	11.6	42.0	0.0		21.2	0.0
GTF2F1	1596.47996361826	15.8005334175761	20.9615797170514	0.406653240307802	0.0952050732266483	0.52752470799143		10.4	7.8	90.2	2.0	11.8	58.2	0.0		1.3	1.0	98.6	0.4	1.6	94.7	0.0		10.5	7.4	90.4	2.1	12.2	58.4	0.0		11.0	7.5	90.6	1.9	13.1	54.7	0.0		7.8	8.8	89.1	2.1	8.3	60.6	0.0		8.4	10.5
S100PBP	890.552765966182	9.19223875977308	12.0092383795607	0.383824529385181	0.09690543500663	0.527472833444137		13.4	0.0	100.0	0.0	13.4	52.0	0.0		16.7	0.0	100.0	0.0	16.7	52.0	0.0		18.6	0.0	100.0	0.0	18.6	46.9	0.0		14.8	0.0	100.0	0.0	14.8	52.0	0.0		27.1	0.0	100.0	0.0	27.1	46.9	0.0		11.3	0.0
DPYSL3	480.840963496512	6.18140972552304	7.75141749953464	0.324177702534175	0.0912765679527393	0.52565368429155		17.8	0.7	99.3	0.0	18.1	49.3	0.0		21.7	0.0	100.0	0.0	21.7	44.1	0.0		17.7	0.6	99.4	0.0	18.0	47.8	0.0		16.2	0.8	99.2	0.0	16.6	46.7	0.0		16.2	0.9	99.1	0.0	17.1	48.6	0.0		9.3	0.9
KIFAP3	152.341973331442	1.93673758828542	2.40184767591214	0.303468021057348	0.0881230161732544	0.525336291265676		11.5	1.9	98.1	0.0	12.1	50.8	0.0		15.2	1.5	98.5	0.0	15.2	48.2	0.0		11.3	2.3	97.7	0.0	12.0	49.5	0.0		11.6	2.8	97.2	0.0	13.0	50.9	0.0		13.2	1.1	98.9	0.0	14.3	47.3	0.0		21.3	3.2
LOXL4	185.274332557336	2.29683920175115	2.83854725335071	0.299625099529739	0.0921004581690539	0.525215449966072		18.5	1.0	99.0	0.0	19.2	53.4	0.0		16.9	0.0	96.9	3.1	16.9	63.1	0.0		15.7	0.5	99.5	0.0	15.7	50.7	0.0		19.6	1.0	99.0	0.0	19.6	49.3	0.0		34.6	0.0	100.0	0.0	34.6	34.6	0.0		4.9	0.0
MCC	243.445325712879	2.72904990068764	3.71194640822786	0.436887556887064	0.0886781122765796	0.524883394735346		11.5	0.3	99.7	0.0	11.7	51.8	0.0		0.6	0.0	100.0	0.0	0.6	98.0	0.0		10.1	0.0	99.9	0.1	10.1	48.6	0.0		10.2	0.2	99.7	0.1	10.2	51.8	0.0		10.7	0.0	100.0	0.0	10.7	33.9	0.0		7.9	0.0
IFIT2	1099.16041927038	12.2110564440079	15.8303596821482	0.373160298485081	0.0859098908472153	0.524268798422348		12.3	0.5	97.3	2.2	12.3	52.2	0.0		17.2	1.0	96.6	2.4	17.2	50.9	0.0		12.4	0.7	98.0	1.3	12.6	53.4	0.0		12.8	0.8	97.7	1.5	12.9	50.8	0.0		7.7	0.0	97.0	3.0	7.7	53.3	0.0		13.9	1.7
TMEM59	2504.17156834604	29.6723178968515	35.9185402443225	0.275188981059046	0.0840605033582076	0.523670142283168		13.0	14.1	85.9	0.0	18.3	47.8	0.0		8.6	10.2	89.8	0.0	12.6	34.8	0.0		13.6	14.0	86.0	0.0	18.9	48.5	0.0		13.7	13.8	86.2	0.0	19.2	48.9	0.0		11.8	15.3	84.7	0.0	18.0	47.5	0.0		12.9	13.0
TRAF2	354.235366666889	4.66889418618936	5.78626940106107	0.306597657654558	0.0836089526169006	0.52299717189447		11.2	1.0	99.0	0.0	11.7	63.3	0.0		5.2	2.6	97.4	0.0	5.2	69.0	0.0		10.2	1.7	98.3	0.0	11.2	65.0	0.0		13.0	1.1	98.9	0.0	13.3	62.6	0.0		2.9	5.9	94.1	0.0	2.9	73.5	0.0		21.8	0.0
HGD	192.419431890553	1.79340704512	2.2926727815525	0.345780786854711	0.0767288500457597	0.522117617945913		12.4	0.0	100.0	0.0	12.4	58.1	0.0		16.1	0.0	100.0	0.0	16.1	60.7	0.0		12.7	0.0	100.0	0.0	12.7	57.1	0.0		11.4	0.0	100.0	0.0	11.4	59.4	0.0		9.7	0.0	100.0	0.0	9.7	71.0	0.0		2.9	0.0
MSLN	40.5345202086375	2.59015749640263	2.72937235899107	0.0741351337777616	0.0778775262400265	0.521799115337103		25.4	0.0	100.0	0.0	25.4	43.0	0.0		58.7	0.0	100.0	0.0	58.7	27.0	0.0		25.8	0.0	100.0	0.0	25.8	46.6	0.0		21.5	0.0	100.0	0.0	21.5	43.7	0.0		73.7	0.0	100.0	0.0	73.7	10.5	0.0		81.0	0.0
KBTBD12	375.449369097235	4.16856872677449	4.91287024618393	0.23442113066736	0.0757542065953738	0.521733615728716		15.0	1.7	98.3	0.0	15.6	51.8	0.0		13.5	0.0	100.0	0.0	13.5	60.6	0.0		16.0	1.4	98.6	0.0	16.5	51.9	0.0		15.7	1.6	98.4	0.0	16.0	51.1	0.0		9.6	0.0	100.0	0.0	9.6	61.5	0.0		13.6	0.0
HSPA1L	1431.45627858391	20.314557899511	23.9093018647618	0.234525376174842	0.0755609991752797	0.521304907795661		13.0	1.0	99.0	0.0	13.5	45.7	0.0		10.1	0.0	100.0	0.0	10.1	54.4	0.0		13.5	1.1	98.9	0.0	14.2	45.5	0.0		15.0	1.3	98.7	0.0	16.0	47.1	0.0		19.5	7.3	92.7	0.0	26.8	31.7	0.0		23.5	2.4
MAGEB3	288.116923040242	3.37270590326794	4.25782088002607	0.331820929812331	0.0750998006673664	0.520436716562774		13.6	0.7	99.3	0.0	13.6	43.6	0.0		14.1	3.1	96.9	0.0	14.1	47.7	0.0		13.9	2.0	98.0	0.0	14.3	44.1	0.0		13.3	0.7	99.3	0.0	13.3	44.4	0.0		4.1	8.2	91.8	0.0	4.1	36.7	0.0		11.1	2.5
DENND2C	464.746855334261	5.67353943001147	6.98719323901714	0.29809254561268	0.0716476297312864	0.520395329691738		19.5	1.0	98.5	0.5	19.8	47.6	0.0		26.0	0.7	99.3	0.0	26.0	52.0	0.0		18.4	0.8	98.7	0.5	18.6	47.5	0.0		18.1	0.9	98.9	0.3	18.2	49.1	0.0		19.3	1.8	98.2	0.0	19.3	36.0	0.0		16.7	1.0
SIRT5	1605.51712779531	19.8903358505592	23.8001269704021	0.258307237768966	0.070659927240468	0.520184537239525		6.3	19.3	46.9	33.8	16.7	49.3	0.0		9.8	19.7	50.8	29.5	19.5	51.0	0.0		7.8	19.2	46.5	34.3	17.1	49.4	0.0		7.1	19.7	47.2	33.1	15.9	49.3	0.0		4.4	18.1	47.5	34.3	13.1	50.8	0.0		4.5	21.8
RASA1	3234.19926217867	46.6600939591709	54.0415727080232	0.211669497162538	0.066141510581475	0.519241203029818		14.5	0.1	99.9	0.0	14.5	52.0	0.0		9.9	0.1	99.9	0.0	9.9	54.6	0.0		13.9	0.1	99.9	0.0	13.9	51.2	0.0		13.9	0.1	99.9	0.0	14.0	51.5	0.0		11.7	0.1	99.9	0.0	11.7	56.7	0.0		14.9	0.1
NFE2L2	1963.90662184372	30.53096971418	36.4644147161207	0.25583195113437	0.0657774362978886	0.518998213140816		14.3	0.8	98.8	0.4	14.6	53.5	0.0		13.4	0.8	98.8	0.4	13.7	57.1	0.0		15.0	0.9	98.8	0.3	15.3	52.1	0.0		14.2	0.8	98.9	0.3	14.5	51.8	0.0		12.1	0.7	99.3	0.0	12.3	58.9	0.0		18.0	0.7
GBP5	184.574546403974	2.5140540859395	3.16607193642964	0.32687298241652	0.0670363483192594	0.518496933207978		14.8	1.2	98.8	0.0	15.7	51.7	0.0		10.7	0.0	100.0	0.0	10.7	24.0	0.0		16.5	1.1	98.9	0.0	17.2	53.1	0.0		14.5	0.4	99.6	0.0	14.9	51.9	0.0		7.0	0.0	100.0	0.0	7.0	23.9	0.0		3.4	0.0
RPIA	272.16502341586	3.23026298787859	4.03947109130679	0.318102780959603	0.0594826446333409	0.516238751106473		12.4	0.0	98.5	1.5	12.4	55.1	0.0		10.3	0.0	99.5	0.5	10.3	62.9	0.0		11.0	0.0	98.4	1.6	11.0	51.8	0.0		14.9	0.0	98.4	1.6	14.9	46.8	0.0		14.9	0.0	100.0	0.0	14.9	59.5	0.0		6.4	0.0
MECOM	270.836784841424	3.16037297184805	3.8211213025875	0.270010600338587	0.0583605016494344	0.516147395503138		13.2	0.3	99.7	0.0	13.3	57.7	0.0		5.9	0.0	100.0	0.0	5.9	67.0	0.0		14.7	1.2	98.8	0.0	15.0	51.6	0.0		13.4	1.2	98.8	0.0	14.1	53.9	0.0		13.6	1.6	98.4	0.0	13.6	50.0	0.0		10.9	2.6
C6	340.101666658946	3.80713567164463	4.80369535182428	0.331553666300219	0.0566800590382909	0.515870299299998		16.7	1.1	98.8	0.2	17.8	51.5	0.0		25.0	0.0	100.0	0.0	25.0	50.0	0.0		14.1	0.5	99.4	0.2	14.5	53.8	0.0		15.7	0.9	99.1	0.1	16.5	49.8	0.0		13.6	2.3	97.7	0.0	15.9	47.7	0.0		13.1	1.6
FPR1	1249.85570877028	14.9361120197031	18.5597320411393	0.312431141760376	0.0560379486901399	0.515567427719517		11.4	0.0	100.0	0.0	11.4	53.1	0.0		8.3	0.0	100.0	0.0	8.3	52.3	0.0		9.7	0.0	100.0	0.0	9.7	56.5	0.0		10.3	0.0	100.0	0.0	10.3	55.2	0.0		8.6	0.0	100.0	0.0	8.6	59.5	0.0		11.0	0.0
KRT78	30.361313046834	4.67155706951761	4.25782088002607	-0.132304444714014	0.0531540805615989	0.515196828679376		58.9	0.0	91.8	8.2	58.9	25.7	0.0		95.2	0.0	100.0	0.0	95.2	4.8	0.0		41.2	0.0	92.6	7.4	41.2	38.2	0.0		47.5	0.0	97.3	2.7	47.5	34.2	0.0		92.3	0.0	100.0	0.0	92.3	7.7	0.0		85.2	0.0
DSTYK	247.220686111752	2.51183501649929	3.05689704207	0.278296865127892	0.0543751361414382	0.514754378302825		9.4	0.0	99.5	0.5	9.4	47.8	0.0		18.3	0.0	98.9	1.1	18.3	46.2	0.0		9.2	0.0	99.2	0.8	9.2	49.2	0.0		11.2	0.0	99.6	0.4	11.2	50.8	0.0		11.8	0.0	100.0	0.0	11.8	64.7	0.0		12.5	0.0
ZBED4	1541.0297120944	19.3134631667932	23.3634273929636	0.273999137408801	0.0517000971293855	0.514256572746987		14.5	0.9	99.1	0.0	14.6	49.8	0.0		14.7	1.7	98.3	0.0	14.7	53.2	0.0		13.9	0.6	99.3	0.1	13.9	49.9	0.0		12.7	0.9	99.1	0.0	12.8	52.1	0.0		15.0	0.6	99.4	0.0	15.0	49.7	0.0		17.4	0.3
ASTN2	1450.3817625846	18.1712569603502	21.9441537662882	0.271497609784549	0.0501849418583239	0.513805103190644		14.7	1.1	98.9	0.0	14.8	50.0	0.0		15.7	1.3	98.7	0.0	15.7	43.6	0.0		14.1	0.8	99.2	0.0	14.3	49.3	0.0		14.0	1.0	99.0	0.0	14.1	49.2	0.0		12.6	0.5	99.5	0.0	13.1	52.9	0.0		15.0	0.5
LGMN	301.619486156435	2.80160280004644	3.49359661950857	0.31344134333317	0.0476430660152173	0.513321189163496		10.8	0.0	100.0	0.0	10.8	54.1	0.0		7.5	0.0	100.0	0.0	7.5	56.3	0.0		10.7	0.0	100.0	0.0	10.7	58.5	0.0		10.2	0.0	100.0	0.0	10.2	52.4	0.0		14.3	0.0	100.0	0.0	14.3	45.7	0.0		8.8	0.0
SEPSECS	363.152079997272	4.52600745691197	5.45874471798214	0.267634205099403	0.0453267165674756	0.513117746578275		13.5	0.0	100.0	0.0	13.5	51.4	0.0		14.0	0.0	100.0	0.0	14.0	47.9	0.0		13.3	0.5	99.5	0.0	13.3	50.9	0.0		14.2	0.2	99.8	0.0	14.3	51.3	0.0		21.3	0.0	100.0	0.0	21.3	44.7	0.0		21.5	0.0
APOL4	284.847390524648	4.09202150242332	5.02204514054357	0.292232542310905	0.0449410235539842	0.512383103906662		13.1	0.0	99.5	0.4	13.2	55.4	0.0		14.7	0.0	100.0	0.0	14.7	56.7	0.0		11.6	0.1	99.6	0.3	11.7	56.1	0.0		10.1	0.1	99.6	0.3	10.1	58.1	0.0		4.3	0.0	100.0	0.0	4.3	83.0	0.0		14.4	0.0
OPA3	1589.19950354175	30.8393776810249	31.4423695755771	0.0278915083246011	0.0450795428618105	0.512333504863369		1.9	3.9	18.0	78.0	15.6	52.0	0.0		1.0	4.5	14.3	81.2	17.4	46.6	0.0		2.0	4.4	18.9	76.7	15.2	52.1	0.0		2.1	4.5	18.2	77.3	15.4	50.1	0.0		0.2	1.1	7.0	91.9	5.0	82.1	0.0		1.8	4.2
ENTHD1	415.338834212991	3.66513657014333	4.69452045746464	0.352847031337446	0.0419095034674042	0.512062907044453		15.6	0.0	99.8	0.1	15.6	54.0	0.0		18.2	0.0	100.0	0.0	18.2	46.1	0.0		15.5	0.0	99.9	0.1	15.5	56.5	0.0		15.3	0.0	99.8	0.2	15.3	53.2	0.0		6.2	0.0	100.0	0.0	6.2	64.1	0.0		16.5	0.0
SESTD1	394.101441105576	4.88344618704945	6.00461918978036	0.295440450911241	0.0431806446713874	0.512035191322748		12.2	0.0	100.0	0.0	12.2	50.3	0.0		18.0	0.0	100.0	0.0	18.0	51.4	0.0		12.9	0.0	100.0	0.0	12.9	45.3	0.0		14.2	0.0	100.0	0.0	14.2	47.7	0.0		13.5	0.0	100.0	0.0	13.5	45.9	0.0		11.1	0.0
VPS18	363.258009834082	3.37536878659619	4.03947109130679	0.255654943563597	0.0417353584693527	0.511605798712895		16.8	0.5	92.3	7.2	17.8	39.2	0.0		6.4	0.0	89.4	10.6	8.5	44.7	0.0		17.8	0.3	90.0	9.7	19.0	38.5	0.0		16.2	0.2	90.9	8.9	16.6	44.4	0.0		5.3	0.0	89.5	10.5	5.3	42.1	0.0		33.3	0.0
COPS2	296.682802500597	2.44372025602091	3.16607193642964	0.367000043164149	0.0370169802207571	0.510280582908204		11.0	0.0	100.0	0.0	11.0	54.9	0.0		4.5	0.0	100.0	0.0	4.5	56.1	0.0		10.9	0.0	100.0	0.0	10.9	54.4	0.0		12.4	0.0	100.0	0.0	12.4	55.3	0.0		3.4	0.0	100.0	0.0	3.4	69.5	0.0		9.4	0.0
RIPK4	264.701999039426	2.72683083124743	3.38442172514893	0.306627915334407	0.0276630942685361	0.507704862814605		11.5	0.0	100.0	0.0	11.5	61.2	0.0		13.4	0.0	100.0	0.0	13.4	59.8	0.0		10.8	0.0	100.0	0.0	10.8	56.7	0.0		13.6	0.0	100.0	0.0	13.6	55.0	0.0		20.8	0.0	100.0	0.0	20.8	62.5	0.0		5.5	0.0
TSSK2	225.929316643055	3.23203824343076	3.71194640822786	0.196887247000367	0.0240872943798471	0.50693887374687		12.5	4.9	94.9	0.2	13.5	58.8	0.0		12.5	0.0	100.0	0.0	12.5	63.7	0.0		14.5	1.9	98.1	0.0	15.0	60.2	0.0		10.4	3.2	96.6	0.1	12.0	61.4	0.0		28.6	0.0	100.0	0.0	28.6	60.7	0.0		3.2	3.2
NOLC1	141.261466030219	2.1521772169216	2.40184767591214	0.15493878028601	0.0230110265766272	0.506424493165068		17.3	0.0	100.0	0.0	17.3	45.2	0.0		15.9	0.0	100.0	0.0	15.9	36.3	0.0		12.6	0.0	100.0	0.0	12.6	47.6	0.0		15.8	0.0	100.0	0.0	15.8	43.2	0.0		23.1	0.0	100.0	0.0	23.1	30.8	0.0		15.1	0.0
ANXA6	212.084372475063	7.39971934242916	7.42389281645571	0.00467379897433763	0.0225800832237429	0.506413868892408		12.5	1.7	98.1	0.1	12.6	57.4	0.0		27.2	1.9	98.1	0.0	27.2	41.7	0.0		10.7	1.7	98.3	0.0	10.7	62.0	0.0		10.0	0.8	99.2	0.0	10.0	56.3	0.0		26.3	1.3	98.7	0.0	26.3	56.6	0.0		40.0	0.0
CNOT10	892.142898706527	10.05577252987	12.5551128513589	0.31882942253752	0.0222051559610108	0.506234381274262		14.4	0.0	100.0	0.0	14.4	49.4	0.0		15.9	0.0	100.0	0.0	15.9	47.0	0.0		15.5	0.0	100.0	0.0	15.5	51.5	0.0		15.0	0.0	100.0	0.0	15.0	52.3	0.0		3.3	0.0	100.0	0.0	3.3	93.2	0.0		4.6	0.0
CRYM	496.192288363512	6.74984994541629	7.86059239389428	0.21828282636054	0.0207916132877798	0.505976836626674		14.5	0.0	100.0	0.0	14.5	47.8	0.0		21.7	0.0	100.0	0.0	21.7	50.9	0.0		14.4	0.0	100.0	0.0	14.4	47.5	0.0		16.1	0.0	100.0	0.0	16.1	44.1	0.0		16.7	0.0	100.0	0.0	16.7	39.4	0.0		13.4	0.0
TOM1	543.687181787652	8.60915268157446	9.82574049236786	0.189663066111607	0.0179684933526631	0.504874732673768		14.6	0.4	99.6	0.0	14.6	55.1	0.0		13.2	0.0	100.0	0.0	13.2	57.3	0.0		14.0	0.5	99.5	0.0	14.2	57.0	0.0		12.9	0.4	99.6	0.0	13.0	57.8	0.0		10.8	0.0	100.0	0.0	10.8	53.5	0.0		4.9	0.9
CHRM5	258.859508284882	3.661586059039	4.03947109130679	0.139878444931401	0.0173102947686474	0.504822514748969		14.9	0.0	99.3	0.7	14.9	54.7	0.0		17.6	0.0	100.0	0.0	17.6	48.6	0.0		14.6	0.0	98.9	1.1	14.6	51.9	0.0		13.8	0.0	99.9	0.1	13.8	53.4	0.0		12.5	0.0	96.9	3.1	12.5	40.6	0.0		10.6	0.0
THOC5	6507.03727837355	82.1242170158609	93.6720593605736	0.189702850098537	0.0136485772625134	0.503894621671758		12.5	0.7	94.9	4.4	12.9	52.5	0.0		0.3	0.0	99.9	0.1	0.3	98.5	0.0		12.9	0.8	94.8	4.5	13.1	51.9	0.0		12.7	0.9	94.6	4.6	13.1	52.1	0.0		33.2	1.0	95.6	3.4	33.3	36.8	0.0		15.4	0.5
PTGS2	335.076996988346	3.44969694150715	4.14864598566643	0.262694154211949	0.0109890282764846	0.503208223234079		13.6	0.0	99.5	0.5	13.6	48.3	0.0		16.5	0.0	100.0	0.0	16.5	56.5	0.0		13.2	0.0	99.5	0.5	13.2	49.7	0.0		12.1	0.0	99.8	0.2	12.1	51.3	0.0		0.0	0.0	100.0	0.0	0.0	65.7	0.0		8.8	0.0
PPA2	276.0782677039	2.51272264427538	3.05689704207	0.277797084936786	0.0114775694873579	0.503160162194263		12.6	1.3	98.7	0.0	13.2	51.9	0.0		8.6	1.9	98.1	0.0	8.6	58.1	0.0		10.9	1.6	98.4	0.0	11.9	51.9	0.0		11.1	1.4	98.6	0.0	11.7	52.0	0.0		9.9	4.9	95.1	0.0	9.9	48.8	0.0		9.5	0.0
CDC42EP1	136.75369556345	3.37581260048423	3.71194640822786	0.135033061750223	0.00574720141568772	0.50162674503421		14.0	0.0	100.0	0.0	14.0	57.7	0.0		28.1	0.0	100.0	0.0	28.1	47.4	0.0		15.4	0.0	100.0	0.0	15.4	59.0	0.0		19.2	0.0	100.0	0.0	19.2	55.6	0.0		18.2	0.0	100.0	0.0	18.2	63.6	0.0		16.2	0.0
LACC1	437.212825182688	5.95309949413365	6.44131876721893	0.112804024809353	0.00388955902215995	0.501076028546349		12.4	0.0	100.0	0.0	12.4	54.4	0.0		19.6	0.0	100.0	0.0	19.6	48.0	0.0		11.9	0.0	100.0	0.0	11.9	53.3	0.0		11.2	0.0	100.0	0.0	11.2	53.6	0.0		18.2	0.0	100.0	0.0	18.2	63.6	0.0		1.8	0.0
SLC2A11	328.929469214575	4.80911803213849	5.3495698236225	0.152149997125389	0.00276277430344755	0.500770453761733		16.5	0.0	100.0	0.0	16.5	42.3	0.0		16.0	0.0	100.0	0.0	16.0	39.8	0.0		12.5	0.0	100.0	0.0	12.5	50.7	0.0		12.4	0.0	100.0	0.0	12.4	48.8	0.0		7.7	0.0	100.0	0.0	7.7	77.6	0.0		14.2	0.0
UTP3	3004.72649995127	47.3008758428149	47.9277786238832	0.0189752509703171	0.000804869228169021	0.5002245782061		16.0	1.3	98.7	0.0	16.2	48.0	0.0		13.3	0.7	99.3	0.0	13.3	42.0	0.0		14.9	1.5	98.4	0.1	15.0	49.1	0.0		14.0	1.4	98.5	0.1	14.2	52.1	0.0		42.2	0.4	99.6	0.0	42.4	33.3	0.0		23.2	1.3
EXOC6	359.931896570393	3.87880094322734	4.36699577438571	0.168976378184969	-0.001989372942587	0.499445719978212		16.2	0.0	100.0	0.0	16.2	46.7	0.0		13.1	0.0	100.0	0.0	13.1	57.3	0.0		17.1	0.0	100.0	0.0	17.1	44.9	0.0		18.4	0.0	99.8	0.2	18.4	46.8	0.0		15.2	0.0	100.0	0.0	15.2	36.8	0.0		18.6	0.0
TLR9	176.735378228396	2.58483172974613	2.94772214771036	0.186155840365444	-0.00216388803341113	0.499412140527548		12.0	1.1	98.9	0.0	12.5	50.2	0.0		6.7	0.0	100.0	0.0	6.7	54.7	0.0		10.8	0.5	99.5	0.0	11.3	52.4	0.0		12.7	0.3	99.6	0.1	12.9	56.4	0.0		15.4	0.0	100.0	0.0	15.4	53.8	0.0		23.5	0.0
PCDHGA7	394.399133397384	4.95378001696804	5.3495698236225	0.109826109142221	-0.00257881859596704	0.499278341478217		14.5	0.2	99.8	0.0	14.5	50.2	0.0		13.4	0.8	99.2	0.0	13.4	44.8	0.0		13.9	0.1	99.9	0.0	13.9	46.2	0.0		11.8	0.1	99.9	0.0	11.8	53.6	0.0		7.4	0.0	100.0	0.0	7.4	63.0	0.0		12.3	1.2
GMPR	198.993762888443	2.72727464513548	3.05689704207	0.161804580936239	-0.00623370968407999	0.498231478851478		13.2	1.4	98.6	0.0	13.3	50.5	0.0		16.7	1.4	98.6	0.0	16.7	55.6	0.0		11.2	2.2	97.8	0.0	12.1	49.1	0.0		11.9	1.6	98.4	0.0	12.3	46.4	0.0		24.1	0.0	100.0	0.0	24.1	55.2	0.0		13.8	1.5
FIGN	599.858788416544	7.25416972982353	8.29729197133286	0.192587944154588	-0.00680466417174079	0.498041321493315		18.6	0.0	100.0	0.0	18.6	52.3	0.0		17.4	0.0	100.0	0.0	17.4	43.9	0.0		17.5	0.0	100.0	0.0	17.5	50.4	0.0		19.6	0.0	100.0	0.0	19.6	48.8	0.0		12.0	0.0	100.0	0.0	12.0	44.6	0.0		6.6	0.0
MYH9	478.627389472465	12.8569315160284	12.6642877457186	-0.0216954116708441	-0.00819144701645715	0.497590788597335		11.1	0.2	99.8	0.0	11.2	60.9	0.0		8.1	0.5	99.5	0.0	8.1	58.4	0.0		13.2	0.3	99.7	0.0	13.2	60.0	0.0		12.2	0.2	99.8	0.0	12.3	56.7	0.0		11.5	0.0	100.0	0.0	11.5	72.3	0.0		7.8	0.0
RRM2B	141.061907929546	1.93673758828542	2.18349788719286	0.16890355837444	-0.0173755387494315	0.49525427831577		14.9	0.0	100.0	0.0	14.9	52.6	0.0		10.9	0.0	100.0	0.0	10.9	41.1	0.0		17.4	0.0	100.0	0.0	17.4	50.3	0.0		13.4	0.0	100.0	0.0	13.4	51.7	0.0		15.1	0.0	100.0	0.0	15.1	74.0	0.0		18.3	0.0
UBE2T	21.3263034234367	4.45878032420967	3.60277151386821	-0.303745707156838	-0.0172987064581245	0.495002826824598		1.6	44.9	55.1	0.0	8.7	18.9	0.0		0.0	46.0	54.0	0.0	0.0	0.0	0.0		1.9	32.4	67.6	0.0	1.9	21.0	0.0		6.1	35.7	64.3	0.0	14.3	32.7	0.0		2.2	41.3	58.7	0.0	2.2	0.0	0.0		3.1	41.5
RPS6KA3	229.438988144338	2.65649700132885	2.83854725335071	0.093917306107258	-0.0202043918154724	0.494577267034036		12.6	0.0	100.0	0.0	12.6	49.3	0.0		17.9	0.0	100.0	0.0	17.9	51.3	0.0		16.1	0.0	100.0	0.0	16.1	49.6	0.0		13.1	0.0	100.0	0.0	13.1	49.0	0.0		14.9	0.0	100.0	0.0	14.9	46.8	0.0		14.6	0.0
TCAF2	299.950008349496	3.58858934579216	4.25782088002607	0.243579026997997	-0.0197821172469092	0.494491747584205		10.7	1.6	98.4	0.0	12.2	50.6	0.0		17.3	0.0	99.7	0.3	17.3	53.7	0.0		11.8	1.3	98.7	0.0	13.0	53.5	0.0		12.1	0.8	99.2	0.0	12.8	50.1	0.0		14.2	1.8	98.2	0.0	15.9	51.3	0.0		7.1	0.0
PIK3R3	335.107288397931	4.52467601524785	4.69452045746464	0.0525927038174115	-0.0219693363627197	0.494040845464146		10.2	0.0	99.5	0.5	10.2	54.3	0.0		16.3	0.0	100.0	0.0	16.3	58.5	0.0		13.4	0.0	98.8	1.2	13.4	53.0	0.0		12.7	0.0	99.1	0.9	12.7	53.9	0.0		21.8	0.0	100.0	0.0	21.8	43.6	0.0		6.1	0.0
PRRC1	147.701117007209	2.51139120261125	2.62019746463143	0.0600188217348372	-0.0222210224561673	0.493941196904702		19.5	0.0	100.0	0.0	19.5	60.7	0.0		26.1	0.0	100.0	0.0	26.1	47.8	0.0		21.8	0.0	100.0	0.0	21.8	55.7	0.0		19.6	0.0	100.0	0.0	19.6	59.8	0.0		36.4	0.0	100.0	0.0	36.4	45.5	0.0		25.3	0.0
CENPM	437.332947613474	6.60962609946715	7.42389281645571	0.166418693729525	-0.024524206694433	0.49331511641304		8.8	4.4	51.2	44.4	16.9	47.8	0.0		10.3	4.6	54.8	40.7	16.8	54.1	0.0		7.6	4.5	51.5	43.9	14.0	50.8	0.0		7.0	4.1	47.0	48.9	14.7	50.7	0.0		9.8	4.6	48.3	47.2	19.6	47.4	0.0		15.4	4.3
EIF2S2	2544.01457726825	454.115715069363	371.085465928426	-0.291272928802004	-0.02919334068371	0.491416851689028		11.9	4.3	85.4	10.3	12.7	52.8	0.0		0.3	0.1	99.8	0.1	0.3	99.3	0.0		12.5	4.1	85.3	10.5	13.8	52.9	0.0		11.7	5.1	84.6	10.3	13.4	53.4	0.0		84.5	0.4	98.8	0.7	84.6	9.3	0.0		12.2	3.6
SLC12A3	61.6078201722385	9.77976297685211	8.29729197133286	-0.235848395232351	-0.030488753748246	0.49125875616326		19.3	2.6	97.4	0.0	19.3	42.8	0.0		26.1	0.0	100.0	0.0	26.1	47.8	0.0		15.9	2.9	97.1	0.0	15.9	40.2	0.0		14.0	1.9	98.1	0.0	14.0	39.7	0.0		0.0	0.0	100.0	0.0	0.0	33.3	0.0		20.0	0.0
TOP3B	1335.14656603427	20.6901929990581	21.0707546114111	0.0262320615513213	-0.031421284551401	0.491087658146879		12.5	0.0	100.0	0.0	12.5	55.9	0.0		11.4	0.0	100.0	0.0	11.4	56.3	0.0		13.3	0.0	100.0	0.0	13.3	57.0	0.0		11.4	0.0	100.0	0.0	11.4	54.3	0.0		6.6	0.0	100.0	0.0	6.6	38.4	0.0		10.7	0.0
DDX19B	958.960521265436	16.0244055100851	17.3588082031832	0.115052057875937	-0.0326946825937312	0.490800250103087		12.2	1.4	98.6	0.0	12.3	53.1	0.0		2.3	0.2	99.8	0.0	2.3	93.1	0.0		10.5	1.3	98.7	0.0	10.6	50.9	0.0		11.3	1.2	98.8	0.0	11.5	52.4	0.0		16.0	0.6	99.4	0.0	16.0	50.5	0.0		23.5	0.7
FEM1C	155.975005201053	2.36894828722191	2.62019746463143	0.142566507649099	-0.0337376338779867	0.490685273383178		14.8	0.0	100.0	0.0	14.8	52.1	0.0		14.5	0.0	100.0	0.0	14.5	58.0	0.0		11.6	0.0	100.0	0.0	11.6	50.6	0.0		11.7	0.0	100.0	0.0	11.7	51.1	0.0		0.0	0.0	100.0	0.0	0.0	70.6	0.0		11.9	0.0
SLC7A4	159.883361939191	2.00751523209205	2.2926727815525	0.187252345205162	-0.039783319488233	0.489159843845024		15.4	1.7	97.5	0.8	16.6	48.5	0.0		13.3	0.0	95.6	4.4	13.3	60.0	0.0		13.0	1.4	98.2	0.4	14.2	49.4	0.0		14.1	1.6	97.7	0.7	15.4	50.5	0.0		4.3	0.0	100.0	0.0	4.3	17.4	0.0		20.5	0.0
SLC11A2	358.297783682686	4.01636190584823	4.36699577438571	0.119326831566206	-0.0429071251622511	0.488167101482191		13.7	2.9	97.1	0.0	14.7	56.5	0.0		14.0	1.8	98.2	0.0	14.0	45.8	0.0		10.8	2.9	97.1	0.0	12.0	55.9	0.0		10.8	1.8	98.2	0.0	11.7	58.1	0.0		25.0	0.0	100.0	0.0	25.0	65.0	0.0		21.5	4.0
PPP1R15A	5612.71281581658	164.435956070755	156.993498089166	-0.0668001970747511	-0.0436945685426259	0.487335549850202		15.2	6.9	87.7	5.4	16.9	50.7	0.0		9.4	5.0	59.5	35.6	11.0	66.2	0.0		15.5	6.7	88.2	5.1	17.2	50.3	0.0		13.7	6.5	88.0	5.5	15.5	51.8	0.0		74.0	2.6	95.7	1.7	74.4	14.4	0.0		24.8	5.7
SIGLEC6	352.61115830471	4.52378838747176	4.585345563105	0.0192872761326011	-0.051532459328715	0.486087001257471		17.9	2.3	93.9	3.8	18.3	43.7	0.0		14.8	0.0	94.0	6.0	15.1	48.0	0.0		17.7	1.2	94.8	3.9	18.2	46.5	0.0		17.0	1.7	94.8	3.6	17.7	47.7	0.0		8.5	6.5	89.1	4.4	8.5	41.6	0.0		16.5	0.0
OTULIN	703.884334834261	8.19425072427159	8.73399154877143	0.0914882854955126	-0.0513934346088289	0.485875120596389		10.7	0.0	100.0	0.0	10.7	50.3	0.0		15.4	0.0	100.0	0.0	15.4	51.3	0.0		13.0	0.0	100.0	0.0	13.0	47.6	0.0		13.7	0.0	100.0	0.0	13.7	46.4	0.0		10.1	0.0	100.0	0.0	10.1	59.5	0.0		12.7	0.0
FERMT2	468.326564347083	6.2481930443373	6.65966855593821	0.091303524131947	-0.0537616099377958	0.485438103155029		15.7	0.9	98.3	0.7	15.7	50.5	0.0		15.2	0.8	99.2	0.0	15.2	47.4	0.0		14.5	0.6	98.4	1.0	14.6	50.1	0.0		14.9	1.0	98.5	0.5	14.9	48.8	0.0		90.3	0.0	99.8	0.2	90.3	5.4	0.0		94.3	0.1
EEF2K	181.58187054807	2.2247301162804	2.40184767591214	0.108173964639671	-0.053263194350516	0.484933649355117		9.9	0.3	99.7	0.0	10.0	49.0	0.0		0.0	0.0	100.0	0.0	0.0	56.9	0.0		8.7	1.6	98.4	0.0	9.6	49.8	0.0		7.9	0.4	99.6	0.0	8.0	50.9	0.0		7.7	0.0	100.0	0.0	7.7	23.1	0.0		3.3	0.0
ACSM3	896.835748682622	12.1353968474328	12.9918124287975	0.0979911389897049	-0.0563908979384903	0.484751347261614		13.4	0.0	100.0	0.0	13.4	48.0	0.0		11.0	0.0	100.0	0.0	11.0	48.8	0.0		11.4	0.0	100.0	0.0	11.4	49.1	0.0		11.0	0.0	100.0	0.0	11.0	48.1	0.0		12.0	0.0	100.0	0.0	12.0	45.1	0.0		5.3	0.0
FFAR3	274.799359349512	3.51736788809749	3.93029619694714	0.15801579134617	-0.054184272444101	0.484607402952272		14.5	1.3	98.7	0.0	14.9	55.7	0.0		11.3	0.0	100.0	0.0	11.3	62.9	0.0		10.8	1.0	99.0	0.0	11.1	61.3	0.0		11.4	1.1	98.9	0.1	11.5	59.5	0.0		11.7	0.0	100.0	0.0	11.7	60.0	0.0		16.5	8.2
ZSCAN29	51.0910097146895	8.55479615162536	6.44131876721893	-0.406629411195853	-0.0566510866377186	0.483940756975342		3.4	0.0	100.0	0.0	3.4	44.9	0.0		0.0	0.0	100.0	0.0	0.0	0.0	0.0		3.8	0.0	100.0	0.0	3.8	46.3	0.0		4.8	0.0	100.0	0.0	4.8	40.8	0.0		0.0	0.0	100.0	0.0	0.0	9.1	0.0		5.6	0.0
KIF2C	551.550753033871	6.96706482960464	7.09636813337678	0.0263425425796585	-0.0596608944894677	0.48369528588444		12.9	1.4	98.6	0.0	13.1	55.7	0.0		13.2	1.1	98.9	0.0	13.5	54.6	0.0		11.3	1.3	98.7	0.0	11.5	57.8	0.0		11.9	1.1	98.9	0.0	12.1	56.3	0.0		12.2	0.0	100.0	0.0	12.2	52.2	0.0		12.8	1.8
RBFOX2	564.928728784631	5.82042048428122	6.8780183446575	0.238978906316294	-0.0599568327823995	0.483383233011413		8.8	0.1	68.0	32.0	13.6	55.5	0.0		4.7	0.0	67.5	32.5	12.4	46.5	0.0		11.4	0.0	67.9	32.1	15.8	56.3	0.0		11.0	0.0	68.1	31.9	15.1	53.9	0.0		0.2	0.0	50.7	49.3	0.4	1.3	0.0		0.9	0.0
CAPG	1077.63910744595	14.5871057534384	15.9395345765079	0.127497632809869	-0.0598314826385148	0.483344119792545		13.9	4.1	83.1	12.8	15.4	52.4	0.0		12.6	5.1	81.9	13.0	16.6	48.3	0.0		12.7	4.5	82.2	13.3	14.5	54.7	0.0		12.2	4.3	83.5	12.1	14.4	52.7	0.0		37.6	3.6	88.0	8.4	39.2	39.2	0.0		38.1	2.0
OS9	236.683813589951	2.51361027205146	2.72937235899107	0.116582173031313	-0.0619617939864678	0.482736222627041		13.7	0.0	100.0	0.0	13.7	60.6	0.0		20.7	0.0	100.0	0.0	20.7	44.2	0.0		13.0	0.0	100.0	0.0	13.0	58.5	0.0		14.7	0.0	100.0	0.0	14.7	58.4	0.0		6.7	0.0	100.0	0.0	6.7	43.1	0.0		11.2	0.0
NLRC4	281.922033640332	4.80867421825045	4.91287024618393	0.0306120352640858	-0.0624803088813195	0.482441137601194		17.8	0.9	96.3	2.9	18.0	48.3	0.0		13.2	1.3	92.1	6.6	13.2	53.9	0.0		15.4	0.9	98.1	0.9	15.4	49.4	0.0		15.3	1.2	97.5	1.3	15.3	50.0	0.0		10.7	0.0	100.0	0.0	10.7	48.2	0.0		14.6	3.3
GRIPAP1	157.627470410554	23.3662178114608	18.0138575693411	-0.374402054642906	-0.063199602538891	0.482315673087887		17.9	0.0	100.0	0.0	17.9	55.1	0.0		12.5	0.0	100.0	0.0	12.5	65.6	0.0		11.3	0.0	100.0	0.0	11.3	54.2	0.0		11.1	0.0	100.0	0.0	11.1	55.7	0.0		13.3	0.0	100.0	0.0	13.3	53.3	0.0		0.0	0.0
DPEP1	263.924750491261	4.59589747294252	4.585345563105	-0.00328042148973439	-0.0728097749404989	0.479649377530075		9.3	1.8	98.2	0.0	9.8	63.2	0.0		10.0	0.0	100.0	0.0	10.0	72.7	0.0		10.5	1.8	98.1	0.1	10.7	61.4	0.0		8.8	1.7	98.3	0.0	9.1	63.9	0.0		9.5	0.0	100.0	0.0	9.5	57.1	0.0		7.1	2.9
MAPK6	229.665109976367	3.23115061565468	3.38442172514893	0.0658653841491788	-0.0737275526863791	0.47928575402197		14.6	0.0	100.0	0.0	14.6	49.8	0.0		12.3	0.0	100.0	0.0	12.3	58.5	0.0		14.5	0.0	100.0	0.0	14.5	48.9	0.0		14.4	0.0	100.0	0.0	14.4	49.4	0.0		19.4	0.0	100.0	0.0	19.4	44.4	0.0		13.4	0.0
PKN3	208.37017883542	3.73902091116625	3.71194640822786	-0.0103458052095521	-0.0776561122716604	0.477928239137261		12.6	1.9	92.8	5.3	14.7	51.8	0.0		22.9	0.0	96.9	3.1	24.0	42.7	0.0		11.4	0.7	94.3	5.0	12.4	50.0	0.0		10.5	1.2	93.4	5.4	11.6	56.0	0.0		1.1	0.0	100.0	0.0	1.1	98.2	0.0		0.8	0.5
ZNF454	226.822225198341	2.22517393016844	2.40184767591214	0.1078925133867	-0.0807622478857083	0.477301710906296		13.3	0.0	100.0	0.0	13.3	53.9	0.0		32.7	0.0	100.0	0.0	32.7	39.3	0.0		15.1	0.0	100.0	0.0	15.1	50.3	0.0		16.1	0.0	100.0	0.0	16.1	44.2	0.0		44.4	0.0	100.0	0.0	44.4	22.2	0.0		29.4	0.0
TOR1AIP1	2036.82901617437	22.7675982471807	24.7827010196389	0.122094246775736	-0.0835694602627652	0.477214120297563		17.1	0.0	99.9	0.1	17.1	51.0	0.0		17.3	0.0	100.0	0.0	17.3	48.0	0.0		16.4	0.0	99.9	0.1	16.4	49.9	0.0		17.5	0.0	99.9	0.1	17.5	50.5	0.0		9.3	0.0	100.0	0.0	9.3	31.4	0.0		21.1	0.0
BTBD10	221.780554875618	11.7899410922724	9.60739070364857	-0.293956552951401	-0.0835800897096619	0.476651350243998		21.8	0.5	99.5	0.0	22.0	42.0	0.0		59.7	0.0	100.0	0.0	59.7	18.5	0.0		23.6	0.2	99.8	0.0	23.6	43.8	0.0		25.2	0.6	99.4	0.0	25.4	41.1	0.0		75.6	0.0	100.0	0.0	75.6	15.4	0.0		62.6	0.5
CNTROB	149.98730354151	1.7208541457612	1.85597320411393	0.106082445517489	-0.0894885685485903	0.476178779783734		6.8	0.2	99.8	0.0	7.1	58.6	0.0		8.8	0.0	100.0	0.0	8.8	61.8	0.0		6.9	0.6	99.4	0.0	7.0	55.6	0.0		9.5	0.5	99.5	0.0	9.9	56.3	0.0		0.0	0.0	100.0	0.0	0.0	60.0	0.0		5.7	0.0
SLC16A1	331.283470227425	4.66711893063719	4.80369535182428	0.0411775834377295	-0.0835044770099507	0.475899980938104		13.9	0.0	99.7	0.3	13.9	48.4	0.0		9.7	0.0	100.0	0.0	9.7	48.5	0.0		12.2	0.0	99.8	0.2	12.2	51.7	0.0		10.2	0.0	99.6	0.4	10.2	50.4	0.0		9.1	0.0	100.0	0.0	9.1	54.5	0.0		12.8	0.0
ZFAND5	231.232519731626	2.36850447333387	2.72937235899107	0.200643922467459	-0.0879856896766357	0.475890167107009		19.4	0.4	99.6	0.0	19.4	50.4	0.0		12.3	0.0	100.0	0.0	12.3	72.9	0.0		20.6	0.5	99.5	0.0	20.6	49.1	0.0		20.1	0.6	99.4	0.0	20.1	50.8	0.0		19.6	0.0	100.0	0.0	19.6	52.2	0.0		18.3	0.0
GLIS2	433.824172110448	7.40903943407804	7.20554302773643	-0.0399062597673745	-0.0861742375100666	0.47530925625574		12.7	2.3	97.3	0.4	12.8	55.5	0.0		17.7	1.3	98.7	0.0	17.7	51.9	0.0		13.4	1.6	98.2	0.3	13.6	55.6	0.0		11.1	1.9	97.9	0.2	11.5	61.5	0.0		5.6	0.0	100.0	0.0	5.6	61.1	0.0		13.0	5.6
GBP7	160.075464683405	3.80713567164463	3.60277151386821	-0.0785383786321895	-0.0907743015201509	0.474946704016638		19.5	1.2	98.6	0.1	19.5	45.4	0.0		2.7	0.5	99.5	0.0	2.7	9.9	0.0		18.3	1.0	98.8	0.2	18.3	46.5	0.0		18.4	1.9	97.5	0.6	18.5	45.0	0.0		11.1	0.0	100.0	0.0	11.1	44.4	0.0		14.3	0.0
POLR2C	5796.34546829077	124.176895683672	120.201558689967	-0.0469219631636856	-0.0963310818343558	0.47349980752502		9.5	1.2	42.9	55.9	16.8	49.4	0.0		4.6	0.5	26.2	73.3	9.6	46.0	0.0		8.3	1.3	42.7	56.0	14.9	50.5	0.0		9.0	1.2	42.5	56.3	16.1	50.6	0.0		51.0	0.3	71.3	28.4	55.4	26.0	0.0		24.1	1.3
P2RX6	346.232909657363	5.16966345949226	5.02204514054357	-0.0413892059498912	-0.0958083937067268	0.47300637427128		8.7	2.2	97.6	0.3	9.2	63.7	0.0		12.0	2.1	97.9	0.0	13.7	62.8	0.0		9.8	1.8	98.0	0.2	10.2	60.4	0.0		9.7	2.3	97.5	0.1	10.3	56.7	0.0		16.2	2.0	98.0	0.0	16.2	50.5	0.0		7.4	1.7
PLA2G4D	234.109945165252	4.23268916226049	4.25782088002607	0.00844129343889952	-0.0922570638124922	0.47297450302877		15.8	0.0	99.5	0.5	15.8	54.1	0.0		11.3	0.0	98.1	1.9	11.3	58.5	0.0		13.8	0.0	99.3	0.7	13.8	56.7	0.0		13.5	0.0	98.5	1.5	13.5	56.1	0.0		20.0	0.0	100.0	0.0	20.0	44.0	0.0		79.7	0.0
NFIB	508.573658189499	6.03319722958916	6.44131876721893	0.0936818238357501	-0.0957898527951046	0.472808230424761		10.4	3.4	96.5	0.0	10.8	58.7	0.0		0.2	0.1	99.9	0.0	0.3	98.6	0.0		11.1	3.8	96.2	0.0	11.7	57.8	0.0		9.8	3.9	96.1	0.0	10.6	58.0	0.0		7.9	2.4	97.6	0.0	8.4	40.4	0.0		13.8	3.2
MAN1B1	162.636164853015	3.1577100885198	2.94772214771036	-0.0976770882735101	-0.102558798812505	0.471674467931446		15.6	0.0	99.7	0.3	15.6	58.9	0.0		2.4	0.0	100.0	0.0	2.4	68.3	0.0		13.5	0.0	99.8	0.2	13.5	56.4	0.0		14.4	0.0	99.8	0.2	14.4	59.3	0.0		11.1	0.0	100.0	0.0	11.1	61.1	0.0		7.8	0.0
GALNT15	100.817359697746	2.36850447333387	2.2926727815525	-0.04595974985745	-0.102666375104919	0.471617760555765		9.1	0.2	99.8	0.0	9.1	56.5	0.0		0.0	0.0	100.0	0.0	0.0	51.2	0.0		10.1	0.4	99.6	0.0	10.1	53.5	0.0		7.7	0.8	99.2	0.0	8.0	55.0	0.0		0.0	0.0	100.0	0.0	0.0	87.5	0.0		11.3	0.0
GGA1	270.847240322836	3.87746950156322	4.03947109130679	0.0583141929102426	-0.105228544362408	0.470715002419142		10.1	1.5	98.5	0.0	10.2	57.9	0.0		97.8	0.0	100.0	0.0	97.8	1.5	0.0		10.4	1.5	98.5	0.0	10.6	54.3	0.0		12.0	1.6	98.4	0.0	12.1	53.8	0.0		13.3	2.2	97.8	0.0	14.8	42.2	0.0		16.5	3.0
HECTD2	202.198340836479	2.72771845902352	2.62019746463143	-0.056953944546458	-0.11627318726919	0.468928172759623		14.3	2.4	97.6	0.0	15.1	48.4	0.0		4.5	2.7	97.3	0.0	7.3	58.2	0.0		12.2	1.4	98.6	0.0	12.8	52.2	0.0		13.0	3.3	96.7	0.0	14.0	48.7	0.0		89.3	0.0	100.0	0.0	89.3	4.4	0.0		91.1	0.0
OPTN	561.440102765841	113.209657483797	82.2086954528111	-0.461393974675878	-0.11364556679809	0.467456311958267		27.8	0.0	100.0	0.0	27.8	42.9	0.0		78.1	0.0	100.0	0.0	78.1	17.1	0.0		25.7	0.0	100.0	0.0	25.7	47.0	0.0		31.2	0.0	100.0	0.0	31.2	39.1	0.0		90.0	0.0	100.0	0.0	90.0	7.5	0.0		76.5	0.0
STAT1	307.427294884338	4.02257530028081	4.03947109130679	0.00597289149623837	-0.115607110558862	0.467185339692491		15.3	0.0	100.0	0.0	15.3	45.6	0.0		95.5	0.0	100.0	0.0	95.5	1.0	0.0		15.2	0.0	100.0	0.0	15.2	45.0	0.0		14.8	0.0	100.0	0.0	14.8	48.8	0.0		13.2	0.0	100.0	0.0	13.2	43.8	0.0		12.1	0.0
PIAS3	204.742372365927	3.23203824343076	3.05689704207	-0.0791176162331204	-0.124676215759706	0.465537608726985		12.0	0.0	100.0	0.0	12.0	55.1	0.0		27.3	0.0	100.0	0.0	27.3	42.0	0.0		12.9	0.0	100.0	0.0	12.9	55.5	0.0		10.5	0.0	100.0	0.0	10.5	57.0	0.0		15.2	0.0	100.0	0.0	15.2	81.9	0.0		19.2	0.0
ACP5	107.825976422135	7.76159621144706	6.00461918978036	-0.367581153635846	-0.12878971872463	0.464137137718755		13.2	3.4	81.1	15.5	18.9	53.7	0.0		25.0	0.0	91.7	8.3	25.0	50.0	0.0		11.2	1.3	83.1	15.6	12.7	55.2	0.0		13.0	1.9	80.6	17.4	16.3	49.8	0.0		13.8	0.0	96.6	3.4	13.8	31.0	0.0		8.0	12.0
IVD	4906.82866580534	88.0369507888548	81.7719958753725	-0.106439584798982	-0.128780793532755	0.463167357594881		11.6	0.7	78.7	20.5	14.1	49.9	0.0		7.3	0.4	84.9	14.7	9.3	63.3	0.0		11.1	0.6	78.9	20.4	12.9	48.5	0.0		11.3	0.8	78.4	20.8	13.8	48.7	0.0		10.0	2.0	82.1	15.9	13.7	35.5	0.0		6.5	0.9
IRAK1	188.677415964158	2.22561774405648	2.18349788719286	-0.026953345652369	-0.138870080505601	0.462552659782134		10.7	0.8	99.2	0.0	11.4	52.4	0.0		19.3	0.0	100.0	0.0	19.3	53.5	0.0		8.1	0.5	99.5	0.0	8.5	54.0	0.0		8.7	0.9	99.1	0.0	9.2	53.1	0.0		4.6	0.0	100.0	0.0	4.6	49.2	0.0		19.9	0.0
USP16	167.755288136206	2.15350865858573	2.18349788719286	0.0195023242750151	-0.143137186403914	0.461234372436845		12.6	0.2	99.8	0.0	12.6	54.9	0.0		16.1	0.0	100.0	0.0	16.1	46.4	0.0		13.2	0.4	99.6	0.0	13.5	52.1	0.0		11.9	0.6	99.4	0.0	11.9	53.2	0.0		12.0	0.0	100.0	0.0	12.0	64.0	0.0		9.7	0.0
DZIP3	258.962996144781	3.23336968509488	3.27524683078929	0.0182842381455777	-0.143303659985875	0.461159866720567		11.7	0.1	99.9	0.0	11.8	55.1	0.0		7.8	0.0	100.0	0.0	7.8	48.1	0.0		11.0	0.2	99.8	0.0	11.0	57.5	0.0		13.1	0.4	99.6	0.0	13.1	54.6	0.0		20.0	0.0	100.0	0.0	20.0	50.0	0.0		11.7	0.0
UNC45A	194.801635727687	10.3459841273052	8.73399154877143	-0.243077764788063	-0.137811406484047	0.460868590961851		7.1	0.0	100.0	0.0	7.1	65.9	0.0		2.6	0.0	100.0	0.0	2.6	80.3	0.0		7.8	0.0	100.0	0.0	7.8	62.6	0.0		10.3	0.0	100.0	0.0	10.3	61.5	0.0		0.0	0.0	100.0	0.0	0.0	92.1	0.0		1.4	0.0
AZIN1	225.871616199622	3.23381349898293	3.38442172514893	0.064695011024288	-0.146679807391708	0.459585612768853		14.3	0.0	100.0	0.0	14.3	46.7	0.0		11.2	0.0	100.0	0.0	11.2	34.8	0.0		13.4	0.0	100.0	0.0	13.4	47.7	0.0		13.8	0.0	100.0	0.0	13.8	48.0	0.0		20.3	0.0	100.0	0.0	20.3	44.1	0.0		10.1	0.0
POC1B	65.8571464312108	11.1405155091476	7.31471792209607	-0.60357432351113	-0.145620330903722	0.458745311996454		37.4	0.5	99.5	0.0	37.4	44.9	0.0		94.7	0.0	100.0	0.0	94.7	5.3	0.0		41.4	1.7	98.3	0.0	41.4	40.4	0.0		41.6	0.2	99.8	0.0	41.6	40.4	0.0		94.3	0.0	100.0	0.0	94.3	2.3	0.0		90.3	0.0
RXFP1	239.059334481412	46.512557855405	32.2065938360946	-0.529576209194188	-0.149440656690275	0.458012740290984		8.6	5.2	93.5	1.3	10.5	44.8	0.0		11.4	1.9	98.1	0.0	12.4	19.6	0.0		9.2	2.2	96.7	1.1	10.0	46.9	0.0		8.6	5.9	92.5	1.6	11.4	38.3	0.0		0.0	0.0	100.0	0.0	0.0	1.3	0.0		6.2	0.0
ACVR1B	209.26076432009	2.08184338700302	2.18349788719286	0.0672034335591473	-0.157476691488996	0.456427137154669		15.7	0.6	99.4	0.0	15.9	46.6	0.0		27.3	0.0	100.0	0.0	27.3	45.5	0.0		16.3	1.0	99.0	0.0	16.7	51.4	0.0		15.3	1.1	98.9	0.0	15.6	48.9	0.0		95.7	0.2	99.8	0.0	95.9	1.5	0.0		42.4	1.1
CAMK2A	291.06863998458	3.66114224515096	3.49359661950857	-0.0666489134407433	-0.16000690382067	0.455753011988195		15.4	0.0	100.0	0.0	15.4	55.1	0.0		15.5	0.0	100.0	0.0	15.5	54.2	0.0		11.2	0.0	100.0	0.0	11.2	54.6	0.0		13.4	0.0	100.0	0.0	13.4	56.6	0.0		20.5	0.0	100.0	0.0	20.5	63.0	0.0		8.2	0.0
PRKCB	494.497216055969	6.75162520096845	6.98719323901714	0.0491206200064056	-0.153768344830109	0.455712514858465		13.9	0.0	100.0	0.0	13.9	48.1	0.0		10.9	0.0	100.0	0.0	10.9	50.2	0.0		14.0	0.0	100.0	0.0	14.0	48.6	0.0		14.3	0.0	100.0	0.0	14.3	47.7	0.0		11.5	0.0	100.0	0.0	11.5	54.8	0.0		5.3	0.0
RASGRP1	189.61919914006	1.79340704512	1.85597320411393	0.0481531671621894	-0.163359431386984	0.455501832500301		9.1	1.8	97.2	1.0	9.1	45.6	0.0		4.0	0.0	100.0	0.0	4.0	62.0	0.0		8.1	1.3	97.3	1.3	8.4	45.7	0.0		8.7	1.2	98.1	0.7	9.2	49.3	0.0		0.0	0.0	97.8	2.2	0.0	63.0	0.0		9.3	0.0
PPAT	223.713660957059	3.51914314364965	3.27524683078929	-0.102116328259699	-0.160745144777239	0.45510118811966		12.2	0.0	100.0	0.0	12.2	54.9	0.0		9.2	0.0	100.0	0.0	9.2	53.8	0.0		14.5	0.3	99.7	0.0	14.6	53.3	0.0		15.3	0.4	99.6	0.0	15.6	50.3	0.0		21.1	0.0	100.0	0.0	21.1	44.7	0.0		10.9	0.0
PDXK	880.893501655669	17.6953412647776	14.8477856329114	-0.252342411186052	-0.166502257546305	0.45443148282675		0.1	0.0	0.9	99.1	18.8	46.4	0.0		0.4	0.0	1.1	98.9	19.3	51.4	0.0		0.1	0.0	0.5	99.5	19.2	47.8	0.0		0.3	0.0	0.6	99.4	21.0	45.3	0.0		0.0	0.0	0.0	100.0	11.7	76.2	0.0		0.0	0.0
IL17RA	511.454911338983	14.2738158338251	12.7734626400782	-0.159629998114101	-0.164245741036865	0.453581003739137		8.0	0.8	99.2	0.0	8.5	59.9	0.0		5.9	0.0	100.0	0.0	5.9	77.1	0.0		9.3	1.2	98.8	0.0	10.0	63.9	0.0		8.6	0.6	99.4	0.0	8.7	63.2	0.0		10.2	2.5	97.5	0.0	12.7	65.6	0.0		2.4	0.3
DDX23	193.025217860561	2.51449789982754	2.40184767591214	-0.064807037245516	-0.175624756517097	0.453385357761071		15.6	0.0	100.0	0.0	15.6	52.7	0.0		6.8	0.0	100.0	0.0	6.8	52.5	0.0		12.6	0.0	100.0	0.0	12.6	57.6	0.0		14.4	0.0	100.0	0.0	14.4	54.3	0.0		4.0	0.0	100.0	0.0	4.0	80.0	0.0		16.3	0.0
HBS1L	365.666599451275	3.16347966906434	3.27524683078929	0.049325090042352	-0.174463921249485	0.451584365749972		26.4	0.0	100.0	0.0	26.4	36.2	0.0		22.6	0.0	100.0	0.0	22.6	40.1	0.0		20.5	0.1	99.9	0.0	20.5	45.7	0.0		23.5	0.1	99.9	0.0	23.6	43.1	0.0		19.4	0.0	98.9	1.1	19.4	40.9	0.0		17.3	0.0
PRKCA	263.609522949133	3.30636639834172	3.38442172514893	0.0331669875563963	-0.174212943233837	0.451401274612605		16.3	1.4	98.5	0.1	16.3	46.7	0.0		15.6	2.6	97.4	0.0	16.9	40.3	0.0		13.0	1.0	99.0	0.1	13.1	51.4	0.0		15.2	1.8	98.1	0.1	15.4	49.5	0.0		11.6	0.0	100.0	0.0	11.6	58.1	0.0		10.2	0.0
CSTF1	197.981742125747	2.29772682952724	2.18349788719286	-0.0719596630856324	-0.180750585988317	0.451027414184536		14.7	0.0	100.0	0.0	14.7	54.3	0.0		13.7	0.0	100.0	0.0	13.7	49.0	0.0		15.4	0.0	100.0	0.0	15.4	50.6	0.0		14.0	0.0	100.0	0.0	14.0	53.1	0.0		9.3	0.0	100.0	0.0	9.3	46.5	0.0		21.4	0.0
MCHR1	4416.78587516341	85.4591987386453	79.9160226712586	-0.0966924944294929	-0.176515712776252	0.450930646388302		7.3	8.1	57.3	34.6	16.1	46.9	0.0		5.6	6.3	59.6	34.1	11.9	44.0	0.0		7.5	8.2	57.8	34.0	15.9	46.8	0.0		7.6	8.2	57.8	34.0	15.8	47.5	0.0		1.0	0.6	6.2	93.1	1.5	95.2	0.0		17.4	1.6
D0.0JC27	182.861803241343	2.00795904598009	1.85597320411393	-0.110686435755575	-0.176182572378453	0.450532392359811		13.9	0.0	98.0	2.0	13.9	47.4	0.0		26.8	0.0	94.3	5.7	26.8	44.6	0.0		15.6	0.0	97.4	2.6	15.6	46.6	0.0		13.5	0.0	98.0	2.0	13.5	48.6	0.0		1.5	0.0	92.3	7.7	1.5	58.5	0.0		9.7	0.0
SGSM3	324.5053094181	4.59545365905448	4.47617066874536	-0.0375285066632443	-0.179088446826491	0.450421594877187		11.9	0.5	99.2	0.3	12.1	53.1	0.0		11.9	0.5	99.5	0.0	11.9	59.7	0.0		11.7	0.4	99.1	0.5	11.8	53.6	0.0		9.8	0.6	98.8	0.6	9.9	50.8	0.0		7.8	0.0	100.0	0.0	7.8	44.8	0.0		13.0	0.0
C3AR1	256.852799423575	4.02213148639277	4.03947109130679	0.00613011952488598	-0.175389346729024	0.449896225085753		16.9	0.0	100.0	0.0	16.9	44.9	0.0		17.1	0.0	100.0	0.0	17.1	48.7	0.0		12.7	0.0	100.0	0.0	12.7	50.5	0.0		15.3	0.0	100.0	0.0	15.3	46.2	0.0		13.8	0.0	100.0	0.0	13.8	34.5	0.0		18.5	0.0
PLK4	98.8065534808956	10.1358702653255	7.75141749953464	-0.384761059987961	-0.174844782470232	0.449738816607869		53.9	0.4	99.6	0.0	53.9	30.4	0.0		72.1	0.0	100.0	0.0	72.1	18.9	0.0		40.0	0.9	99.1	0.0	40.0	44.7	0.0		40.7	1.0	99.0	0.0	40.7	39.2	0.0		93.0	0.0	100.0	0.0	93.0	7.0	0.0		86.5	0.0
CGN	25.2207890601309	2.87326807162915	2.18349788719286	-0.388277244362502	-0.179695395470394	0.449567092760917		17.0	0.0	100.0	0.0	17.0	60.4	0.0		63.2	0.0	100.0	0.0	63.2	26.3	0.0		27.3	0.0	100.0	0.0	27.3	40.9	0.0		37.2	0.0	100.0	0.0	37.2	36.3	0.0		91.7	0.0	100.0	0.0	91.7	0.0	0.0		87.5	0.0
GRAP2	251.489791764877	2.65516555966472	2.72937235899107	0.0390422371285218	-0.18750275323037	0.449521431638881		17.4	4.9	95.0	0.1	18.6	50.1	0.0		22.1	6.9	93.1	0.0	22.1	35.9	0.0		16.6	5.3	94.7	0.0	17.7	49.7	0.0		15.2	5.7	94.3	0.0	16.2	50.6	0.0		22.2	3.1	96.9	0.0	22.2	46.3	0.0		16.8	0.6
ACSBG2	234.571132473323	2.58216884641788	2.40184767591214	-0.102382684386526	-0.194353706835507	0.448625877045006		11.4	2.9	97.1	0.0	12.3	49.1	0.0		5.9	2.4	97.6	0.0	6.2	57.8	0.0		9.1	3.1	96.9	0.0	10.2	50.1	0.0		11.2	3.3	96.7	0.0	12.3	47.0	0.0		13.4	1.7	98.3	0.0	13.4	62.6	0.0		14.9	2.8
ECI2	647.084448982433	7.39572501743679	7.09636813337678	-0.0592021022374063	-0.191941597017392	0.446552444677544		16.8	0.5	99.5	0.0	17.0	42.8	0.0		18.3	0.3	99.7	0.0	18.3	47.0	0.0		14.5	0.3	99.7	0.0	14.5	43.6	0.0		14.9	0.4	99.6	0.0	15.1	46.3	0.0		14.9	0.0	100.0	0.0	14.9	49.8	0.0		18.5	0.0
TBC1D9	893.62076235286	13.0643824946798	11.7908885908414	-0.147372527272041	-0.19613552431495	0.446412542860313		14.1	0.6	99.4	0.0	14.4	50.6	0.0		17.6	0.0	100.0	0.0	17.6	53.6	0.0		13.7	0.3	99.7	0.0	13.8	52.2	0.0		11.8	0.6	99.4	0.0	12.1	56.0	0.0		18.9	0.8	99.2	0.0	18.9	46.2	0.0		7.2	0.2
RXRG	191.503946402398	2.2972830156392	2.2926727815525	-0.00283634400158785	-0.195345053654344	0.445984702992779		9.9	7.8	92.2	0.0	12.5	53.7	0.0		4.7	8.9	91.1	0.0	7.7	54.4	0.0		10.4	8.7	91.3	0.0	12.4	48.7	0.0		9.8	7.6	92.4	0.0	12.0	54.7	0.0		3.6	10.8	89.2	0.0	8.4	51.8	0.0		9.2	5.7
EVI5	161.101975982763	6.68173518493791	5.45874471798214	-0.289254816418153	-0.191827317462747	0.445259273236091		17.7	0.5	99.5	0.0	18.1	52.5	0.0		7.6	0.0	100.0	0.0	7.6	55.7	0.0		17.7	0.3	99.7	0.0	17.9	55.3	0.0		13.6	1.8	98.2	0.0	14.4	53.0	0.0		38.5	3.8	96.2	0.0	42.3	46.2	0.0		17.3	0.0
TBP	404.141667200702	4.7441099688764	4.36699577438571	-0.118197550188107	-0.20136613280393	0.443544793092903		9.7	0.7	99.3	0.0	9.9	58.5	0.0		4.7	0.4	99.6	0.0	4.7	64.4	0.0		11.8	0.6	99.4	0.0	12.2	54.2	0.0		9.3	0.4	99.6	0.0	9.5	57.8	0.0		10.5	0.0	100.0	0.0	10.5	56.2	0.0		9.5	0.0
ARHGAP11B	275.829119105843	3.01482335924241	2.83854725335071	-0.0854598310193758	-0.208231275037359	0.443262302144993		0.2	0.1	1.7	98.2	27.5	41.3	0.0		0.0	0.0	0.0	100.0	8.7	65.2	0.0		1.3	0.0	2.6	97.4	27.5	45.2	0.0		1.4	0.1	4.8	95.1	25.8	45.7	0.0		0.0	0.0	0.0	100.0	9.1	63.6	0.0		3.7	0.0
ATP5B	142.269288242664	14.4473257213773	10.9174894359643	-0.402553478379258	-0.201428593587816	0.443254775268605		21.9	1.5	98.5	0.0	21.9	42.5	0.0		62.9	0.0	100.0	0.0	62.9	25.7	0.0		17.6	1.5	98.5	0.0	17.6	38.7	0.0		26.0	2.2	97.8	0.0	26.0	38.9	0.0		87.2	0.0	100.0	0.0	87.2	8.5	0.0		68.0	0.0
UIMC1	678.607954138568	20.7110522517961	17.1404584144639	-0.27227154962406	-0.205156292536134	0.443059970705624		16.5	0.0	98.8	1.1	16.5	49.3	0.0		31.8	0.0	99.1	0.9	31.8	39.2	0.0		19.1	0.0	99.3	0.7	19.1	46.8	0.0		17.7	0.0	99.5	0.5	17.7	48.2	0.0		3.8	0.0	99.9	0.1	3.8	7.3	0.0		28.8	0.0
CADPS	419.152545540538	18.1080241526403	13.5376869005957	-0.418307345873918	-0.210535109881338	0.442747059838468		11.5	0.0	100.0	0.0	11.5	44.9	0.0		7.2	0.0	100.0	0.0	7.2	38.3	0.0		14.0	0.0	100.0	0.0	14.0	42.2	0.0		12.5	0.0	100.0	0.0	12.5	44.9	0.0		12.1	0.0	100.0	0.0	12.1	26.4	0.0		10.7	0.0
BCAR3	324.1363421702	4.95333620308	4.47617066874536	-0.144599413137997	-0.216999081074613	0.441659398101549		14.0	0.3	99.7	0.0	14.0	55.3	0.0		15.7	0.6	99.4	0.0	16.3	50.3	0.0		14.9	0.2	99.8	0.0	15.1	53.1	0.0		16.8	0.3	99.7	0.0	17.0	50.9	0.0		18.3	0.5	99.5	0.0	18.8	47.3	0.0		14.0	0.0
PIGQ	289.467343078214	4.66445604730894	4.14864598566643	-0.16716717215097	-0.209933226438794	0.441103243598504		7.7	2.9	85.7	11.3	9.6	55.7	0.0		18.6	1.4	90.0	8.6	20.0	52.1	0.0		10.4	2.6	87.7	9.7	11.7	50.3	0.0		8.3	2.8	86.4	10.8	9.6	51.9	0.0		13.0	0.0	94.4	5.6	13.0	51.9	0.0		4.0	2.0
ZNF184	202.498056014039	2.58926986862655	2.40184767591214	-0.106269522980745	-0.217525171621882	0.440429465210827		20.7	2.1	97.9	0.0	21.4	47.6	0.0		25.9	1.7	98.3	0.0	25.9	67.2	0.0		24.2	2.5	97.5	0.0	24.5	46.8	0.0		19.2	4.8	95.2	0.0	20.2	48.5	0.0		13.5	0.0	100.0	0.0	13.5	48.6	0.0		19.6	1.8
STAT4	176.959517351006	4.16501821567016	3.38442172514893	-0.295471661953176	-0.220872014699663	0.438665041429062		11.3	0.1	99.9	0.0	11.3	61.5	0.0		6.8	0.0	100.0	0.0	6.8	72.9	0.0		16.8	0.3	99.7	0.0	16.8	54.9	0.0		14.9	0.3	99.7	0.0	15.0	52.9	0.0		26.5	0.0	100.0	0.0	26.5	51.0	0.0		51.8	0.7
CDC5L	147.512451190695	2.44061355880462	2.18349788719286	-0.157196301867943	-0.228039343221509	0.438042886334554		12.7	0.0	100.0	0.0	12.7	53.1	0.0		18.0	0.0	100.0	0.0	18.0	56.0	0.0		12.5	0.0	100.0	0.0	12.5	51.4	0.0		14.7	0.0	100.0	0.0	14.7	50.2	0.0		11.1	0.0	100.0	0.0	11.1	61.1	0.0		5.4	0.0
FAM208B	148.633317150114	2.65649700132885	2.2926727815525	-0.20827133323721	-0.225949333746051	0.437797093623397		15.4	0.0	100.0	0.0	15.4	42.5	0.0		10.9	0.0	100.0	0.0	10.9	41.3	0.0		15.8	0.0	100.0	0.0	15.8	44.9	0.0		12.8	0.0	100.0	0.0	12.8	45.1	0.0		70.3	0.0	100.0	0.0	70.3	6.8	0.0		80.3	0.0
YPEL3	48.8628451163522	4.60077942571098	3.27524683078929	-0.484011083386242	-0.219658795060435	0.437407873016985		4.9	2.0	46.8	51.2	12.0	46.2	0.0		6.7	0.0	80.0	20.0	11.7	80.0	0.0		7.0	3.1	49.5	47.4	15.3	48.4	0.0		6.3	3.1	48.1	48.8	14.6	48.9	0.0		2.0	0.0	92.0	8.0	2.0	88.0	0.0		2.3	2.3
ZNF626	263.579638954197	2.44105737269266	2.18349788719286	-0.157453359431903	-0.230208323037579	0.436917605009366		14.6	0.0	100.0	0.0	14.6	42.5	0.0		18.7	0.0	100.0	0.0	18.7	43.7	0.0		12.9	0.0	100.0	0.0	12.9	40.2	0.0		23.7	0.0	100.0	0.0	23.7	40.7	0.0		0.0	0.0	100.0	0.0	0.0	23.5	0.0		11.5	0.0
WWP1	405.700769104851	4.30834875883558	3.8211213025875	-0.171030131216647	-0.226577966648841	0.436882872950262		9.6	1.7	98.1	0.2	9.9	49.4	0.0		10.4	0.9	99.1	0.0	10.4	49.1	0.0		12.7	1.1	98.5	0.4	12.8	51.3	0.0		11.3	0.9	98.9	0.3	11.5	50.7	0.0		4.7	1.6	96.9	1.6	4.7	46.9	0.0		11.1	0.6
TCN2	141.683626709183	3.01881768423479	2.40184767591214	-0.323813586515993	-0.233888413137516	0.43529151969329		12.2	0.3	99.0	0.8	12.3	63.8	0.0		10.8	0.0	98.7	1.3	10.8	70.9	0.0		13.3	0.2	99.1	0.7	13.3	58.8	0.0		12.3	1.4	98.3	0.3	12.6	61.4	0.0		6.2	0.0	100.0	0.0	6.2	79.7	0.0		9.4	0.0
PCOLCE2	172.308243210714	2.65694081521689	2.2926727815525	-0.208507888313111	-0.244144623017268	0.433136794470225		12.9	2.6	97.4	0.0	13.1	50.9	0.0		11.5	1.6	98.4	0.0	11.5	31.1	0.0		17.8	4.7	95.3	0.0	18.8	48.9	0.0		17.1	3.5	96.5	0.0	17.4	48.4	0.0		86.3	0.0	100.0	0.0	86.3	8.5	0.0		87.9	1.4
RANGAP1	264.711791582012	4.09512819963961	3.38442172514893	-0.271349517780333	-0.257360047897316	0.431555573451853		13.1	1.3	98.5	0.2	13.6	57.0	0.0		12.7	1.2	98.8	0.0	12.7	52.7	0.0		9.4	1.2	98.8	0.0	9.6	60.5	0.0		11.1	2.0	98.0	0.0	11.8	54.8	0.0		10.8	0.0	100.0	0.0	10.8	59.7	0.0		14.5	0.0
RPA1	1826.83879013047	421.854189140789	264.749118822134	-0.672017091067397	-0.245035318951821	0.431379845415072		16.3	0.0	100.0	0.0	16.3	48.2	0.0		2.9	0.0	100.0	0.0	2.9	89.0	0.0		16.8	0.0	100.0	0.0	16.8	47.2	0.0		15.7	0.0	100.0	0.0	15.7	49.8	0.0		59.7	0.0	100.0	0.0	59.7	33.0	0.0		87.4	0.0
PIK3R5	904.171143490949	15.2908878665124	13.1009873231571	-0.222210867103947	-0.255302350041002	0.430470567652618		13.4	0.3	99.7	0.0	13.4	53.0	0.0		9.1	0.0	100.0	0.0	9.1	40.7	0.0		13.6	0.3	99.7	0.0	13.7	51.0	0.0		11.7	0.3	99.7	0.0	11.7	53.0	0.0		33.3	0.0	100.0	0.0	33.3	28.6	0.0		9.5	0.3
CCDC120	582.204849711768	11.0533167514834	9.49821580928893	-0.217687618979589	-0.252846064578656	0.427117053438878		12.5	0.0	100.0	0.0	12.5	59.6	0.0		12.7	0.0	100.0	0.0	12.7	58.4	0.0		16.3	0.0	100.0	0.0	16.3	52.6	0.0		14.3	0.0	100.0	0.0	14.3	56.4	0.0		47.1	0.0	100.0	0.0	47.1	33.5	0.0		69.7	0.0
FHL1	112.053007064435	2.15395247247377	1.74679830975429	-0.294664637279426	-0.267494606332723	0.426450377744503		7.3	1.4	94.4	4.2	7.8	64.6	0.0		7.3	2.1	92.2	5.7	7.8	66.0	0.0		9.1	0.8	96.6	2.6	9.3	63.7	0.0		6.5	0.9	96.2	2.9	6.8	66.3	0.0		9.4	7.1	92.9	0.0	9.4	54.1	0.0		35.1	3.1
NGEF	147.630714499533	2.51227883038734	2.18349788719286	-0.19812259019618	-0.272309649620183	0.424766921855991		11.6	0.2	99.2	0.7	11.7	56.0	0.0		11.5	0.0	100.0	0.0	11.5	51.7	0.0		13.9	0.6	99.0	0.4	14.3	51.5	0.0		12.2	0.5	99.4	0.1	12.5	53.6	0.0		0.0	0.0	100.0	0.0	0.0	60.7	0.0		6.7	0.0
POLR2H	508.071079920273	8.25748353198152	6.98719323901714	-0.239411398557412	-0.279909393529175	0.423307998228118		5.1	8.3	51.9	39.8	10.0	51.0	0.0		4.7	8.4	39.4	52.2	11.8	57.5	0.0		6.3	8.9	48.6	42.4	11.6	54.3	0.0		5.1	8.7	48.7	42.6	11.4	52.8	0.0		12.3	10.2	48.3	41.5	18.6	52.2	0.0		13.6	8.0
MANF	523.909292812618	12.0155884403336	8.51564176005214	-0.49426503177808	-0.288238616354101	0.420940019283461		7.7	0.0	58.6	41.4	10.9	50.2	0.0		5.2	0.0	60.7	39.3	6.4	50.3	0.0		7.8	0.0	59.1	40.9	12.3	49.2	0.0		8.4	0.0	59.8	40.2	11.2	51.9	0.0		5.8	0.0	44.2	55.8	9.6	65.4	0.0		12.9	0.0
KATNB1	3821.77315116051	194.364755709551	142.036537561895	-0.452367852549867	-0.286632742417532	0.419991175516283		11.2	1.6	81.3	17.1	14.2	53.2	0.0		5.7	0.7	90.3	9.0	7.5	25.5	0.0		10.8	1.4	81.3	17.3	13.7	51.5	0.0		10.8	1.4	82.1	16.5	13.8	52.7	0.0		4.6	0.9	94.0	5.1	5.8	83.7	0.0		10.2	0.7
KLF10	118.983254876333	2.29639538786311	1.74679830975429	-0.385017664700194	-0.29938346575015	0.419033453872755		18.3	0.0	100.0	0.0	18.3	51.9	0.0		10.0	0.0	100.0	0.0	10.0	50.0	0.0		18.5	0.0	100.0	0.0	18.5	52.6	0.0		18.1	0.0	100.0	0.0	18.1	55.1	0.0		26.1	0.0	100.0	0.0	26.1	43.5	0.0		20.3	0.0
TEX9	2364.62634145115	173.352375170447	118.236410591493	-0.551839321666218	-0.301977018158274	0.418476880961613		16.7	5.8	94.2	0.0	18.3	47.3	0.0		8.5	41.5	58.5	0.0	48.5	6.6	0.0		16.1	5.9	94.1	0.0	17.9	48.9	0.0		15.7	5.6	94.4	0.0	17.6	47.5	0.0		65.8	2.2	97.8	0.0	67.1	20.6	0.0		52.6	5.1
SLC44A5	166.85630528223	2.80249042782252	2.40184767591214	-0.218352692644133	-0.308759607529086	0.417475094979259		15.1	0.0	100.0	0.0	15.1	48.2	0.0		16.1	0.0	100.0	0.0	16.1	62.1	0.0		16.6	0.0	100.0	0.0	16.6	44.6	0.0		14.1	0.0	100.0	0.0	14.1	50.8	0.0		10.2	0.0	100.0	0.0	10.2	61.0	0.0		11.4	0.0
GAD1	161.16649958583	2.44150118658071	2.18349788719286	-0.157710371201832	-0.308249054786924	0.416306538692409		14.8	0.0	100.0	0.0	14.8	49.9	0.0		15.6	0.0	100.0	0.0	15.6	65.6	0.0		13.4	0.0	100.0	0.0	13.4	48.0	0.0		13.6	0.0	99.9	0.1	13.6	52.4	0.0		5.4	0.0	100.0	0.0	5.4	59.5	0.0		11.3	0.0
ARSA	264.721630139186	4.52467601524785	3.71194640822786	-0.282190276672131	-0.308099106465925	0.414883429023956		12.5	0.9	98.9	0.2	13.0	50.1	0.0		13.9	0.0	99.8	0.2	13.9	57.1	0.0		18.1	0.9	99.0	0.1	18.6	49.8	0.0		16.9	1.5	98.3	0.2	17.7	50.0	0.0		11.5	0.0	100.0	0.0	11.5	66.7	0.0		4.3	1.2
PITPNC1	35.3419590664639	4.60344230903923	2.94772214771036	-0.634431652329924	-0.311257160806017	0.410732966002777		16.1	0.0	100.0	0.0	16.1	43.3	0.0		4.8	0.0	100.0	0.0	4.8	38.1	0.0		20.0	0.0	100.0	0.0	20.0	57.1	0.0		18.6	0.0	100.0	0.0	18.6	51.7	0.0		0.0	0.0	100.0	0.0	0.0	8.1	0.0		0.0	0.0
OR8D2	305.74047857506	4.01946860306452	3.16607193642964	-0.339540740861338	-0.349895665299955	0.409061507620171		13.2	0.0	100.0	0.0	13.2	51.6	0.0		11.1	0.0	100.0	0.0	11.1	59.3	0.0		11.9	0.0	100.0	0.0	11.9	56.7	0.0		13.7	0.0	100.0	0.0	13.7	49.1	0.0		14.9	0.0	100.0	0.0	14.9	55.3	0.0		15.4	0.0
SATB1	106.821472231095	2.15173340303356	1.63762341539464	-0.383646780820427	-0.346019167356961	0.407409012887435		10.0	0.0	100.0	0.0	10.0	63.7	0.0		6.6	0.0	100.0	0.0	6.6	59.3	0.0		6.8	0.0	100.0	0.0	6.8	66.9	0.0		8.2	0.0	100.0	0.0	8.2	61.7	0.0		0.0	0.0	100.0	0.0	0.0	70.0	0.0		0.0	0.0
CAPNS2	24.9832345074907	9.26257258969167	5.13122003490321	-0.845887913091185	-0.32932302394137	0.407284842248687		17.3	11.2	86.7	2.0	17.3	41.8	0.0		50.0	0.0	100.0	0.0	50.0	25.0	0.0		19.7	12.7	81.7	5.6	19.7	45.1	0.0		29.7	7.7	90.1	2.2	29.7	56.0	0.0		33.3	33.3	66.7	0.0	33.3	0.0	0.0		22.2	0.0
SF3B3	316.224365005192	6.53085980567577	5.02204514054357	-0.375708502631653	-0.34156957888115	0.406783627633592		14.2	0.8	94.3	4.9	14.6	50.2	0.0		11.6	1.4	93.2	5.5	13.0	47.9	0.0		12.3	0.7	94.2	5.1	13.0	51.9	0.0		12.2	1.1	93.2	5.7	12.9	53.7	0.0		0.2	0.0	99.8	0.2	0.2	96.9	0.0		7.1	0.0
PLCL2	576.901148605254	11.145397461916	7.96976728825393	-0.481273468704886	-0.344880947099895	0.406276927857366		16.1	0.2	99.8	0.0	16.2	50.2	0.0		17.3	0.0	100.0	0.0	17.3	49.4	0.0		16.5	0.3	99.7	0.0	16.6	51.6	0.0		13.9	0.2	99.8	0.0	14.0	54.4	0.0		21.8	0.5	99.5	0.0	21.8	31.8	0.0		15.1	0.0
TMPRSS6	609.013609766432	16.2678054136679	11.9000634852011	-0.449428759282913	-0.339630838957045	0.406222750477166		11.6	0.0	100.0	0.0	11.6	52.1	0.0		15.0	0.0	100.0	0.0	15.0	53.4	0.0		10.9	0.0	100.0	0.0	10.9	54.5	0.0		12.1	0.0	100.0	0.0	12.1	51.8	0.0		1.5	0.0	100.0	0.0	1.5	95.2	0.0		14.1	0.0
MED6	4889.37229611595	116.821768965655	86.3573414384775	-0.435700682236229	-0.341504515205833	0.406106942597716		14.2	4.1	63.0	32.9	18.8	45.9	0.0		56.6	1.7	82.0	16.3	58.9	24.2	0.0		13.7	3.9	64.0	32.1	18.2	46.9	0.0		14.8	3.8	63.5	32.7	19.7	45.5	0.0		10.6	1.4	54.4	44.3	13.7	51.3	0.0		6.7	1.5
CDK7	492.331298004671	7.03917391507539	6.00461918978036	-0.227581300076129	-0.345814907207817	0.405503329163937		11.5	0.0	99.4	0.6	11.5	49.1	0.0		13.1	0.0	100.0	0.0	13.1	49.7	0.0		12.7	0.0	99.4	0.6	12.7	50.4	0.0		12.1	0.0	99.5	0.5	12.1	48.7	0.0		3.3	0.0	100.0	0.0	3.3	6.2	0.0		14.9	0.0
RFPL3	325.051215415294	6.96307050461226	5.24039492926286	-0.406670808059081	-0.355771457083332	0.404335726224535		11.7	2.1	97.9	0.0	11.8	55.8	0.0		4.0	0.9	99.1	0.0	4.0	84.3	0.0		13.4	1.9	98.1	0.0	13.7	52.9	0.0		12.3	3.0	96.9	0.0	12.8	51.2	0.0		80.9	0.4	99.6	0.0	81.1	10.8	0.0		91.3	0.0
B3GALT4	128.618987479523	3.51603644643336	2.62019746463143	-0.417375012942103	-0.343525263555655	0.404038382198941		23.5	0.0	100.0	0.0	23.5	59.5	0.0		33.3	0.0	100.0	0.0	33.3	50.0	0.0		24.8	0.0	100.0	0.0	24.8	56.0	0.0		19.1	0.3	99.7	0.0	19.5	60.2	0.0		25.0	0.0	100.0	0.0	25.0	50.0	0.0		50.0	0.0
SF3A1	5072.81537088331	136.573022518993	97.82070534624	-0.481251612325517	-0.339397622911147	0.403679342092677		10.9	2.0	78.0	20.0	14.1	52.0	0.0		9.3	2.2	79.0	18.8	12.8	58.7	0.0		12.0	2.3	78.0	19.7	15.0	51.6	0.0		11.2	2.2	77.8	20.0	14.2	49.9	0.0		67.4	0.7	92.7	6.6	68.6	18.0	0.0		3.3	0.5
RFPL2	122.956224735735	8.75825280528442	5.78626940106107	-0.593809396909241	-0.343841699294618	0.403101844661796		16.2	1.7	98.3	0.0	16.4	54.2	0.0		8.4	1.2	98.8	0.0	8.4	76.0	0.0		12.8	2.0	98.0	0.0	13.2	56.4	0.0		10.7	2.6	97.4	0.0	11.2	57.2	0.0		73.8	0.2	99.8	0.0	74.0	23.1	0.0		83.3	0.0
NCOA4	501.867954403879	7.18072920268865	5.67709450670143	-0.336337736489057	-0.34423181650665	0.402855676724758		16.0	0.0	100.0	0.0	16.0	50.0	0.0		15.3	0.0	100.0	0.0	15.3	58.9	0.0		15.0	0.0	100.0	0.0	15.0	51.5	0.0		14.1	0.0	100.0	0.0	14.1	52.7	0.0		14.0	0.0	100.0	0.0	14.0	41.3	0.0		3.5	0.0
ADAR	234.825785545518	2.94670859876403	2.2926727815525	-0.355223346006096	-0.363589795591047	0.400977769162956		10.8	9.3	90.7	0.0	12.1	57.7	0.0		5.1	9.7	90.3	0.0	6.2	53.1	0.0		10.9	8.2	91.8	0.0	12.1	56.3	0.0		12.0	8.8	91.2	0.0	13.2	52.2	0.0		16.1	8.5	91.5	0.0	17.1	45.0	0.0		12.6	5.7
OSBPL11	256.102845756122	2.87238044385307	2.2926727815525	-0.318988548160379	-0.379628391379074	0.399977026869398		22.5	0.0	100.0	0.0	22.5	48.8	0.0		20.5	0.0	100.0	0.0	20.5	54.5	0.0		21.0	0.0	100.0	0.0	21.0	49.2	0.0		21.0	0.0	100.0	0.0	21.0	50.2	0.0		26.7	0.0	100.0	0.0	26.7	31.1	0.0		16.9	0.0
KBTBD7	156.417015923698	2.65472174577668	1.85597320411393	-0.50495234456182	-0.373535509290444	0.399708656920602		13.2	0.2	99.8	0.0	13.3	49.0	0.0		9.1	0.0	100.0	0.0	9.1	49.1	0.0		8.9	0.1	99.9	0.0	8.9	54.5	0.0		13.4	0.0	100.0	0.0	13.4	49.5	0.0		35.7	0.0	100.0	0.0	35.7	35.7	0.0		24.2	0.0
WDR92	288.59034486781	2.94404571543578	2.40184767591214	-0.288226897174632	-0.370852258297434	0.399613771823811		12.9	1.0	98.7	0.2	12.9	46.1	0.0		19.9	1.2	98.8	0.0	19.9	42.2	0.0		13.4	0.8	99.0	0.1	13.7	41.8	0.0		14.6	0.8	98.9	0.3	14.9	44.2	0.0		13.2	0.0	100.0	0.0	13.2	64.8	0.0		14.0	2.8
MYRF	3523.43705612831	164.862565739411	110.15746840888	-0.581479337026824	-0.383728984481299	0.396682020763739		0.6	0.0	4.4	95.6	16.6	47.2	0.0		0.4	0.0	1.9	98.1	5.8	56.1	0.0		0.7	0.0	4.6	95.4	17.3	47.6	0.0		0.6	0.0	4.3	95.7	16.3	48.6	0.0		29.7	0.0	34.6	65.4	42.7	31.6	0.0		44.7	0.0
KLHL1	72.6768418149078	2.00840285986814	1.41927362667536	-0.486422268821188	-0.387497282901872	0.395751722304857		20.9	0.4	99.6	0.0	21.3	46.9	0.0		12.2	0.0	100.0	0.0	12.2	49.0	0.0		18.6	0.2	99.8	0.0	18.8	41.2	0.0		18.6	1.1	98.9	0.0	19.7	49.6	0.0		22.2	0.0	100.0	0.0	22.2	33.3	0.0		0.0	0.0
SNX13	761.498972546276	30.5937587080019	20.9615797170514	-0.544408634013045	-0.367475321582871	0.395418925239438		23.1	0.0	100.0	0.0	23.1	43.5	0.0		34.5	0.0	100.0	0.0	34.5	38.2	0.0		20.0	0.0	100.0	0.0	20.0	44.6	0.0		21.6	0.0	100.0	0.0	21.6	43.6	0.0		31.8	0.0	100.0	0.0	31.8	55.0	0.0		11.5	0.0
SNX29	143.502177206251	23.5015597046415	13.2101622175168	-0.828724180945708	-0.390753748886598	0.393611297782698		25.3	0.0	100.0	0.0	25.3	47.1	0.0		73.3	0.0	100.0	0.0	73.3	18.3	0.0		19.0	0.0	100.0	0.0	19.0	48.5	0.0		21.4	0.0	100.0	0.0	21.4	46.8	0.0		86.3	0.0	100.0	0.0	86.3	12.3	0.0		73.9	0.0
MORC2	776.379176263561	59.0533253328838	36.0277151386821	-0.712131329872778	-0.387465966513151	0.392000280376376		11.4	0.0	100.0	0.0	11.4	57.1	0.0		10.3	0.0	100.0	0.0	10.3	53.9	0.0		10.9	0.0	100.0	0.0	10.9	57.4	0.0		9.7	0.0	100.0	0.0	9.7	58.3	0.0		50.4	0.0	100.0	0.0	50.4	39.8	0.0		22.8	0.0
ATP1B1	1170.53741597606	755.992533129833	391.828695856758	-0.948060255058258	-0.391357052824009	0.390509939609162		12.1	1.1	98.9	0.0	12.5	51.8	0.0		64.4	0.2	99.8	0.0	64.5	8.0	0.0		14.5	1.3	98.7	0.0	15.0	48.0	0.0		14.0	1.4	98.6	0.0	14.5	48.1	0.0		64.8	0.2	99.8	0.0	64.8	21.7	0.0		3.3	0.1
TMSB15B	303.48114068439	3.37492497270814	2.51102257027179	-0.419352416917329	-0.4274420549397	0.389322604541705		7.4	48.8	51.2	0.0	19.5	34.2	0.0		10.3	51.5	48.5	0.0	27.8	39.2	0.0		6.9	50.3	49.7	0.0	16.7	34.3	0.0		9.2	50.3	49.7	0.0	18.3	30.9	0.0		12.5	57.5	42.5	0.0	17.5	32.5	0.0		7.4	50.0
CYFIP1	338.165488645945	9.39525159954409	5.89544429542071	-0.667804602419384	-0.402297646646847	0.388382478575359		9.8	0.0	100.0	0.0	9.8	51.9	0.0		9.7	0.0	100.0	0.0	9.7	66.0	0.0		9.6	0.0	100.0	0.0	9.6	51.9	0.0		8.1	0.0	100.0	0.0	8.1	57.2	0.0		12.5	0.0	100.0	0.0	12.5	41.2	0.0		0.0	0.0
KARS	130.100370379595	3.09225821136967	1.96514809847357	-0.640915867210626	-0.433527410077132	0.3858718518368		13.1	0.1	99.7	0.2	13.1	58.2	0.0		26.7	0.0	100.0	0.0	26.7	46.7	0.0		14.9	0.1	99.9	0.0	14.9	58.3	0.0		12.3	0.1	99.9	0.0	12.3	61.5	0.0		46.8	1.6	98.4	0.0	48.4	35.5	0.0		37.7	2.6
AGO1	2461.35482485175	67.5051566624835	43.5607828494975	-0.631381010237634	-0.447093600498658	0.379024332823208		12.9	2.3	97.7	0.0	13.3	54.1	0.0		13.2	3.2	96.8	0.0	14.1	52.7	0.0		14.3	2.2	97.8	0.0	14.8	51.6	0.0		12.5	2.3	97.7	0.0	13.0	52.6	0.0		16.1	3.4	96.6	0.0	17.3	51.9	0.0		13.4	1.3
URM1	2604.10217020299	57.2638912700842	39.8488364412696	-0.522538175790293	-0.444647514219438	0.37475434582055		1.6	3.2	15.8	81.1	15.9	50.5	0.0		2.0	2.4	14.2	83.4	18.0	50.1	0.0		1.4	2.9	15.2	81.9	15.7	52.0	0.0		1.2	3.0	15.1	81.9	15.0	50.4	0.0		0.5	45.5	8.0	46.4	50.7	29.8	0.0		0.3	88.6
PSMD12	58.9545584961625	2.87371188551719	1.85597320411393	-0.617273312561213	-0.473126802777264	0.372956644322862		12.2	4.3	95.7	0.0	14.4	48.2	0.0		15.7	19.1	80.9	0.0	32.6	51.7	0.0		15.4	6.9	93.1	0.0	18.6	35.3	0.0		9.4	7.8	92.2	0.0	12.1	40.9	0.0		21.9	31.3	68.8	0.0	46.9	9.4	0.0		6.2	10.8
TTC30B	8914.3293949894	235.315551206715	156.556798511728	-0.58775633542435	-0.459851735972406	0.36951291286597		13.8	0.0	100.0	0.0	13.8	47.0	0.0		1.7	0.0	100.0	0.0	1.7	93.6	0.0		14.0	0.1	99.9	0.0	14.0	48.6	0.0		13.8	0.0	100.0	0.0	13.8	47.7	0.0		13.7	0.0	100.0	0.0	13.7	44.4	0.0		9.1	0.0
NF2	1412.42460758965	29.4016341104902	18.8872567242182	-0.637120328301772	-0.48857136232911	0.368284777393029		12.1	1.6	98.2	0.1	12.6	52.3	0.0		14.9	0.3	99.3	0.4	14.9	52.3	0.0		13.0	1.8	98.1	0.0	13.8	50.9	0.0		11.8	1.7	98.2	0.1	12.5	51.1	0.0		9.3	1.0	99.0	0.0	9.6	77.9	0.0		85.9	0.1
MTERF2	140.088046028719	2.22606155794452	1.41927362667536	-0.631436479247091	-0.518695249585097	0.365274877299085		15.5	0.5	99.5	0.0	15.7	41.5	0.0		20.9	2.3	97.7	0.0	23.3	34.9	0.0		14.8	1.1	98.9	0.0	15.2	43.1	0.0		13.1	1.9	98.1	0.0	13.4	43.2	0.0		9.5	0.0	100.0	0.0	9.5	33.3	0.0		10.7	0.0
PWP2	12281.5493345343	506.424219617191	292.697891778202	-0.790830054104556	-0.480939579862079	0.365143239040374		11.6	0.0	100.0	0.0	11.6	53.6	0.0		6.5	0.0	100.0	0.0	6.5	54.3	0.0		11.6	0.0	100.0	0.0	11.6	55.0	0.0		11.5	0.0	100.0	0.0	11.5	54.2	0.0		4.4	0.0	100.0	0.0	4.4	80.5	0.0		11.8	0.0
METTL25	77.8820684410703	2.36939210110995	1.41927362667536	-0.719541502235777	-0.505627752249507	0.364650298757675		24.9	2.0	98.0	0.0	25.4	48.3	0.0		20.5	0.0	100.0	0.0	20.5	56.8	0.0		13.7	3.8	96.2	0.0	14.4	59.2	0.0		20.5	3.3	96.7	0.0	21.8	49.3	0.0		0.0	0.0	100.0	0.0	0.0	91.3	0.0		13.9	5.6
FILIP1L	675.247620285925	35.0327999855297	20.0881805621743	-0.8008305499026	-0.514133547742421	0.359845257233585		19.1	0.0	99.2	0.8	19.1	45.4	0.0		14.4	0.0	99.2	0.8	14.4	44.2	0.0		18.2	0.0	99.5	0.5	18.2	43.8	0.0		12.8	0.0	99.2	0.8	12.8	50.1	0.0		72.2	0.0	99.9	0.1	72.2	11.4	0.0		29.9	0.0
ARHGAP11A	644.000212409105	14.5176595512959	8.95234133749071	-0.694396938936413	-0.525990999881976	0.357863230745647		11.1	14.7	85.1	0.2	13.2	51.5	0.0		10.2	11.3	88.7	0.0	10.7	55.7	0.0		10.9	14.9	85.0	0.1	13.2	50.3	0.0		9.7	14.2	85.3	0.5	12.1	48.2	0.0		9.3	8.2	91.3	0.6	11.3	65.2	0.0		14.6	10.6
ZNF23	1085.90572488918	24.3906021019648	14.7386107385518	-0.724793296701074	-0.532858007607726	0.355768150963454		16.0	0.8	99.2	0.0	16.2	49.7	0.0		15.2	0.0	100.0	0.0	15.2	47.7	0.0		15.1	0.8	99.2	0.0	15.4	50.3	0.0		15.5	0.7	99.3	0.0	15.7	46.7	0.0		10.7	0.5	99.5	0.0	11.2	54.5	0.0		10.1	1.1
SH3PXD2A	178.655404487846	4.45567362699338	2.62019746463143	-0.754796379227036	-0.568681270276313	0.351765909483849		10.4	0.0	100.0	0.0	10.4	62.5	0.0		14.6	0.0	100.0	0.0	14.6	62.5	0.0		12.7	0.0	100.0	0.0	12.7	59.6	0.0		11.1	0.0	100.0	0.0	11.1	63.5	0.0		2.9	0.0	100.0	0.0	2.9	35.3	0.0		17.1	0.0
RFPL1	188.650487236665	5.02278240522251	2.83854725335071	-0.812433182302345	-0.57657364754137	0.351115437127448		12.6	2.3	97.7	0.0	13.1	49.1	0.0		13.1	1.6	98.4	0.0	13.1	37.7	0.0		13.1	1.9	98.1	0.0	13.4	50.3	0.0		12.9	1.7	98.3	0.0	13.1	51.4	0.0		86.1	0.9	99.1	0.0	86.1	7.4	0.0		92.7	0.2
PRMT3	183.147397631537	3.87569424601105	2.2926727815525	-0.74479235602325	-0.560944293994594	0.350531314900985		15.2	1.0	98.9	0.1	15.8	53.7	0.0		7.8	1.1	98.9	0.0	8.3	42.2	0.0		10.9	1.1	98.7	0.2	11.4	54.6	0.0		12.7	1.1	98.8	0.1	13.4	49.4	0.0		3.8	0.0	100.0	0.0	3.8	46.2	0.0		9.6	0.0
ZNF677	147.236231409007	2.1521772169216	1.41927362667536	-0.583827474510861	-0.588218178063151	0.34932138016116		16.0	0.9	99.1	0.0	17.0	47.0	0.0		12.5	0.0	100.0	0.0	12.5	62.5	0.0		19.2	4.1	95.9	0.0	23.3	43.6	0.0		13.3	0.9	99.1	0.0	14.2	53.6	0.0		0.0	0.0	100.0	0.0	0.0	75.0	0.0		7.7	0.0
G0.0Z	146.09304987915	2.65560937355276	1.63762341539464	-0.680960553192276	-0.572857073773747	0.349268120595455		8.2	1.4	98.2	0.4	8.3	65.0	0.0		6.6	9.8	90.2	0.0	6.6	63.9	0.0		6.9	2.4	97.1	0.6	7.1	60.3	0.0		7.8	3.1	96.7	0.2	7.9	62.3	0.0		21.1	0.0	100.0	0.0	21.1	68.4	0.0		3.2	0.0
ZNF653	68.8986084746319	1.86551613059075	1.09174894359643	-0.746487719907199	-0.573221998691663	0.346102393892965		6.2	0.4	99.6	0.0	6.4	68.9	0.0		22.2	0.0	100.0	0.0	22.2	44.4	0.0		6.6	0.5	99.5	0.0	7.1	67.5	0.0		8.1	0.9	99.1	0.0	8.5	63.7	0.0		0.0	0.0	100.0	0.0	0.0	83.3	0.0		3.8	0.0
MAEA	8130.49429591073	253.455615329982	131.009873231571	-0.951791662919361	-0.572191316128966	0.34567599250233		4.8	1.2	32.5	66.3	16.6	48.2	0.0		4.2	1.0	29.4	69.6	26.8	41.6	0.0		4.4	1.1	31.9	67.0	17.8	48.7	0.0		4.5	1.3	32.8	65.9	15.8	49.8	0.0		5.4	1.1	34.7	64.2	15.3	50.0	0.0		4.1	0.7
XPO7	67.23045186417	10.2783131807148	4.47617066874536	-1.1902417620212	-0.597185913875522	0.338324892287936		7.8	0.0	100.0	0.0	7.8	87.1	0.0		2.5	0.0	100.0	0.0	2.5	97.5	0.0		11.1	0.0	100.0	0.0	11.1	78.7	0.0		8.1	0.0	100.0	0.0	8.1	82.8	0.0		0.0	0.0	100.0	0.0	0.0	100.0	0.0		6.2	0.0
STX7	902.706569176194	18.2058744436174	10.1532651754468	-0.839329867548852	-0.611887184720487	0.337971738701486		12.9	1.1	98.9	0.0	13.1	51.3	0.0		8.0	0.6	99.4	0.0	8.3	62.7	0.0		13.9	1.2	98.8	0.0	14.1	51.0	0.0		11.8	1.6	98.4	0.0	12.0	53.9	0.0		9.2	39.4	60.6	0.0	10.1	30.7	0.0		10.8	2.1
ZC3H11A	81.3228126918194	15.6469951549857	6.76884345029786	-1.2028894448563	-0.616233289763467	0.337953529365633		11.3	0.0	100.0	0.0	11.3	67.9	0.0		4.3	0.0	100.0	0.0	4.3	78.3	0.0		9.1	0.0	100.0	0.0	9.1	68.3	0.0		10.8	0.0	100.0	0.0	10.8	64.9	0.0		0.0	0.0	100.0	0.0	0.0	61.5	0.0		30.8	0.0
GRM3	137.441707549904	4.87634516484079	2.62019746463143	-0.883571278880107	-0.610538666084495	0.335931609981364		15.1	0.0	100.0	0.0	15.1	52.7	0.0		41.0	0.0	100.0	0.0	41.0	46.2	0.0		16.6	0.0	100.0	0.0	16.6	48.9	0.0		16.6	0.0	100.0	0.0	16.6	50.5	0.0		99.2	0.0	100.0	0.0	99.2	0.1	0.0		95.2	0.0
STK40	716.809149811863	22.8825247015115	12.9918124287975	-0.814250817995583	-0.598319690272986	0.335536393249034		11.8	0.0	100.0	0.0	11.8	56.1	0.0		14.4	0.0	100.0	0.0	14.4	54.1	0.0		11.5	0.0	100.0	0.0	11.5	56.1	0.0		10.8	0.0	100.0	0.0	10.8	55.3	0.0		8.5	0.0	100.0	0.0	8.5	38.7	0.0		4.3	0.0
FGL2	153.81238745957	4.74277852721228	2.51102257027179	-0.904142307561777	-0.628446229671493	0.330485752180339		20.0	0.0	97.6	2.4	20.0	46.8	0.0		21.8	0.0	98.2	1.8	21.8	45.5	0.0		17.2	0.0	97.3	2.7	17.2	48.8	0.0		17.1	0.0	98.3	1.7	17.1	48.0	0.0		42.3	0.0	100.0	0.0	42.3	34.6	0.0		23.1	0.0
CLN3	2176.2443838856	81.2360622463138	43.1240832720589	-0.912842456194469	-0.651476275537056	0.329298391531353		10.2	4.8	79.9	15.3	12.7	53.4	0.0		8.5	5.8	78.3	15.8	11.2	54.2	0.0		9.3	4.8	79.7	15.5	11.9	55.1	0.0		9.8	5.2	79.1	15.7	12.5	54.7	0.0		28.9	26.6	67.1	6.3	42.6	29.6	0.0		24.6	23.1
MICALL1	1052.43751852109	62.7353054881007	28.8221721109457	-1.12074729630958	-0.672611050637952	0.327912480946841		14.5	0.7	99.1	0.3	14.5	53.4	0.0		19.3	0.3	99.7	0.0	19.3	53.7	0.0		14.7	0.6	99.1	0.3	14.7	51.2	0.0		14.1	0.8	98.7	0.5	14.1	53.5	0.0		29.5	0.8	97.7	1.5	29.5	43.2	0.0		29.5	0.3
TBC1D22A	326.966926460376	9.62444945870956	4.91287024618393	-0.963004828544468	-0.668943381908842	0.327604758639297		15.3	2.0	98.0	0.0	16.0	50.6	0.0		13.6	3.5	96.5	0.0	14.7	46.0	0.0		15.1	2.2	97.8	0.0	15.7	48.9	0.0		15.6	2.2	97.8	0.0	16.3	47.2	0.0		1.1	0.5	99.5	0.0	1.2	94.5	0.0		23.1	2.8
TLR7	73.365811086798	2.22206723295215	1.20092383795607	-0.861011572183373	-0.697145691996761	0.324120312701739		15.0	0.0	100.0	0.0	15.0	49.7	0.0		23.3	0.0	100.0	0.0	23.3	56.7	0.0		19.7	0.0	100.0	0.0	19.7	49.7	0.0		16.4	0.0	100.0	0.0	16.4	52.8	0.0		30.0	0.0	100.0	0.0	30.0	60.0	0.0		23.5	0.0
AK9	466.155738792118	10.0646488076308	5.02204514054357	-0.995806738270489	-0.695817184818216	0.322751853888847		12.2	0.8	99.0	0.2	12.5	52.1	0.0		13.2	0.8	99.2	0.0	13.9	53.8	0.0		14.6	0.8	98.7	0.5	14.8	52.4	0.0		13.2	0.7	99.1	0.2	13.3	52.9	0.0		9.1	0.0	100.0	0.0	9.1	16.0	0.0		3.3	2.4
LAMP2	83.2252659636153	1.64874506029044	0.873399154877143	-0.879443038743979	-0.69672837757404	0.320924685690158		11.6	1.0	99.0	0.0	12.0	59.5	0.0		5.1	0.0	100.0	0.0	5.1	88.1	0.0		12.9	1.7	98.3	0.0	13.3	57.6	0.0		12.3	0.8	99.2	0.0	12.7	56.5	0.0		31.9	0.0	100.0	0.0	31.9	55.3	0.0		30.0	0.0
NCF4	796.668492952463	31.2615918961444	15.0661354216307	-1.05060750913145	-0.68222793066332	0.320066331217523		9.5	1.8	88.0	10.2	10.4	58.5	0.0		6.7	2.7	85.5	11.8	8.3	60.9	0.0		10.5	1.6	88.9	9.5	11.2	56.6	0.0		10.1	1.0	89.7	9.4	10.7	57.4	0.0		10.8	0.0	89.8	10.2	12.0	59.6	0.0		5.2	0.3
GDF10	361.653138225054	8.05358306443441	4.03947109130679	-0.986645682936637	-0.694843188997604	0.319486456250768		15.4	0.0	100.0	0.0	15.4	52.6	0.0		23.5	0.0	100.0	0.0	23.5	38.2	0.0		17.0	0.0	100.0	0.0	17.0	53.2	0.0		16.5	0.0	100.0	0.0	16.5	49.8	0.0		91.3	0.0	100.0	0.0	91.3	5.5	0.0		11.8	0.0
AXL	34.7037376526472	2.45126509211762	1.09174894359643	-1.13141251221872	-0.70879112509234	0.317480893825526		10.8	6.3	93.7	0.0	12.8	66.4	0.0		0.0	0.0	100.0	0.0	0.0	100.0	0.0		10.7	5.9	94.1	0.0	12.9	64.6	0.0		13.2	5.3	94.7	0.0	16.0	56.1	0.0		87.0	0.0	100.0	0.0	87.0	13.0	0.0		7.1	9.5
AIFM3	1140.62242642724	46.224121513522	20.9615797170514	-1.1390209691877	-0.750164079084845	0.308619445044611		11.1	0.9	99.1	0.0	11.2	50.5	0.0		12.0	2.9	97.1	0.0	12.0	47.9	0.0		10.9	1.1	98.9	0.0	11.1	51.3	0.0		11.4	1.3	98.7	0.0	11.6	49.6	0.0		56.6	1.3	98.7	0.0	57.5	21.5	0.0		40.3	0.7
BMP2	313.543386918246	13.9154894759115	5.89544429542071	-1.2320096096072	-0.743979731675651	0.306322858997963		17.7	0.3	99.6	0.1	17.7	46.3	0.0		11.5	0.0	100.0	0.0	11.5	46.9	0.0		16.2	0.3	99.6	0.1	16.2	46.7	0.0		14.6	0.2	99.8	0.1	14.6	48.6	0.0		16.9	0.0	100.0	0.0	16.9	43.1	0.0		51.7	0.0
ALG12	385.80935248041	15.7688113959171	6.76884345029786	-1.21404223332294	-0.783421804264392	0.297876809022687		12.1	0.0	100.0	0.0	12.1	49.6	0.0		12.0	0.0	100.0	0.0	12.0	49.6	0.0		12.6	0.0	100.0	0.0	12.6	50.0	0.0		11.9	0.0	100.0	0.0	11.9	52.0	0.0		10.4	0.0	100.0	0.0	10.4	52.2	0.0		19.4	0.0
SH3YL1	139.187227602639	3.45457889427561	1.74679830975429	-0.963812626545717	-0.767462454157695	0.297290006039444		10.5	12.4	87.2	0.4	14.7	56.6	0.0		8.5	19.7	80.3	0.0	18.3	59.2	0.0		10.7	11.2	88.6	0.1	14.0	53.6	0.0		10.5	10.6	89.1	0.3	14.9	54.5	0.0		55.7	7.6	89.9	2.5	57.0	27.8	0.0		32.8	4.9
CCP110	313.334132716536	31.6500975984448	12.5551128513589	-1.33047824770011	-0.780148479819213	0.296230398123851		15.0	0.0	99.5	0.5	15.0	44.9	0.0		42.3	0.0	99.1	0.9	42.8	31.6	0.0		17.0	0.0	99.7	0.3	17.0	43.3	0.0		19.0	0.0	99.8	0.2	19.0	45.7	0.0		78.7	0.0	100.0	0.0	78.7	9.0	0.0		80.0	0.0
CDC73	266.569120376167	7.76337146699923	3.60277151386821	-1.09695369124565	-0.811473478772496	0.291837932171967		18.3	0.0	99.8	0.2	18.3	51.4	0.0		16.7	0.0	98.1	1.9	16.7	50.9	0.0		16.4	0.0	99.1	0.9	16.4	52.5	0.0		17.0	0.0	99.7	0.3	17.0	51.3	0.0		15.1	0.0	100.0	0.0	15.1	49.3	0.0		20.4	0.0
SIGLEC11	107.118599379528	4.08802717743094	1.74679830975429	-1.20351464474502	-0.829199062185882	0.286289276934402		12.8	0.0	99.6	0.4	12.8	56.2	0.0		19.2	0.0	100.0	0.0	19.2	51.2	0.0		10.9	0.0	99.8	0.2	10.9	59.5	0.0		12.7	0.0	99.4	0.6	12.7	55.5	0.0		12.9	0.0	100.0	0.0	12.9	35.5	0.0		34.4	0.0
ZNF169	69.287723708902	1.64918887417849	0.655049366157857	-1.26905004410998	-0.95916530614167	0.275260465708672		3.2	18.8	77.3	3.8	4.1	71.9	0.0		0.0	10.7	78.6	10.7	0.0	75.0	0.0		4.2	15.5	81.2	3.4	5.0	67.4	0.0		5.2	17.8	81.2	1.0	5.8	67.9	0.0		0.0	11.1	88.9	0.0	0.0	77.8	0.0		0.7	1.7
HMGCR	70.2518789892606	3.01127284813808	1.09174894359643	-1.42288618167569	-0.893401147214668	0.271902739066335		9.9	0.5	99.5	0.0	9.9	48.1	0.0		23.5	0.0	100.0	0.0	23.5	47.1	0.0		9.1	0.6	99.4	0.0	9.1	46.5	0.0		11.5	1.4	98.6	0.0	11.5	53.6	0.0		0.0	0.0	100.0	0.0	0.0	59.3	0.0		3.0	0.0
BZW2	115.096043317529	2.08184338700302	0.873399154877143	-1.20707513924368	-0.93947449404731	0.268019742116588		16.5	0.0	100.0	0.0	16.5	49.6	0.0		13.7	0.0	100.0	0.0	13.7	49.3	0.0		16.1	0.5	99.5	0.0	16.1	55.3	0.0		16.1	0.4	99.6	0.0	16.1	52.9	0.0		12.5	0.0	100.0	0.0	12.5	54.2	0.0		33.3	0.0
FUBP1	35.0467475739985	4.18099551563965	1.41927362667536	-1.52589405881586	-0.914978760639415	0.266717427287817		18.1	0.3	99.7	0.0	18.1	51.1	0.0		15.0	0.0	100.0	0.0	15.0	30.0	0.0		22.4	2.6	97.4	0.0	23.3	33.4	0.0		14.8	1.9	97.8	0.2	16.3	44.1	0.0		83.7	0.0	100.0	0.0	83.7	8.1	0.0		0.0	0.0
CDC27	305.233171838561	7.45940163903475	2.94772214771036	-1.32483128685913	-0.947745297455324	0.26366626192071		16.7	0.1	99.9	0.0	16.7	49.5	0.0		11.0	0.0	100.0	0.0	11.0	52.3	0.0		15.1	0.4	99.6	0.0	15.2	50.6	0.0		15.0	0.2	99.8	0.0	15.1	53.4	0.0		25.9	0.0	100.0	0.0	25.9	53.6	0.0		13.0	0.3
ANGPT1	235.871465081066	6.45830690631698	2.62019746463143	-1.28533584941126	-0.941892441314769	0.262984865747814		15.7	2.1	97.1	0.7	15.9	51.8	0.0		11.1	2.9	97.1	0.0	11.8	41.2	0.0		15.4	2.2	96.5	1.3	15.6	47.1	0.0		13.1	2.6	95.7	1.7	13.7	51.3	0.0		10.7	1.9	98.1	0.0	10.7	52.4	0.0		58.1	1.2
TEKT3	190.743531415277	2.58350028808201	1.09174894359643	-1.20573616244732	-0.97233089593903	0.261625668465839		16.9	1.3	97.8	0.9	17.8	48.6	0.0		11.1	7.4	90.7	1.9	11.1	37.0	0.0		15.7	1.2	96.0	2.8	16.2	47.1	0.0		13.3	0.9	97.7	1.4	13.9	49.7	0.0		5.0	0.0	95.0	5.0	5.0	45.0	0.0		11.9	2.4
RLIM	152.06584306795	37.0531858203749	11.7908885908414	-1.6477657164114	-0.924375612824605	0.259193461336839		16.1	0.0	100.0	0.0	16.1	55.2	0.0		13.1	0.0	100.0	0.0	13.1	63.4	0.0		14.7	0.0	99.8	0.2	14.7	47.8	0.0		14.0	0.0	100.0	0.0	14.0	48.4	0.0		66.1	0.0	100.0	0.0	66.1	25.8	0.0		26.3	0.0
ZNF287	221.345894718647	11.7471237234124	4.14864598566643	-1.49043910086208	-0.950396439524849	0.256812961016251		14.0	0.0	100.0	0.0	14.0	48.0	0.0		15.7	0.0	100.0	0.0	15.7	34.3	0.0		13.7	0.0	100.0	0.0	13.7	52.6	0.0		13.0	0.0	100.0	0.0	13.0	57.4	0.0		72.1	0.0	100.0	0.0	72.1	15.6	0.0		3.7	0.0
RBM10	118.287239904809	5.53642228127862	1.74679830975429	-1.63649615628186	-1.03433200151672	0.251110669992932		19.5	0.4	99.6	0.0	19.7	54.9	0.0		23.8	0.0	100.0	0.0	23.8	51.0	0.0		16.0	0.5	99.5	0.0	16.5	59.7	0.0		18.4	0.6	99.4	0.0	18.9	60.3	0.0		99.2	0.0	100.0	0.0	99.2	0.1	0.0		99.2	0.0
LLGL1	27.4003404002846	1.64918887417849	0.545874471798214	-1.5117658783571	-1.03677453067726	0.250359427028302		11.7	0.0	100.0	0.0	11.7	49.7	0.0		16.7	0.0	100.0	0.0	16.7	16.7	0.0		8.8	0.0	100.0	0.0	8.8	50.7	0.0		10.9	0.0	100.0	0.0	10.9	44.9	0.0		0.0	0.0	100.0	0.0	0.0	75.0	0.0		5.9	0.0
MFN1	355.742464399744	12.2421234161708	4.14864598566643	-1.54973810146386	-1.02139111926869	0.248160769160455		16.9	0.0	99.3	0.7	16.9	50.1	0.0		28.6	0.0	100.0	0.0	28.6	40.3	0.0		16.8	0.0	99.7	0.3	16.8	49.3	0.0		14.0	0.0	99.5	0.5	14.0	53.2	0.0		60.3	0.0	100.0	0.0	60.3	11.9	0.0		10.1	0.0
ZNF701	39.4856603546656	3.08293811972079	0.873399154877143	-1.76248995747301	-1.1126556231038	0.238978384016337		19.9	0.0	100.0	0.0	19.9	33.5	0.0		50.0	0.0	100.0	0.0	50.0	33.3	0.0		23.9	0.0	100.0	0.0	23.9	32.3	0.0		16.0	0.0	100.0	0.0	16.0	46.4	0.0		0.0	0.0	100.0	0.0	0.0	0.0	0.0		50.0	0.0
SLC7A1	40.3077390338614	1.79207560345587	0.545874471798214	-1.62825192795068	-1.15376594088142	0.226850533335857		3.5	1.2	98.8	0.0	3.5	59.4	0.0		0.0	0.0	100.0	0.0	0.0	50.0	0.0		1.2	3.2	96.8	0.0	1.2	69.6	0.0		5.0	0.9	99.1	0.0	5.0	59.6	0.0		0.0	0.0	100.0	0.0	0.0	100.0	0.0		2.0	0.0
0.0P1L1	91.2968361834214	2.9484838543162	0.873399154877143	-1.69920688736362	-1.21721510066355	0.22130113985078		18.6	1.2	98.7	0.1	18.6	49.1	0.0		24.1	0.0	100.0	0.0	24.1	38.0	0.0		24.9	1.0	98.9	0.1	24.9	41.1	0.0		20.4	0.7	99.3	0.0	20.4	44.3	0.0		40.0	0.0	100.0	0.0	40.0	20.0	0.0		29.4	0.0
SULF2	935.483425851464	64.8182477384878	18.8872567242182	-1.77628511311427	-1.10977277480664	0.221111167594497		13.3	0.0	100.0	0.0	13.3	54.8	0.0		15.2	0.0	100.0	0.0	15.2	66.8	0.0		14.2	0.0	100.0	0.0	14.2	51.1	0.0		14.1	0.0	100.0	0.0	14.1	54.4	0.0		11.0	0.0	100.0	0.0	11.0	72.6	0.0		73.0	0.0
EML1	82.5480708586321	7.33027314028666	1.96514809847357	-1.87278834064969	-1.21381714890729	0.219438216397624		16.3	0.0	100.0	0.0	16.3	52.0	0.0		17.6	0.0	100.0	0.0	17.6	64.7	0.0		17.4	0.0	100.0	0.0	17.4	48.1	0.0		17.2	0.0	100.0	0.0	17.2	53.7	0.0		78.7	0.0	100.0	0.0	78.7	12.8	0.0		88.0	0.0
TSR1	3856.2505646637	596.213831944154	157.757722349684	-1.91778302307633	-1.12948763965182	0.219405303444183		14.2	0.0	100.0	0.0	14.2	46.5	0.0		1.6	0.0	100.0	0.0	1.6	92.4	0.0		13.6	0.0	100.0	0.0	13.6	47.7	0.0		14.2	0.0	100.0	0.0	14.2	47.1	0.0		81.8	0.0	100.0	0.0	81.8	6.5	0.0		16.0	0.0
DYNC1I1	2134.11721022974	129.422873789236	34.2809168289279	-1.91506957563557	-1.21148631993067	0.212829285869224		13.8	0.6	99.4	0.0	14.1	50.8	0.0		0.8	0.0	100.0	0.0	0.8	97.2	0.0		14.1	0.7	99.3	0.0	14.3	51.2	0.0		13.8	0.6	99.4	0.0	14.0	52.3	0.0		11.2	0.4	99.6	0.0	11.2	29.5	0.0		7.1	0.1
KRT28	117.869748916922	8.74449457475513	2.18349788719286	-1.977295777565	-1.26205103098628	0.210385055898266		19.5	3.9	96.1	0.0	19.5	47.4	0.0		31.6	7.9	92.1	0.0	31.6	31.6	0.0		14.6	4.2	95.8	0.0	14.6	52.1	0.0		15.6	3.1	96.9	0.0	15.6	48.3	0.0		38.9	0.0	100.0	0.0	38.9	33.3	0.0		97.5	0.1
SCEL	80.6312684212137	4.23890255669308	1.09174894359643	-1.90936308363974	-1.21215372155514	0.206907372274174		15.2	0.0	100.0	0.0	15.2	49.4	0.0		44.3	0.0	100.0	0.0	44.3	13.1	0.0		15.6	0.3	99.7	0.0	15.9	42.7	0.0		15.2	1.2	98.8	0.0	15.7	48.9	0.0		81.2	0.0	100.0	0.0	81.2	8.5	0.0		71.2	0.0
INTS12	53.337464262546	2.72372413403114	0.7642242605175	-1.7683261952581	-1.23959147516769	0.204771264806737		19.9	0.0	100.0	0.0	19.9	48.7	0.0		29.4	0.0	100.0	0.0	29.4	23.5	0.0		14.1	0.0	100.0	0.0	14.1	58.8	0.0		15.3	0.0	100.0	0.0	15.3	54.7	0.0		0.0	0.0	100.0	0.0	0.0	100.0	0.0		3.3	0.0
PTGS1	49.1155600678339	3.09891541969029	0.7642242605175	-1.9513568934226	-1.27199917532901	0.203369200879217		13.9	7.4	92.6	0.0	16.4	35.4	0.0		25.7	12.9	87.1	0.0	30.0	14.3	0.0		8.3	8.2	91.8	0.0	11.1	53.2	0.0		11.5	6.5	93.5	0.0	13.4	41.6	0.0		28.6	2.0	98.0	0.0	28.6	42.9	0.0		23.0	4.9
CDC42EP4	278.558071061989	13.120070466293	3.49359661950857	-1.89397677360788	-1.22624997719954	0.202968785665749		11.2	0.0	100.0	0.0	11.2	59.1	0.0		6.7	0.0	100.0	0.0	6.7	65.8	0.0		10.1	0.0	100.0	0.0	10.1	55.5	0.0		11.5	0.0	100.0	0.0	11.5	57.7	0.0		14.7	0.0	100.0	0.0	14.7	39.7	0.0		4.8	0.0
CDH23	959.359618329312	54.6273872363892	13.8652115836746	-1.97428145997228	-1.24854635901307	0.202647761603648		12.0	0.6	99.4	0.0	12.3	53.6	0.0		5.6	0.0	100.0	0.0	5.6	53.4	0.0		11.8	0.8	99.2	0.0	12.0	52.0	0.0		12.0	0.8	99.2	0.0	12.4	53.5	0.0		2.3	0.0	100.0	0.0	2.3	90.5	0.0		17.4	0.0
NEXN	318.490032718729	65.5881794635519	15.8303596821482	-2.04729163573999	-1.24133967167953	0.200106591973586		15.0	0.0	100.0	0.0	15.0	49.6	0.0		12.4	0.0	100.0	0.0	12.4	22.1	0.0		16.0	0.0	100.0	0.0	16.0	46.6	0.0		15.6	0.0	100.0	0.0	15.6	44.9	0.0		2.0	0.0	100.0	0.0	2.0	5.8	0.0		17.3	0.0
IGSF3	396.465697524583	36.7236860225121	8.73399154877143	-2.0657252213862	-1.28088699793455	0.19744559912021		13.4	0.0	100.0	0.0	13.4	56.1	0.0		20.7	0.0	100.0	0.0	20.7	50.5	0.0		13.3	0.0	100.0	0.0	13.3	52.3	0.0		16.1	0.0	100.0	0.0	16.1	51.5	0.0		22.8	0.0	100.0	0.0	22.8	35.0	0.0		60.0	0.0
PSG1	1802.3273550561	83.5207285801518	19.7606558790954	-2.07672106862911	-1.33162623682336	0.196198046013304		13.9	2.1	97.7	0.1	14.5	47.4	0.0		11.9	0.7	99.1	0.2	12.1	61.0	0.0		15.2	2.1	97.8	0.2	15.8	48.0	0.0		13.9	1.8	98.0	0.2	14.5	45.8	0.0		28.3	0.9	99.1	0.0	28.9	49.9	0.0		12.8	1.8
CAGE1	125.264441928197	10.3945710767097	2.40184767591214	-2.09081198930364	-1.32098928974914	0.194801146036884		18.3	4.5	95.5	0.0	19.2	48.6	0.0		23.0	5.9	94.1	0.0	26.7	63.7	0.0		17.5	4.5	95.5	0.0	18.1	47.9	0.0		16.0	4.3	95.7	0.0	17.1	43.3	0.0		41.9	0.0	100.0	0.0	41.9	32.6	0.0		53.9	27.2
GNL3	2261.4465040317	188.045023258551	41.8139845397432	-2.16768014120019	-1.30422404159396	0.194104561720893		14.1	0.3	98.8	0.9	14.2	48.4	0.0		56.9	0.2	99.1	0.7	57.0	24.5	0.0		13.4	0.3	98.9	0.8	13.5	48.1	0.0		12.3	0.3	98.8	0.9	12.4	49.9	0.0		19.1	0.8	98.1	1.2	19.6	42.7	0.0		5.2	0.1
GDPGP1	44.2319662093538	3.96023012034697	0.873399154877143	-2.11865870859474	-1.34884239092013	0.194001987465119		11.3	0.2	99.8	0.0	11.5	58.0	0.0		16.7	5.6	94.4	0.0	22.2	50.0	0.0		16.9	0.0	100.0	0.0	16.9	58.9	0.0		15.5	0.2	99.8	0.0	15.7	58.3	0.0		6.3	59.4	40.6	0.0	65.6	34.4	0.0		11.8	0.0
ELL3	87.9726385756999	40.459156422574	7.75141749953464	-2.3764398548696	-1.30830214896138	0.188491249862082		19.0	0.7	99.3	0.0	19.0	54.8	0.0		80.0	0.0	100.0	0.0	80.0	13.8	0.0		18.8	1.9	98.1	0.0	20.1	50.2	0.0		27.9	3.5	96.5	0.0	28.3	43.6	0.0		83.8	0.0	100.0	0.0	83.8	4.4	0.0		95.8	0.0
NOS1AP	42.7900409028815	2.65205886244843	0.545874471798214	-2.18097875654275	-1.44069314150392	0.188399777666787		15.5	1.2	98.8	0.0	15.5	65.9	0.0		10.6	0.0	100.0	0.0	10.6	83.0	0.0		16.2	1.5	98.5	0.0	16.2	63.2	0.0		14.1	0.8	99.2	0.0	14.1	64.6	0.0		34.8	0.0	100.0	0.0	34.8	39.1	0.0		72.9	0.0
RNF40	169.876973026946	90.1440702248042	18.6689069354989	-2.26853639394286	-1.29914603811607	0.186058679435111		23.6	1.1	98.9	0.0	23.6	50.4	0.0		68.0	0.0	100.0	0.0	68.0	26.0	0.0		16.2	1.2	98.8	0.0	16.2	57.6	0.0		22.8	1.7	98.3	0.0	22.8	49.5	0.0		97.1	0.0	100.0	0.0	97.1	1.8	0.0		95.0	0.0
GMCL1	554.216975625642	26.8527513056754	6.44131876721893	-2.05117021365816	-1.34020197427883	0.185786132537157		16.6	0.5	99.3	0.2	17.0	52.6	0.0		19.4	0.0	100.0	0.0	19.4	57.7	0.0		15.8	0.7	99.2	0.1	16.4	51.8	0.0		15.5	0.9	98.9	0.2	16.0	51.4	0.0		93.3	0.0	100.0	0.0	93.3	1.6	0.0		62.7	0.3
SMARCB1	343.400599267043	35.2449003386695	7.642242605175	-2.19798357800732	-1.37437532802767	0.184373452080064		13.9	0.0	99.9	0.1	13.9	57.5	0.0		16.7	0.0	100.0	0.0	16.7	57.9	0.0		14.7	0.0	99.8	0.2	14.7	55.0	0.0		12.6	0.0	99.4	0.6	12.6	54.8	0.0		49.5	0.0	100.0	0.0	49.5	26.2	0.0		72.7	0.0
PACSIN2	450.529454052729	21.5889993019183	5.02204514054357	-2.09299429265884	-1.37394918570999	0.182788081389894		13.4	0.0	100.0	0.0	13.5	55.8	0.0		11.4	0.0	100.0	0.0	11.4	51.5	0.0		14.9	0.0	100.0	0.0	14.9	51.2	0.0		13.2	0.0	100.0	0.0	13.2	56.0	0.0		8.1	0.0	100.0	0.0	8.1	67.3	0.0		1.0	0.0
FBXO7	462.691071777083	32.6205691728877	6.8780183446575	-2.23747693373419	-1.40302050334119	0.181758158549036		14.0	4.3	95.7	0.0	15.2	50.5	0.0		4.4	6.5	93.5	0.0	5.9	57.1	0.0		15.1	3.9	96.1	0.0	16.1	53.5	0.0		12.5	4.2	95.8	0.0	13.4	51.8	0.0		9.5	2.7	97.3	0.0	10.8	66.2	0.0		57.3	26.6
HSPA2	125.97685006194	7.71079019260231	1.74679830975429	-2.11077507733457	-1.42941842425883	0.181581585908949		15.4	0.0	100.0	0.0	15.4	57.7	0.0		23.5	0.0	100.0	0.0	23.5	52.9	0.0		13.5	0.0	100.0	0.0	13.5	55.2	0.0		15.0	0.0	100.0	0.0	15.0	54.9	0.0		0.4	0.0	99.8	0.2	0.4	98.1	0.0		14.7	0.0
C1orf168	385.150267203455	16.1357814533115	4.03947109130679	-1.98474085042449	-1.36587186547437	0.181559051044773		20.9	0.0	99.7	0.3	20.9	38.8	0.0		11.5	0.0	100.0	0.0	11.5	51.1	0.0		16.2	0.0	99.9	0.1	16.2	46.7	0.0		18.0	0.0	99.9	0.1	18.0	44.8	0.0		24.5	0.0	100.0	0.0	24.5	30.2	0.0		34.8	0.0
NID2	31.3068615663183	2.73792617844847	0.545874471798214	-2.22611201400392	-1.47711257383931	0.175886224646936		2.5	0.0	100.0	0.0	2.5	49.0	0.0		0.0	0.0	100.0	0.0	0.0	75.0	0.0		9.8	0.0	100.0	0.0	9.8	56.1	0.0		13.3	0.0	100.0	0.0	13.3	53.1	0.0		0.0	0.0	100.0	0.0	0.0	28.6	0.0		0.0	0.0
CPM	401.752884123584	32.773241150374	6.33214387285928	-2.36260466884771	-1.48209273670622	0.175772733361445		18.4	0.1	99.9	0.0	18.5	48.2	0.0		1.8	0.0	100.0	0.0	1.8	6.7	0.0		19.0	0.1	99.9	0.0	19.1	47.2	0.0		18.9	0.1	99.9	0.0	19.0	47.8	0.0		87.6	0.0	100.0	0.0	87.6	6.7	0.0		44.6	0.7
DIP2A	349.798663888799	18.4967410905487	3.93029619694714	-2.22021800919012	-1.42034528455854	0.17470482245238		18.4	3.9	94.4	1.8	19.2	44.1	0.0		13.3	1.8	96.4	1.8	13.3	47.4	0.0		13.2	5.4	93.1	1.5	15.0	44.7	0.0		16.7	5.4	93.1	1.6	17.9	46.6	0.0		0.3	0.1	99.8	0.0	0.4	98.9	0.0		0.7	0.3
PSG4	944.08221298155	59.31204748694	12.9918124287975	-2.18639647782417	-1.38517497836251	0.174618275376986		14.6	0.1	99.9	0.0	14.7	61.5	0.0		19.6	0.0	100.0	0.0	19.6	52.8	0.0		13.8	0.3	99.7	0.0	13.9	62.5	0.0		14.3	0.3	99.7	0.0	14.4	58.4	0.0		3.5	0.0	100.0	0.0	3.5	91.1	0.0		15.0	0.7
SV2A	102.225782803014	4.68442767227081	0.873399154877143	-2.35816371697943	-1.5508202082729	0.174271856790077		17.6	0.2	99.8	0.0	17.6	51.0	0.0		15.4	0.0	100.0	0.0	15.4	33.3	0.0		11.4	0.1	99.9	0.0	11.4	52.3	0.0		12.8	0.0	100.0	0.0	12.8	52.3	0.0		94.7	0.0	100.0	0.0	94.7	2.6	0.0		30.8	0.0
IFIH1	1836.31545131863	116.747652046352	25.3285754914371	-2.20232827480291	-1.42803493249514	0.173661129032083		16.1	0.0	99.3	0.7	16.1	48.4	0.0		16.6	0.0	99.8	0.2	16.6	47.0	0.0		14.2	0.0	99.4	0.6	14.2	48.8	0.0		14.7	0.0	99.4	0.6	14.7	47.5	0.0		87.3	0.0	99.9	0.1	87.3	6.8	0.0		91.8	0.0
ZMYM2	84.9563284638635	17.0035421266808	3.05689704207	-2.45652508849529	-1.43832978212669	0.172145450568709		19.8	1.7	98.3	0.0	20.3	57.0	0.0		28.3	0.0	100.0	0.0	28.3	51.2	0.0		16.2	3.0	97.0	0.0	16.2	58.4	0.0		16.6	2.2	97.8	0.0	17.4	59.3	0.0		96.4	0.0	100.0	0.0	96.4	1.5	0.0		60.3	0.0
KCNQ2	633.352563762023	52.9688782705618	11.5725388021221	-2.18958090484674	-1.40233917485885	0.171648595044257		9.4	0.0	100.0	0.0	9.4	59.2	0.0		11.7	0.0	100.0	0.0	11.7	59.1	0.0		7.5	0.0	100.0	0.0	7.5	61.5	0.0		8.0	0.0	100.0	0.0	8.0	63.4	0.0		0.5	0.0	100.0	0.0	0.5	97.4	0.0		1.6	0.0
TPM1	38.6031507467717	14.005794930792	2.51102257027179	-2.4563731756245	-1.46019341796255	0.171623680883503		15.8	0.3	98.8	0.9	15.8	57.5	0.0		62.5	0.0	100.0	0.0	62.5	34.4	0.0		16.6	0.4	99.2	0.4	16.6	65.9	0.0		24.9	0.7	99.2	0.1	24.9	53.4	0.0		88.7	0.0	100.0	0.0	88.7	2.1	0.0		92.4	0.0
OTOF	825.547505721319	65.7195483744123	12.9918124287975	-2.33427538789434	-1.44858401355904	0.170840517579443		10.1	0.0	96.6	3.4	10.1	56.9	0.0		9.0	0.0	97.9	2.1	9.0	53.2	0.0		9.6	0.0	96.5	3.5	9.6	52.1	0.0		9.4	0.0	97.2	2.8	9.4	52.0	0.0		26.3	0.0	99.6	0.4	26.3	9.5	0.0		13.7	0.0
RARS2	54.4235481576974	2.72638701735939	0.436699577438571	-2.51210526075619	-1.63068429384926	0.170006674806714		17.9	23.1	76.9	0.0	22.8	42.6	0.0		5.6	22.2	77.8	0.0	5.6	66.7	0.0		15.3	22.0	78.0	0.0	17.6	46.7	0.0		10.8	19.1	80.9	0.0	14.5	47.6	0.0		33.3	33.3	66.7	0.0	33.3	19.0	0.0		25.0	33.3
SIL1	906.049339475516	74.5975882441239	14.8477856329114	-2.32499774143464	-1.42944666543088	0.169756419415246		11.7	0.0	100.0	0.0	11.7	56.4	0.0		7.2	0.4	99.6	0.0	7.6	57.5	0.0		11.2	0.1	99.9	0.0	11.2	57.8	0.0		12.7	0.2	99.8	0.0	12.9	57.2	0.0		55.6	0.0	100.0	0.0	55.6	35.8	0.0		26.3	0.1
ADSL	133.330995172376	8.54991419885691	1.74679830975429	-2.25889379044128	-1.47943023066587	0.168591194140741		10.2	3.9	96.1	0.0	11.1	51.2	0.0		11.9	4.2	95.8	0.0	11.9	44.1	0.0		13.2	5.0	95.0	0.0	13.8	47.6	0.0		11.8	4.0	96.0	0.0	12.5	47.4	0.0		2.7	0.0	100.0	0.0	2.7	4.0	0.0		3.6	3.3
TFIP11	820.009352735726	203.470661996764	34.1717419345682	-2.57219016642682	-1.47649645791896	0.167216960464529		10.1	0.3	99.7	0.0	10.1	56.1	0.0		6.2	0.5	99.5	0.0	6.2	67.6	0.0		11.2	0.4	99.6	0.0	11.2	58.2	0.0		10.6	0.4	99.6	0.0	10.6	55.0	0.0		54.1	0.0	100.0	0.0	54.1	22.0	0.0		44.2	0.5
FOXRED2	573.687139514693	47.7745938116193	9.60739070364857	-2.30804736525335	-1.44032219379274	0.164475143689914		13.4	0.0	99.9	0.1	13.4	55.0	0.0		14.6	0.0	100.0	0.0	14.6	54.1	0.0		13.3	0.0	99.7	0.3	13.3	56.6	0.0		12.8	0.0	99.4	0.6	12.8	54.3	0.0		0.6	0.0	100.0	0.0	0.6	98.8	0.0		20.5	0.0
CPNE4	97.1202786931682	6.26949611096329	1.09174894359643	-2.46856407391993	-1.62280642874007	0.164077417980273		14.0	0.0	100.0	0.0	14.0	59.6	0.0		11.8	0.0	100.0	0.0	11.8	72.4	0.0		13.2	0.0	100.0	0.0	13.2	62.8	0.0		15.3	0.0	100.0	0.0	15.3	59.1	0.0		4.5	0.0	100.0	0.0	4.5	2.0	0.0		5.6	0.0
SLC16A5	20.9599111742522	1.50497070323698	0.218349788719286	-2.53470074186062	-1.68625449734728	0.163518954338938		24.9	0.0	100.0	0.0	24.9	37.5	0.0		41.7	0.0	100.0	0.0	41.7	8.3	0.0		22.8	0.0	100.0	0.0	22.8	38.6	0.0		22.0	0.0	100.0	0.0	22.0	42.3	0.0		50.0	0.0	100.0	0.0	50.0	50.0	0.0		89.7	0.0
MYCBPAP	2266.74480212758	241.393193853124	42.5782088002607	-2.50180345441296	-1.54360355741656	0.162396159404484		11.3	0.0	100.0	0.0	11.3	59.8	0.0		12.9	0.0	100.0	0.0	12.9	58.4	0.0		10.6	0.0	100.0	0.0	10.6	58.4	0.0		11.4	0.0	100.0	0.0	11.4	59.6	0.0		94.8	0.0	100.0	0.0	94.8	2.3	0.0		78.5	0.0
NDE1	12502.9820028378	1997.52074036808	316.607193642964	-2.65725283526395	-1.56760327887809	0.161538645743486		9.5	3.2	50.8	45.9	17.2	50.0	0.0		16.8	4.1	56.0	39.9	24.5	41.1	0.0		9.7	3.3	50.6	46.1	17.8	47.6	0.0		8.7	3.3	50.4	46.3	16.7	48.7	0.0		1.6	0.2	3.5	96.3	2.0	96.9	0.0		4.8	0.4
GOLGA2	26.2834246590956	4.08536429410269	0.655049366157857	-2.55221824463619	-1.57118447899412	0.161304598583833		21.2	0.0	99.7	0.3	21.2	56.9	0.0		13.3	0.0	100.0	0.0	13.3	26.7	0.0		19.9	0.0	100.0	0.0	19.9	53.7	0.0		18.0	0.0	100.0	0.0	18.0	50.2	0.0		28.6	0.0	100.0	0.0	28.6	57.1	0.0		8.0	0.0
DAXX	138.911988656229	36.9298055594994	6.11379408414	-2.58484706785375	-1.49909025919392	0.160834900792473		5.5	0.0	97.7	2.3	5.5	63.4	0.0		20.5	0.0	100.0	0.0	20.5	30.8	0.0		3.0	0.0	98.3	1.7	3.0	69.8	0.0		5.8	0.0	99.1	0.9	5.8	65.9	0.0		7.1	0.0	100.0	0.0	7.1	64.3	0.0		2.9	0.0
GJA1	45.4557360886121	3.01526717313045	0.545874471798214	-2.36293248022963	-1.57756689923694	0.160052251086128		9.1	0.4	99.6	0.0	9.3	58.5	0.0		14.3	0.0	100.0	0.0	14.3	60.7	0.0		11.2	1.0	99.0	0.0	12.0	55.3	0.0		11.7	1.5	98.5	0.0	11.7	55.4	0.0		0.0	0.0	100.0	0.0	0.0	91.3	0.0		6.7	0.0
CPSF3L	2724.94036734549	299.199658272675	52.9498237644268	-2.4972901321564	-1.56561892997609	0.149975555885311		11.2	3.1	78.6	18.3	14.3	56.8	0.0		15.6	3.2	74.4	22.4	22.6	50.6	0.0		9.3	3.6	79.4	17.0	12.6	56.2	0.0		11.1	3.8	77.5	18.7	14.8	53.7	0.0		0.1	0.4	0.8	98.9	98.5	0.6	0.0		0.4	1.8
GPM6B	1641.99271358965	164.194689865925	26.3111495406739	-2.63936153908227	-1.66550753470035	0.145651093739889		9.2	0.0	99.9	0.1	9.2	54.2	0.0		11.8	0.0	99.9	0.1	11.8	51.7	0.0		9.4	0.0	99.9	0.1	9.4	53.4	0.0		8.8	0.0	99.9	0.1	8.8	51.4	0.0		4.2	0.0	100.0	0.0	4.2	71.5	0.0		1.7	0.0
USP5	73.0323417799335	5.66333171058651	0.873399154877143	-2.62930597674838	-1.71532863207503	0.145586954264479		6.5	1.0	99.0	0.0	6.5	65.8	0.0		5.9	0.0	100.0	0.0	5.9	70.6	0.0		4.1	2.0	98.0	0.0	4.1	66.2	0.0		10.1	1.2	98.8	0.0	10.1	63.7	0.0		0.0	0.0	100.0	0.0	0.0	63.0	0.0		0.0	5.4
CCT8L2	387.958323902624	34.9655728528274	5.45874471798214	-2.66820117678266	-1.67645126059682	0.145186803802578		17.2	1.3	98.7	0.0	17.6	41.4	0.0		13.5	2.9	97.1	0.0	15.9	45.3	0.0		13.7	1.1	98.9	0.0	14.0	43.8	0.0		14.7	1.3	98.7	0.0	14.9	44.1	0.0		20.7	1.2	98.8	0.0	20.7	37.8	0.0		17.9	3.6
C1R	293.146324774193	27.915958640047	4.585345563105	-2.59292298475947	-1.68372777668869	0.144980819362074		15.6	0.0	100.0	0.0	15.6	50.5	0.0		33.6	0.0	100.0	0.0	33.6	31.1	0.0		13.6	0.0	100.0	0.0	13.6	52.7	0.0		14.5	0.0	100.0	0.0	14.5	50.7	0.0		98.8	0.0	100.0	0.0	98.8	0.1	0.0		98.8	0.0
CCBL1	862.459287131855	85.1665781788339	14.5202609498325	-2.54810740616393	-1.61694632836427	0.1435064451863		14.2	2.2	64.0	33.8	17.7	39.9	0.0		14.0	1.5	63.8	34.7	18.1	48.1	0.0		12.4	2.6	64.4	33.0	16.3	40.2	0.0		12.9	2.2	64.9	32.9	16.2	42.3	0.0		1.1	0.1	5.7	94.2	1.7	94.0	0.0		4.5	0.9
B3GNT5	52.4826946153645	6.59675549671395	0.873399154877143	-2.84762396771456	-1.77300418210232	0.141691016359621		9.1	0.0	100.0	0.0	9.1	60.1	0.0		15.8	0.0	100.0	0.0	15.8	68.4	0.0		5.7	0.0	100.0	0.0	5.7	56.3	0.0		8.1	0.4	99.6	0.0	8.1	53.4	0.0		0.0	0.0	100.0	0.0	0.0	93.3	0.0		0.0	0.0
RBBP4	96.4806820598366	3.8708122932426	0.545874471798214	-2.71807222870873	-1.79711064585747	0.138277673404559		10.1	2.4	97.4	0.3	10.3	54.3	0.0		8.5	4.2	94.4	1.4	8.5	57.7	0.0		12.4	2.1	97.6	0.3	12.5	55.2	0.0		9.4	2.5	96.8	0.6	9.5	54.8	0.0		19.0	14.3	79.4	6.3	23.8	25.4	0.0		63.3	2.7
FBXO34	10.6480937270832	2.29639538786311	0.218349788719286	-3.12825948306846	-1.93809716527592	0.137135968123083		10.4	0.0	100.0	0.0	10.4	81.5	0.0		33.3	0.0	100.0	0.0	33.3	66.7	0.0		10.5	0.0	100.0	0.0	10.5	85.8	0.0		13.4	0.0	100.0	0.0	13.4	77.8	0.0		52.9	0.0	100.0	0.0	52.9	47.1	0.0		80.0	0.0
MFSD9	1795.88720714626	295.415347002257	41.0497602792257	-2.84578705273718	-1.73722961411288	0.135175221442393		12.0	2.7	96.2	1.0	12.8	46.4	0.0		10.7	2.6	95.9	1.5	11.4	55.0	0.0		11.6	3.7	95.0	1.2	12.8	45.6	0.0		11.6	3.0	95.8	1.2	12.4	45.9	0.0		0.6	0.2	99.8	0.0	0.7	98.1	0.0		3.7	0.4
MCAM	127.589857677842	13.3483806976824	1.63762341539464	-2.98899373490275	-1.81173693638428	0.134690323194406		13.5	0.3	99.7	0.0	13.5	55.3	0.0		10.5	0.0	100.0	0.0	10.5	60.5	0.0		16.1	0.0	100.0	0.0	16.1	55.7	0.0		14.3	0.3	99.6	0.1	14.4	49.6	0.0		41.7	0.0	100.0	0.0	41.7	41.7	0.0		78.8	0.0
AOC2	14.0707611339799	2.00662760431597	0.218349788719286	-2.93809392988753	-1.90358390128999	0.133107895818137		13.6	0.0	100.0	0.0	13.6	44.1	0.0		33.3	0.0	100.0	0.0	33.3	66.7	0.0		0.0	0.0	100.0	0.0	0.0	56.8	0.0		19.0	0.0	100.0	0.0	19.0	52.4	0.0		0.0	0.0	100.0	0.0	0.0	0.0	0.0		98.0	0.0
TMPRSS2	54.8965001983419	5.3771144381437	0.7642242605175	-2.73668721662259	-1.77451086948187	0.132398001195611		22.6	0.0	100.0	0.0	22.6	50.5	0.0		11.8	0.0	100.0	0.0	11.8	41.2	0.0		21.0	0.0	100.0	0.0	21.0	49.0	0.0		19.2	0.0	100.0	0.0	19.2	52.6	0.0		14.3	0.0	100.0	0.0	14.3	57.1	0.0		6.2	0.0
MX1	37.3287754655777	2.66271039576143	0.327524683078929	-2.84509215822559	-1.90216647547989	0.131977385107028		16.2	0.0	99.8	0.2	16.2	49.1	0.0		32.1	0.0	100.0	0.0	32.1	33.9	0.0		19.4	0.0	100.0	0.0	19.4	41.5	0.0		21.6	0.0	100.0	0.0	21.6	50.3	0.0		76.3	0.0	100.0	0.0	76.3	15.8	0.0		43.5	0.0
CLPB	151.236864741336	19.0323604253988	2.62019746463143	-2.83722129885094	-1.7618137190619	0.128577120447412		13.0	1.4	98.6	0.0	13.7	45.1	0.0		24.6	0.7	99.3	0.0	25.4	53.5	0.0		8.4	1.2	98.8	0.0	8.7	52.4	0.0		10.2	1.2	98.8	0.0	10.9	50.7	0.0		0.8	0.0	100.0	0.0	0.8	0.2	0.0		5.8	2.5
TCTN3	64.0744212059641	8.2872190624803	1.09174894359643	-2.86832078806165	-1.82278420733342	0.127550072232103		15.9	0.0	100.0	0.0	15.9	48.5	0.0		19.0	0.0	100.0	0.0	19.0	58.7	0.0		19.8	0.0	100.0	0.0	19.8	46.0	0.0		17.7	0.0	100.0	0.0	17.7	51.3	0.0		93.0	0.0	100.0	0.0	93.0	4.8	0.0		37.0	0.0
COPB1	192.101520962845	11.6754584518297	1.85597320411393	-2.62104458974848	-1.73788046918861	0.127476062594201		20.7	1.0	99.0	0.0	20.8	50.3	0.0		0.9	0.8	99.2	0.0	0.9	96.3	0.0		19.3	0.8	99.2	0.0	19.3	54.0	0.0		19.1	1.2	98.8	0.0	19.1	49.3	0.0		86.3	0.0	100.0	0.0	86.3	9.7	0.0		26.7	0.0
STAU2	6844.52063108588	86881.9359259011	8288.66715467845	-3.38983634216763	-1.78193676436902	0.12622882192202		16.1	1.1	98.9	0.0	16.4	52.3	0.0		82.1	13.6	86.4	0.0	95.6	2.2	0.0		17.1	1.2	98.8	0.0	17.5	50.5	0.0		17.6	1.1	98.8	0.0	18.0	49.1	0.0		87.7	3.6	96.4	0.0	91.2	0.3	0.0		74.3	2.8
ITIH5	70.8093790318712	11.6885402901909	1.41927362667536	-2.99807801482566	-1.88608261749247	0.122415435252317		16.5	0.1	99.2	0.7	17.3	55.9	0.0		0.0	0.0	100.0	0.0	0.0	76.7	0.0		9.2	0.0	99.5	0.5	9.8	64.7	0.0		11.7	0.2	98.9	0.9	12.4	60.3	0.0		5.2	0.0	100.0	0.0	5.2	85.2	0.0		1.1	0.0
TKTL1	49.2195872790888	3.65537266460641	0.436699577438571	-2.92851522046123	-1.97770893510321	0.121826802147013		12.0	0.0	100.0	0.0	12.0	65.1	0.0		11.8	0.0	100.0	0.0	11.8	41.2	0.0		15.4	0.0	100.0	0.0	15.4	55.4	0.0		13.3	0.0	100.0	0.0	13.3	60.0	0.0		11.1	0.0	100.0	0.0	11.1	77.8	0.0		1.2	0.0
LNX1	67.3559363129566	10.7265011796208	1.41927362667536	-2.87471384956987	-1.7997486131705	0.12118930707499		15.0	0.1	99.8	0.1	15.0	51.8	0.0		9.4	0.0	100.0	0.0	9.4	62.5	0.0		11.4	0.0	100.0	0.0	11.4	54.3	0.0		9.0	0.1	99.7	0.1	9.2	57.0	0.0		96.9	0.0	100.0	0.0	96.9	0.7	0.0		92.5	0.0
GFPT2	27.9391242100598	3.79914702165988	0.436699577438571	-2.9834353500906	-1.94143532853775	0.11774004702885		5.1	0.0	100.0	0.0	5.1	55.8	0.0		0.0	0.0	100.0	0.0	0.0	28.6	0.0		14.6	0.0	100.0	0.0	14.6	45.8	0.0		8.8	0.0	100.0	0.0	8.8	56.8	0.0		0.0	0.0	100.0	0.0	0.0	75.0	0.0		0.0	0.0
ATE1	15.7058853301607	2.44150118658071	0.218349788719286	-3.21482860376474	-2.09330920495565	0.117071253890433		9.3	1.0	99.0	0.0	10.3	37.4	0.0		0.0	0.0	100.0	0.0	0.0	10.7	0.0		10.4	0.9	99.1	0.0	10.9	42.8	0.0		12.8	0.0	100.0	0.0	12.8	40.0	0.0		5.9	0.0	100.0	0.0	5.9	0.4	0.0		0.0	0.0
AP3M1	133.097049391671	24.29674613598	2.62019746463143	-3.18871063348067	-1.98729603253338	0.116596088444618		13.0	0.1	99.9	0.0	13.0	63.5	0.0		6.5	0.0	100.0	0.0	6.5	67.4	0.0		15.2	0.0	100.0	0.0	15.2	62.2	0.0		11.5	0.0	100.0	0.0	11.5	65.7	0.0		36.8	0.0	100.0	0.0	36.8	57.9	0.0		90.9	0.4
ISLR	56.4693967161514	5.68951672998096	0.655049366157857	-3.02513308560587	-1.95248375851205	0.116533151276626		6.9	1.1	98.4	0.5	6.9	57.5	0.0		19.0	0.0	100.0	0.0	19.0	47.6	0.0		9.8	1.3	98.7	0.0	9.8	53.8	0.0		12.7	0.3	99.7	0.0	12.7	54.7	0.0		66.7	0.0	100.0	0.0	66.7	14.0	0.0		42.9	0.0
LDB3	224.896157624377	36.0434473881764	4.47617066874536	-2.99537405515582	-1.88775056895975	0.115579043165807		18.2	1.7	98.2	0.0	19.1	39.6	0.0		13.6	3.6	96.4	0.0	17.2	44.0	0.0		22.5	1.5	98.5	0.0	23.4	43.4	0.0		21.9	1.6	98.4	0.0	22.7	44.2	0.0		33.1	9.7	90.3	0.0	42.9	26.6	0.0		9.7	78.8
SPP1	39.5805648855134	3.3691553921636	0.327524683078929	-3.17899711318145	-2.10884109766952	0.113262677799226		23.1	12.1	87.9	0.0	28.3	54.1	0.0		26.7	4.8	95.2	0.0	26.7	49.5	0.0		29.3	7.5	92.5	0.0	33.8	49.1	0.0		23.4	6.4	93.6	0.0	27.2	57.7	0.0		0.0	50.0	50.0	0.0	50.0	50.0	0.0		94.4	0.4
FAF1	133.090173294096	15.0073334773978	1.63762341539464	-3.15740138891438	-2.01033844323837	0.111873799121244		15.5	1.4	98.6	0.0	15.5	56.7	0.0		10.8	0.0	100.0	0.0	10.8	64.9	0.0		13.5	1.1	98.9	0.0	13.5	55.1	0.0		15.3	1.6	98.4	0.0	15.3	50.4	0.0		92.4	0.3	99.7	0.0	92.4	4.5	0.0		47.9	0.8
LRRC3B	1480.72039255388	208.442553012454	23.9093018647618	-3.12133807800333	-1.92668597936335	0.110791723787943		13.9	2.7	97.3	0.0	15.2	55.8	0.0		12.7	4.0	96.0	0.0	14.6	56.8	0.0		13.3	3.2	96.8	0.0	14.2	56.6	0.0		13.4	2.9	97.1	0.0	14.4	55.2	0.0		8.8	1.5	98.5	0.0	9.8	59.8	0.0		1.8	0.8
RAP2C	76.5347591570916	12.1853152385014	1.20092383795607	-3.28998541308935	-2.0454087881113	0.11072487102283		9.1	3.7	92.5	3.8	9.6	47.9	0.0		7.1	1.2	95.3	3.5	8.2	55.3	0.0		10.4	5.5	93.2	1.3	12.2	54.5	0.0		12.2	3.4	95.7	0.9	13.1	51.4	0.0		5.6	2.8	97.2	0.0	8.3	83.3	0.0		0.7	0.4
CEP57L1	9107.70036391997	4388.89971526413	487.575078210165	-3.1700315114017	-1.88056721506666	0.110690247598626		10.6	1.4	48.0	50.6	19.8	47.3	0.0		2.6	0.6	19.7	79.7	15.1	54.7	0.0		10.1	1.4	48.0	50.6	18.9	47.9	0.0		10.0	1.5	47.5	51.0	19.0	48.1	0.0		48.7	0.3	94.5	5.2	50.1	41.5	0.0		94.8	0.1
MLA0.0	87.4422155549756	12.0410970675599	1.20092383795607	-3.2728792919707	-2.02445977119059	0.110647894102229		4.2	12.2	49.9	37.9	8.6	52.6	0.0		0.0	11.6	27.9	60.5	7.0	58.1	0.0		6.5	7.0	42.8	50.2	15.4	39.6	0.0		6.5	6.7	46.4	46.8	14.4	39.6	0.0		0.0	9.1	27.3	63.6	27.3	54.5	0.0		41.1	1.1
OVOL1	19.9112267605948	6.92114076352833	0.655049366157857	-3.3055985784764	-2.01278520708788	0.10996026535069		15.4	0.0	100.0	0.0	15.4	47.5	0.0		45.5	0.0	100.0	0.0	45.5	36.4	0.0		8.7	0.0	100.0	0.0	8.7	47.4	0.0		8.6	0.0	100.0	0.0	8.6	51.6	0.0		0.0	14.3	85.7	0.0	0.0	64.3	0.0		75.0	0.0
ATAD5	16.2434363765587	2.87193662996503	0.218349788719286	-3.44473823242591	-2.17644245291113	0.108349812649759		23.6	0.0	100.0	0.0	23.6	42.4	0.0		14.3	0.0	85.7	14.3	14.3	71.4	0.0		33.6	0.0	100.0	0.0	33.6	24.0	0.0		25.8	0.0	100.0	0.0	25.8	28.0	0.0		0.9	0.0	100.0	0.0	0.9	99.1	0.0		0.0	0.0
ZNF423	41.8170279006267	4.15791719346149	0.436699577438571	-3.11200288732311	-2.05824763595505	0.107246467670571		17.7	0.7	99.3	0.0	17.7	43.1	0.0		37.5	0.0	100.0	0.0	37.5	37.5	0.0		15.6	0.7	99.3	0.0	15.6	46.4	0.0		24.5	1.3	98.7	0.0	24.5	43.1	0.0		38.5	0.0	100.0	0.0	38.5	15.4	0.0		93.8	0.0
IGSF21	64.168808850202	8.52861113223091	0.7642242605175	-3.39724598229936	-2.16071999100228	0.105176220054705		9.6	1.0	99.0	0.0	10.0	50.1	0.0		11.8	0.0	100.0	0.0	11.8	64.7	0.0		14.4	0.8	99.2	0.0	14.4	50.3	0.0		10.0	0.9	99.1	0.0	10.0	52.6	0.0		11.1	0.0	100.0	0.0	11.1	22.2	0.0		5.9	74.3
SYN3	961.859400071711	209.820678314399	22.926727815525	-3.1912553580824	-1.95786023707809	0.104632678463849		13.0	1.8	96.0	2.1	13.4	54.9	0.0		10.9	1.1	97.6	1.3	10.9	41.1	0.0		10.7	1.8	95.7	2.4	11.2	52.5	0.0		11.0	1.8	95.7	2.4	11.6	55.4	0.0		17.4	0.4	99.4	0.1	17.5	80.7	0.0		53.3	0.4
LCTL	26.7197119636808	1.79340704512	0.109174894359643	-3.53368995766895	-2.40862109166763	0.104402288034097		16.0	11.0	85.7	3.3	16.9	53.7	0.0		13.8	3.4	96.6	0.0	13.8	48.3	0.0		14.3	10.3	86.8	2.9	15.8	44.1	0.0		18.0	7.3	87.3	5.3	18.8	50.6	0.0		0.0	0.0	100.0	0.0	0.0	100.0	0.0		1.4	0.5
PEPD	52.5698081817123	8.92066734563564	0.873399154877143	-3.28018899696379	-2.04289824602171	0.102280680472424		5.1	0.2	99.8	0.0	5.1	61.5	0.0		0.4	0.0	100.0	0.0	0.4	0.2	0.0		7.3	1.1	98.9	0.0	7.5	52.7	0.0		4.5	1.1	98.9	0.0	4.9	58.5	0.0		0.2	0.0	100.0	0.0	0.2	98.6	0.0		0.0	0.0
NTRK3	49.4338689758568	4.9480104364235	0.436699577438571	-3.36025048678625	-2.22923170863123	0.101320142871878		13.4	0.0	100.0	0.0	13.4	55.1	0.0		30.0	0.0	100.0	0.0	30.0	50.0	0.0		19.4	0.0	100.0	0.0	19.4	45.3	0.0		21.9	0.0	100.0	0.0	21.9	41.7	0.0		0.0	0.0	100.0	0.0	0.0	25.0	0.0		28.7	0.0
INTS7	4342.34677346847	1628.67182004556	154.264125730175	-3.39979818202695	-2.0397917806652	0.101004893686459		17.7	1.0	95.3	3.6	18.1	48.2	0.0		12.9	0.8	96.7	2.5	13.1	35.3	0.0		16.7	1.0	95.5	3.4	17.1	49.6	0.0		16.5	1.2	95.3	3.4	16.9	49.7	0.0		88.6	0.1	98.9	1.0	88.7	5.9	0.0		80.4	0.0
HADHB	89.3230361489254	3.44082066374632	0.327524683078929	-3.20892336425729	-2.18565602114635	0.0993631968258557		14.4	0.9	99.1	0.0	14.6	49.8	0.0		9.2	0.0	100.0	0.0	9.2	59.2	0.0		15.2	0.8	99.2	0.0	15.4	50.9	0.0		17.6	0.4	99.6	0.0	17.6	49.3	0.0		0.0	2.6	97.4	0.0	2.6	46.2	0.0		3.8	1.9
RPS6KA1	29.122985577462	3.29704630669285	0.218349788719286	-3.64070185363855	-2.42786226927702	0.0990291279529839		10.7	0.0	100.0	0.0	10.7	56.5	0.0		52.9	0.0	100.0	0.0	52.9	35.3	0.0		17.0	0.0	100.0	0.0	17.0	50.3	0.0		11.7	0.0	100.0	0.0	11.7	59.4	0.0		0.0	0.0	100.0	0.0	0.0	55.6	0.0		85.0	0.0
STK11IP	94.3141670380653	17.9893146089251	1.528448521035	-3.51456541046884	-2.18152860141411	0.0968988288589917		15.3	4.5	95.5	0.0	19.8	45.5	0.0		20.7	17.2	82.8	0.0	37.9	31.0	0.0		9.2	2.7	97.3	0.0	11.7	48.8	0.0		15.9	5.1	94.9	0.0	21.0	41.9	0.0		0.0	0.0	100.0	0.0	0.0	71.4	0.0		89.5	1.0
KDM4B	19.8911682924212	6.46540792852564	0.436699577438571	-3.74275208134429	-2.31374177056726	0.0950440999028509		15.5	2.9	96.7	0.4	18.4	56.3	0.0		12.5	12.5	87.5	0.0	25.0	25.0	0.0		27.4	1.0	99.0	0.0	28.4	53.8	0.0		20.4	0.0	100.0	0.0	20.4	53.5	0.0		0.0	0.0	100.0	0.0	0.0	100.0	0.0		0.3	0.0
LRFN4	2456.67327992796	38212.272376954	2856.01523644826	-3.74193710303177	-2.0243721331812	0.0938731112062512		12.7	1.0	99.0	0.0	12.9	55.9	0.0		94.2	0.1	99.9	0.0	94.2	3.2	0.0		13.0	1.2	98.8	0.0	13.2	55.8	0.0		13.9	1.2	98.8	0.0	14.0	55.6	0.0		98.7	0.0	100.0	0.0	98.7	0.7	0.0		83.1	0.0
CD22	14.9118645081296	3.38912701712548	0.218349788719286	-3.67985574249832	-2.41147246243801	0.0932214225418483		11.9	0.0	100.0	0.0	11.9	50.5	0.0		0.0	0.0	100.0	0.0	0.0	100.0	0.0		10.2	0.0	100.0	0.0	10.2	45.7	0.0		15.4	0.0	99.6	0.4	15.4	40.1	0.0		2.4	0.0	100.0	0.0	2.4	0.0	0.0		0.0	0.0
BRCA1	31.7796805851587	4.44502209368038	0.327524683078929	-3.57368532880642	-2.37717461636963	0.0928222917375338		14.0	0.0	99.2	0.8	14.0	48.2	0.0		9.1	0.0	100.0	0.0	9.1	15.2	0.0		8.6	0.0	99.3	0.7	8.6	62.1	0.0		10.1	0.0	98.4	1.6	10.1	58.6	0.0		73.2	0.0	97.6	2.4	73.2	19.5	0.0		87.0	0.0
IRF4	22.8886066848723	6.52287115569103	0.545874471798214	-3.46344335842615	-2.22264724301969	0.0922163512202888		11.8	5.7	94.3	0.0	17.5	41.1	0.0		15.4	0.0	100.0	0.0	15.4	53.8	0.0		12.5	1.5	98.5	0.0	14.0	51.0	0.0		15.2	2.2	97.8	0.0	17.5	33.6	0.0		19.0	0.0	100.0	0.0	19.0	42.9	0.0		93.2	0.0
HNRNPR	82.8607658205556	13.984280628558	1.09174894359643	-3.6196377558728	-2.26209707162525	0.091808117891563		16.8	3.5	96.5	0.0	17.7	53.7	0.0		17.7	0.0	100.0	0.0	17.7	55.8	0.0		15.8	4.4	95.6	0.0	17.8	48.5	0.0		16.6	2.8	97.2	0.0	17.0	49.5	0.0		51.9	0.1	99.9	0.0	51.9	46.0	0.0		92.0	0.2
TGFB1	126.800360494671	13.6283845756926	1.20092383795607	-3.45083199792593	-2.21409714056332	0.0917594916067095		11.8	0.0	100.0	0.0	11.8	64.4	0.0		11.8	0.0	100.0	0.0	11.8	35.3	0.0		13.7	0.0	100.0	0.0	13.7	56.2	0.0		9.1	0.0	100.0	0.0	9.1	63.7	0.0		4.9	0.0	100.0	0.0	4.9	58.5	0.0		2.9	0.0
MPST	34.1138315543264	4.39643514427583	0.327524683078929	-3.55800626464057	-2.2790433612969	0.0908523899435432		4.4	0.2	99.8	0.0	4.5	71.4	0.0		0.0	0.0	100.0	0.0	0.0	63.6	0.0		10.9	0.5	99.5	0.0	10.9	60.1	0.0		7.2	0.7	99.3	0.0	7.6	63.5	0.0		33.3	0.0	100.0	0.0	33.3	55.6	0.0		0.0	0.0
METAP2	16.3768306961399	3.80536041609246	0.218349788719286	-3.84467907859672	-2.43010037340992	0.0877418429011223		20.5	0.0	100.0	0.0	20.5	44.0	0.0		39.1	0.0	100.0	0.0	39.1	0.0	0.0		17.0	0.0	100.0	0.0	17.0	48.9	0.0		18.3	0.0	100.0	0.0	18.3	34.8	0.0		8.3	0.0	100.0	0.0	8.3	8.3	0.0		34.7	0.0
FLRT1	143.240779973187	25.4411927545352	1.96514809847357	-3.66104110469233	-2.28236846950647	0.0866543514891391		7.1	5.6	94.4	0.0	7.4	63.8	0.0		6.3	2.1	97.9	0.0	6.3	64.6	0.0		5.7	6.5	93.5	0.0	6.4	63.2	0.0		7.1	5.6	94.4	0.0	7.4	63.3	0.0		0.6	0.1	99.9	0.0	0.6	98.3	0.0		1.4	5.6
SARM1	40.7746262101501	13.4484500580998	0.873399154877143	-3.86969553899694	-2.39260989820804	0.0856402714422157		0.0	0.0	0.0	100.0	23.5	20.7	0.0		0.0	0.0	0.0	100.0	13.6	4.5	0.0		0.0	0.0	0.0	100.0	21.0	28.0	0.0		0.0	0.0	0.0	100.0	21.2	30.4	0.0		0.0	0.0	0.0	100.0	9.1	27.3	0.0		0.0	0.0
LGR5	24.7096556928716	4.75742438551765	0.218349788719286	-4.16307750869995	-2.64384040913849	0.0850739927639324		5.0	0.0	100.0	0.0	5.0	58.1	0.0		0.0	0.0	100.0	0.0	0.0	100.0	0.0		6.3	0.0	100.0	0.0	6.3	50.8	0.0		11.2	0.0	100.0	0.0	11.2	46.0	0.0		82.8	0.0	100.0	0.0	82.8	5.2	0.0		37.5	0.0
ITGA5	120.186416416631	19.5901491119791	1.63762341539464	-3.5407409679363	-2.23003588991082	0.0847311853520566		16.5	0.0	100.0	0.0	16.5	49.8	0.0		13.9	0.0	100.0	0.0	13.9	47.2	0.0		14.5	0.0	100.0	0.0	14.5	55.4	0.0		16.6	0.0	100.0	0.0	16.6	53.1	0.0		2.8	0.0	100.0	0.0	2.8	3.7	0.0		16.9	0.0
ZNF280B	3533.83235896362	41166.1889854755	2404.68622316549	-4.09751108993858	-2.23364975308984	0.0846677366248531		20.4	0.0	100.0	0.0	20.4	49.2	0.0		92.6	0.0	100.0	0.0	92.6	3.9	0.0		20.8	0.0	100.0	0.0	20.8	49.9	0.0		21.2	0.0	100.0	0.0	21.2	48.5	0.0		98.4	0.0	100.0	0.0	98.4	0.4	0.0		98.7	0.0
CCDC57	829.389583368149	189.381748003988	13.8652115836746	-3.76694339056798	-2.30062783442042	0.0843652664478015		10.4	0.3	99.7	0.0	10.5	55.4	0.0		9.9	1.0	99.0	0.0	9.9	57.1	0.0		12.8	0.5	99.5	0.0	13.0	50.0	0.0		11.8	0.8	99.2	0.0	12.1	51.1	0.0		90.1	0.1	99.9	0.0	90.1	3.5	0.0		12.9	1.4
EXD1	91.3422020697297	27.2332470153191	1.85597320411393	-3.83941560982692	-2.34776841951968	0.0815154147525053		11.3	0.0	100.0	0.0	11.3	52.1	0.0		12.5	0.0	100.0	0.0	12.5	45.8	0.0		16.5	0.0	100.0	0.0	16.5	57.7	0.0		15.4	0.0	100.0	0.0	15.4	55.0	0.0		0.0	0.0	100.0	0.0	0.0	43.5	0.0		1.1	0.0
CEACAM8	81.5292468900678	5.66466315225063	0.436699577438571	-3.55356503490632	-2.35659150523773	0.0809857230424209		8.2	1.0	99.0	0.0	9.1	61.8	0.0		5.4	0.0	100.0	0.0	5.4	45.9	0.0		15.1	0.5	99.5	0.0	15.6	61.9	0.0		10.1	0.5	99.5	0.0	10.1	67.3	0.0		0.0	0.0	100.0	0.0	0.0	69.2	0.0		67.0	0.0
HSPD1	53.3109335153678	17.9167617095663	1.09174894359643	-3.97601304405614	-2.44977008650026	0.0809529532575683		13.5	0.0	100.0	0.0	13.5	56.3	0.0		20.0	0.0	100.0	0.0	20.0	26.7	0.0		17.0	0.0	100.0	0.0	17.0	46.9	0.0		6.2	0.0	100.0	0.0	6.2	61.1	0.0		0.0	0.0	100.0	0.0	0.0	68.4	0.0		2.1	0.0
PADI4	63.0457093383624	16.4160179096018	1.09174894359643	-3.85017434040249	-2.41191323354386	0.0785077596168157		9.1	0.0	100.0	0.0	9.1	69.3	0.0		0.0	0.0	100.0	0.0	0.0	62.5	0.0		6.2	0.0	100.0	0.0	6.2	64.1	0.0		4.8	0.0	100.0	0.0	4.8	70.4	0.0		97.4	0.0	100.0	0.0	97.4	0.0	0.0		87.8	0.0
ABI3BP	946.865131864644	196.415045625159	13.756036689315	-3.83090152759946	-2.35118842956618	0.0777343908614866		13.8	0.5	99.5	0.0	13.9	51.8	0.0		23.2	0.0	100.0	0.0	23.2	48.7	0.0		15.2	0.4	99.5	0.0	15.3	51.1	0.0		14.8	0.5	99.5	0.0	15.0	50.4	0.0		33.9	0.0	100.0	0.0	33.9	41.0	0.0		13.5	0.0
TMEM183A	182.894275265407	27.1762489447137	1.85597320411393	-3.8363984891464	-2.42711361701125	0.0765393284240606		13.9	1.1	98.9	0.0	14.2	54.8	0.0		11.7	0.0	100.0	0.0	11.7	58.4	0.0		14.1	1.1	98.9	0.0	15.1	56.5	0.0		14.3	1.1	98.9	0.0	14.6	54.8	0.0		7.0	0.0	100.0	0.0	7.0	4.2	0.0		36.8	0.0
CA11	9.01506062718474	1.71996651798512	0	-5.14565016435173	-3.6636617578751	0.076257519549406		12.6	0.0	100.0	0.0	12.6	68.5	0.0		0.0	0.0	100.0	0.0	0.0	71.4	0.0		3.1	0.0	100.0	0.0	3.1	58.2	0.0		7.0	0.0	100.0	0.0	7.0	52.6	0.0		0.0	0.0	100.0	0.0	0.0	33.3	0.0		3.0	0.0
CDK5	742.387923232441	145.135933185523	9.82574049236786	-3.87786894277479	-2.40314471643632	0.0756588328334657		12.8	0.0	100.0	0.0	12.8	47.3	0.0		0.5	0.0	100.0	0.0	0.5	98.6	0.0		9.8	0.0	100.0	0.0	9.8	50.8	0.0		9.5	0.0	100.0	0.0	9.5	52.6	0.0		3.3	0.0	100.0	0.0	3.3	64.0	0.0		1.6	0.0
DAG1	77.6774038465735	19.0201448721417	1.09174894359643	-4.06199844358743	-2.59400397244843	0.0747670278631746		12.7	0.0	100.0	0.0	12.7	49.4	0.0		2.8	0.0	100.0	0.0	2.8	72.2	0.0		12.9	0.0	100.0	0.0	12.9	51.3	0.0		15.5	0.0	100.0	0.0	15.5	51.6	0.0		13.3	0.0	100.0	0.0	13.3	26.7	0.0		80.2	0.0
TMEM183B	38.7711846744832	7.70945875093818	0.436699577438571	-3.99485259580193	-2.5823133641918	0.0746232315886106		11.4	1.4	98.6	0.0	11.8	58.0	0.0		11.3	0.0	100.0	0.0	11.3	62.9	0.0		12.4	1.5	98.5	0.0	13.6	59.9	0.0		10.8	1.4	98.6	0.0	11.1	59.7	0.0		7.1	0.0	100.0	0.0	7.1	3.6	0.0		37.3	0.0
HRG	8.318267406618	3.31302360666235	0.109174894359643	-4.40107419400832	-2.89507477470418	0.0744095987956904		22.2	0.0	100.0	0.0	22.2	44.4	0.0		0	0	0	0	0	0	0		4.8	0.0	100.0	0.0	4.8	71.4	0.0		35.9	0.0	100.0	0.0	35.9	46.2	0.0		100.0	0.0	100.0	0.0	100.0	0.0	0.0		100.0	0.0
ZNF595	245.425034040084	74.8301253787857	4.47617066874536	-4.04821995998094	-2.53004823470591	0.0730237128492471		7.9	40.5	58.4	1.1	14.5	34.9	0.0		6.7	40.0	60.0	0.0	6.7	0.0	0.0		8.7	41.2	57.7	1.1	15.4	29.7	0.0		6.6	40.4	57.9	1.7	10.5	33.7	0.0		0.0	28.1	71.9	0.0	0.0	75.0	0.0		20.0	34.0
HSPA8	456.273322032529	479.780039496223	25.5469252801564	-4.2284810513409	-2.49419183785869	0.0727424187665896		22.8	1.2	98.8	0.0	23.1	43.8	0.0		56.0	0.5	99.5	0.0	56.0	26.1	0.0		21.6	0.8	99.2	0.0	21.6	44.3	0.0		21.5	1.1	98.9	0.0	21.7	45.0	0.0		95.8	0.0	100.0	0.0	95.8	1.3	0.0		92.6	0.0
USP14	44.4606394902547	5.76650776822018	0.218349788719286	-4.43796656148832	-2.90001801064076	0.0721415863397322		6.9	1.1	98.9	0.0	6.9	66.1	0.0		0.0	0.0	100.0	0.0	0.0	58.3	0.0		10.9	0.6	99.4	0.0	10.9	62.6	0.0		10.4	1.0	99.0	0.0	10.4	63.8	0.0		86.2	0.0	100.0	0.0	86.2	8.0	0.0		50.0	0.0
CXADR	29.3613089448109	14.262276672736	0.7642242605175	-4.13568316303043	-2.55525713312989	0.0720099252724569		14.4	2.4	93.2	4.4	15.5	49.8	0.0		17.9	0.0	100.0	0.0	17.9	44.6	0.0		11.9	2.7	95.0	2.3	12.2	56.2	0.0		14.9	5.9	91.3	2.8	15.7	48.1	0.0		34.6	19.2	80.8	0.0	34.6	30.8	0.0		90.8	1.4
FAM135A	2390.9445054872	1322.80346574096	70.9636813337679	-4.21941245324131	-2.52150358078673	0.0688468385436608		16.6	0.0	100.0	0.0	16.6	53.6	0.0		3.5	0.0	100.0	0.0	3.5	93.8	0.0		15.6	0.0	100.0	0.0	15.6	53.3	0.0		15.4	0.0	100.0	0.0	15.4	52.8	0.0		95.2	0.0	100.0	0.0	95.2	1.5	0.0		91.2	0.0
PKM	224.402743296989	102.533264588181	5.3495698236225	-4.24780710465159	-2.57237318736566	0.0686387400407511		13.9	1.0	99.0	0.0	14.5	51.3	0.0		10.3	0.0	100.0	0.0	10.3	46.4	0.0		12.2	1.3	98.7	0.0	12.9	55.2	0.0		12.2	1.2	98.8	0.0	12.8	51.9	0.0		90.0	0.4	99.6	0.0	90.3	6.2	0.0		92.5	0.0
LTBR	24.559271240599	5.01745663856601	0.218349788719286	-4.23907518148687	-2.75027816083799	0.0678790162360952		9.2	0.6	99.4	0.0	9.2	66.7	0.0		0.0	0.0	100.0	0.0	0.0	90.9	0.0		19.8	0.6	99.4	0.0	19.8	59.4	0.0		21.0	0.0	100.0	0.0	21.0	53.6	0.0		16.7	0.0	100.0	0.0	16.7	58.3	0.0		1.5	0.0
COIL	44.1853440098253	10.8145875650611	0.436699577438571	-4.48045807656906	-2.85114230493423	0.0671968752732533		20.6	0.0	100.0	0.0	20.6	59.6	0.0		23.3	0.0	100.0	0.0	23.3	43.3	0.0		19.2	0.0	100.0	0.0	19.2	65.3	0.0		20.1	0.0	100.0	0.0	20.1	59.0	0.0		88.8	0.0	100.0	0.0	88.8	7.9	0.0		77.8	0.0
ATRIP	160.496786983228	41.4223157392002	2.51102257027179	-4.01735673441412	-2.45857030276413	0.067145653281591		9.7	0.2	99.8	0.0	9.8	67.3	0.0		6.6	0.0	100.0	0.0	6.6	51.9	0.0		11.2	0.5	99.5	0.0	11.3	63.1	0.0		9.7	0.4	99.6	0.0	9.9	66.5	0.0		96.2	0.9	99.1	0.0	96.2	0.9	0.0		92.8	0.7
SEC24D	108.490980511229	23.2306433400001	1.20092383795607	-4.21806506707304	-2.66624957257925	0.0671042293750375		15.7	0.0	100.0	0.0	15.7	44.7	0.0		18.6	0.0	100.0	0.0	18.6	46.5	0.0		13.8	0.0	100.0	0.0	13.8	53.3	0.0		15.7	0.0	100.0	0.0	15.7	46.6	0.0		60.4	0.0	100.0	0.0	60.4	18.7	0.0		90.8	0.0
SRP54	5.3999431915237	2.93827613489124	0	-5.90124156297146	-4.0676353432682	0.0669289278317679		36.4	0.0	100.0	0.0	36.4	54.5	0.0		0.0	0.0	100.0	0.0	0.0	100.0	0.0		27.3	0.0	100.0	0.0	27.3	40.9	0.0		23.5	0.0	100.0	0.0	23.5	76.5	0.0		0.0	0.0	100.0	0.0	0.0	0.0	0.0		95.7	0.0
KLK1	192.887034943609	73.3251760182207	4.03947109130679	-4.16530588862084	-2.55791421696502	0.0658883414926678		10.9	3.8	96.2	0.0	11.4	50.2	0.0		0.4	0.1	99.9	0.0	0.5	97.8	0.0		9.9	5.4	94.6	0.0	11.2	57.9	0.0		12.4	4.2	95.8	0.0	13.3	49.6	0.0		0.1	0.0	100.0	0.0	0.1	97.9	0.0		17.8	6.7
ITGB1	58.9490576181025	3.53023849085069	0.109174894359643	-4.49137098125173	-3.05029498149006	0.0656220595708179		15.8	0.0	99.8	0.2	15.9	50.6	0.0		27.8	0.0	100.0	0.0	27.8	50.0	0.0		16.5	0.0	100.0	0.0	16.5	51.4	0.0		14.5	0.0	99.8	0.2	14.5	52.2	0.0		80.7	0.0	100.0	0.0	80.7	10.5	0.0		15.8	0.0
IL10RA	76.2561104289043	27.7125019863879	1.41927362667536	-4.23996258809224	-2.62015806435154	0.0646423232047724		6.7	0.0	100.0	0.0	6.7	63.0	0.0		0.0	0.0	100.0	0.0	0.0	36.8	0.0		9.1	0.0	100.0	0.0	9.1	57.8	0.0		5.8	0.0	100.0	0.0	5.8	57.7	0.0		0.9	0.0	100.0	0.0	0.9	0.9	0.0		2.7	0.0
RSF1	39.2878519039792	5.10154869901388	0.218349788719286	-4.26281955446952	-2.8158782726403	0.0641672625797561		5.6	0.0	100.0	0.0	5.6	55.3	0.0		14.3	0.0	100.0	0.0	14.3	28.6	0.0		10.2	0.0	99.7	0.3	10.2	44.4	0.0		10.0	0.0	99.4	0.6	10.0	42.4	0.0		86.3	0.0	100.0	0.0	86.3	2.0	0.0		63.3	0.0
CD86	13.9865404627998	6.68129137104987	0.218349788719286	-4.6486966492598	-2.93858199341404	0.062085092066586		12.9	2.1	97.9	0.0	14.9	51.7	0.0		33.3	0.0	100.0	0.0	33.3	51.9	0.0		6.4	1.3	98.7	0.0	7.0	83.0	0.0		6.4	1.2	98.8	0.0	7.3	76.0	0.0		93.8	0.0	100.0	0.0	93.8	2.7	0.0		97.4	0.0
PITPNB	211.366602323319	62.0009429020959	3.16607193642964	-4.27008155126362	-2.6687468642061	0.062039169284199		20.4	0.0	99.9	0.1	20.4	54.0	0.0		18.3	0.0	100.0	0.0	18.3	52.7	0.0		18.3	0.0	99.9	0.1	18.3	55.3	0.0		18.3	0.0	99.8	0.2	18.3	53.3	0.0		93.4	0.0	100.0	0.0	93.4	2.1	0.0		17.7	0.0
ARRB2	33.4861609783732	9.21354182639907	0.327524683078929	-4.61692102157397	-2.96916799920032	0.0619103695912729		5.7	0.8	96.6	2.5	6.5	62.3	0.0		0.0	18.8	79.7	1.6	0.0	81.2	0.0		6.1	3.5	94.3	2.2	7.0	57.9	0.0		5.0	0.4	97.4	2.2	5.4	64.1	0.0		69.6	0.0	99.7	0.3	69.6	15.8	0.0		34.3	0.0
PALB2	137.345228809384	33.6705047759621	1.41927362667536	-4.52045112982711	-2.80822902755366	0.0610764608769959		15.5	0.0	100.0	0.0	15.5	60.2	0.0		23.7	0.0	100.0	0.0	23.7	57.9	0.0		18.6	0.0	100.0	0.0	18.6	59.2	0.0		16.5	0.0	100.0	0.0	16.5	57.2	0.0		1.2	0.0	100.0	0.0	1.2	0.5	0.0		20.0	0.0
CSF2RA	124.438360092829	20.36891442946	0.982574049236786	-4.30558901663496	-2.73631399284298	0.0610056712671802		20.1	4.0	95.3	0.7	20.4	44.9	0.0		16.4	0.8	99.2	0.0	16.4	65.6	0.0		21.7	4.1	94.6	1.3	21.8	44.0	0.0		15.3	3.1	95.3	1.7	15.4	45.6	0.0		80.5	1.1	98.9	0.0	81.0	6.6	0.0		92.0	0.1
PIH1D1	4.17195813552402	5.01656901078992	0.109174894359643	-4.9923243989398	-3.20104654888026	0.0606230384521215		0.0	0.0	100.0	0.0	0.0	36.8	0.0		0.0	0.0	100.0	0.0	0.0	71.4	0.0		0.0	0.0	100.0	0.0	0.0	61.4	0.0		0.0	0.0	100.0	0.0	0.0	57.5	0.0		0.0	0.0	100.0	0.0	0.0	100.0	0.0		0.0	0.0
NCAPH	11.6555143631341	2.7392576201126	0	-5.80180928493465	-4.09822687295387	0.0604778270650847		31.2	0.2	99.8	0.0	31.2	48.7	0.0		0.0	0.0	100.0	0.0	0.0	60.0	0.0		31.5	1.0	99.0	0.0	31.9	57.6	0.0		27.9	1.1	98.9	0.0	28.5	45.5	0.0		94.0	0.0	100.0	0.0	94.0	3.0	0.0		50.0	0.0
EIF5	99.4969262033195	26.4453728417973	1.09174894359643	-4.53642306909391	-2.8343756440239	0.0600415074627798		14.2	0.0	99.3	0.7	14.2	59.5	0.0		27.6	0.0	100.0	0.0	27.6	48.3	0.0		16.3	0.0	99.0	1.0	16.5	56.3	0.0		11.6	0.0	98.7	1.3	12.2	59.4	0.0		11.8	0.0	88.2	11.8	11.8	41.2	0.0		94.7	0.0
CAMTA2	332.741821680292	154.017544909011	6.76884345029786	-4.49789210948686	-2.72805177345829	0.05952421659239		18.2	0.0	100.0	0.0	18.2	45.4	0.0		18.4	0.0	100.0	0.0	18.4	44.7	0.0		18.8	0.0	100.0	0.0	18.8	44.7	0.0		16.9	0.0	100.0	0.0	16.9	48.1	0.0		12.4	0.0	100.0	0.0	12.4	34.5	0.0		15.7	0.0
SCNN1B	243.280824069318	123.296328435566	4.47617066874536	-4.76827997688248	-2.91110649760003	0.0586785646952282		12.7	0.0	100.0	0.0	12.7	54.1	0.0		10.1	0.0	100.0	0.0	10.1	50.7	0.0		12.9	0.0	100.0	0.0	12.9	56.1	0.0		12.3	0.0	100.0	0.0	12.3	55.9	0.0		0.7	0.0	100.0	0.0	0.7	98.5	0.0		15.3	0.0
COL6A2	582.4362440436	181.127983533375	8.62481665441178	-4.38443057565533	-2.73234218804675	0.0579219235611616		14.6	0.0	100.0	0.0	14.6	42.2	0.0		20.0	0.0	100.0	0.0	20.0	38.1	0.0		13.0	0.0	100.0	0.0	13.0	48.2	0.0		16.5	0.0	100.0	0.0	16.5	41.9	0.0		32.2	0.0	100.0	0.0	32.2	42.8	0.0		18.2	0.0
PCDHA3	54.4327143417122	9.03426235830228	0.436699577438571	-4.2222659452869	-2.78830129900243	0.0567183941542381		14.3	0.0	99.9	0.1	14.3	54.8	0.0		2.3	0.0	100.0	0.0	2.3	67.4	0.0		14.0	0.0	99.9	0.1	14.0	58.9	0.0		15.3	0.0	100.0	0.0	15.3	51.3	0.0		56.9	0.0	100.0	0.0	56.9	29.4	0.0		92.4	0.0
HSFY2	108.392357736485	25.3464491607743	1.09174894359643	-4.47530943874443	-2.80401189641083	0.0552246833910492		14.8	0.0	100.0	0.0	14.8	46.8	0.0		27.7	0.0	100.0	0.0	27.7	42.0	0.0		15.9	0.0	100.0	0.0	15.9	45.2	0.0		15.5	0.0	100.0	0.0	15.5	45.8	0.0		86.1	0.0	100.0	0.0	86.1	5.0	0.0		71.2	0.0
NTNG1	399.687858979704	146.866446714574	6.8780183446575	-4.40640934853463	-2.73128054833722	0.0544906973196269		10.9	0.0	100.0	0.0	10.9	58.2	0.0		15.5	0.0	100.0	0.0	15.5	54.2	0.0		15.0	0.0	100.0	0.0	15.0	57.2	0.0		13.1	0.0	100.0	0.0	13.1	53.6	0.0		3.0	0.0	100.0	0.0	3.0	96.4	0.0		60.3	0.0
PKP2	21.8018728813071	8.28633143470422	0.218349788719286	-4.95722597988292	-3.22079360406455	0.0533965702850936		16.4	0.0	100.0	0.0	16.4	49.2	0.0		15.4	0.0	100.0	0.0	15.4	69.2	0.0		21.0	0.0	100.0	0.0	21.0	45.2	0.0		21.1	0.0	100.0	0.0	21.1	55.6	0.0		82.9	0.0	100.0	0.0	82.9	7.3	0.0		45.8	0.0
POC1B-GALNT4	164.618368095072	54.6630822403685	1.96514809847357	-4.76292805650603	-2.97332758034493	0.0524446732852261		14.4	0.0	100.0	0.0	14.4	53.5	0.0		21.8	0.0	100.0	0.0	21.8	61.8	0.0		17.9	0.0	100.0	0.0	17.9	49.3	0.0		16.8	0.0	100.0	0.0	16.8	49.1	0.0		13.1	0.0	100.0	0.0	13.1	85.8	0.0		2.9	0.0
HSFY1	204.670532266461	58.0316039257081	2.51102257027179	-4.50328942139825	-2.87560186516008	0.0516936074061104		14.8	0.0	100.0	0.0	14.8	46.8	0.0		27.7	0.0	100.0	0.0	27.7	42.0	0.0		16.0	0.0	100.0	0.0	16.0	45.2	0.0		15.7	0.0	100.0	0.0	15.7	45.8	0.0		86.1	0.0	100.0	0.0	86.1	5.0	0.0		71.2	0.0
TCF12	83.3014307117846	33.1129059823178	1.20092383795607	-4.72850457279654	-2.9401886266378	0.0506550865514573		13.0	0.0	100.0	0.0	13.0	61.0	0.0		4.3	0.0	100.0	0.0	4.3	70.7	0.0		16.0	0.0	99.8	0.2	16.0	60.0	0.0		15.6	0.0	100.0	0.0	15.6	57.4	0.0		37.4	0.0	100.0	0.0	37.4	62.6	0.0		1.5	0.0
STARD8	94.0211361600788	49.3672070864084	1.74679830975429	-4.78151309531401	-2.95709494544976	0.0505988101973782		21.1	0.0	100.0	0.0	21.1	47.4	0.0		22.9	0.0	100.0	0.0	22.9	33.3	0.0		17.1	0.0	100.0	0.0	17.1	50.0	0.0		18.4	0.0	100.0	0.0	18.4	50.6	0.0		96.7	0.0	100.0	0.0	96.7	0.8	0.0		70.0	0.0
NDFIP2	114.679012682232	33.8102848080232	1.09174894359643	-4.89027674820771	-3.03901801975358	0.0495287247922831		15.0	0.0	100.0	0.0	15.0	57.9	0.0		13.3	0.0	100.0	0.0	13.3	66.7	0.0		13.0	0.0	100.0	0.0	13.0	59.4	0.0		16.5	0.0	100.0	0.0	16.5	56.1	0.0		2.6	0.0	100.0	0.0	2.6	2.5	0.0		27.9	0.0
MATR3	9.80125750053927	9.78331348795645	0.218349788719286	-5.19549097968597	-3.25380147840262	0.0494883261571275		13.2	0.0	100.0	0.0	13.2	72.0	0.0		25.0	0.0	100.0	0.0	25.0	75.0	0.0		16.3	0.0	100.0	0.0	16.3	67.4	0.0		18.4	0.0	100.0	0.0	18.4	49.5	0.0		0.0	0.0	100.0	0.0	0.0	35.7	0.0		11.1	0.0
B4GALNT2	11.1640120956351	5.87788371144661	0.109174894359643	-5.21883243441196	-3.42063557702872	0.0491523878120045		29.6	0.0	100.0	0.0	29.6	57.7	0.0		70.0	0.0	100.0	0.0	70.0	30.0	0.0		15.5	0.0	100.0	0.0	15.5	73.6	0.0		7.3	0.0	100.0	0.0	7.3	78.3	0.0		100.0	0.0	100.0	0.0	100.0	0.0	0.0		0.0	0.0
KLKB1	55.4815412115073	17.6713753148234	0.655049366157857	-4.6516224865349	-2.9947417917722	0.0488738429024737		21.5	13.7	85.4	1.0	23.3	55.3	0.0		5.9	13.7	86.3	0.0	5.9	88.2	0.0		16.7	11.7	87.0	1.3	17.6	54.5	0.0		19.8	10.1	89.0	0.9	20.4	55.0	0.0		92.7	0.2	99.8	0.0	92.7	5.0	0.0		93.8	0.3
DUSP10	94.2851743602111	67.6212246655424	1.96514809847357	-5.0695847224772	-3.06807445390572	0.0487331590458028		11.1	0.9	99.1	0.0	11.5	59.8	0.0		16.7	2.8	97.2	0.0	19.4	66.7	0.0		12.5	1.8	98.2	0.0	12.7	59.6	0.0		10.0	1.3	98.6	0.1	10.5	63.4	0.0		44.4	0.0	100.0	0.0	44.4	0.8	0.0		1.3	0.0
POLK	4357.65922861879	3454.4514594755	109.284069254002	-4.98166259141312	-3.0747935018548	0.0483113379879303		15.4	0.6	99.4	0.0	15.5	45.7	0.0		6.9	0.1	99.9	0.0	6.9	79.7	0.0		16.7	0.4	99.6	0.0	16.8	44.9	0.0		16.3	0.6	99.4	0.0	16.4	46.3	0.0		93.4	0.1	99.9	0.0	93.4	3.0	0.0		97.7	0.0
VAC14	67.8659463887997	29.1311829024089	0.873399154877143	-4.98194014400345	-3.09164866255465	0.0479155091295929		7.2	0.0	100.0	0.0	7.2	50.4	0.0		0.0	0.0	100.0	0.0	0.0	48.6	0.0		10.7	0.0	100.0	0.0	10.7	48.9	0.0		9.0	0.0	100.0	0.0	9.0	51.0	0.0		0.0	0.0	100.0	0.0	0.0	46.2	0.0		0.0	0.0
ERRFI1	12.122259083285	6.53085980567577	0.109174894359643	-5.36959137611032	-3.53847195203068	0.0465379255952754		21.4	0.0	98.2	1.8	21.4	61.9	0.0		0.0	0.0	100.0	0.0	0.0	100.0	0.0		29.1	0.0	100.0	0.0	29.1	61.2	0.0		18.9	0.5	99.5	0.0	19.4	65.7	0.0		37.9	0.0	100.0	0.0	37.9	60.5	0.0		58.8	0.0
C10orf2	9.28964023084684	16.9986601739123	0.327524683078929	-5.49694358156319	-3.38145047518906	0.0458225837917322		5.4	14.1	70.8	15.1	5.4	49.2	0.0		16.7	0.0	83.3	16.7	16.7	33.3	0.0		0.0	5.4	71.2	23.4	0.0	79.3	0.0		1.7	10.3	77.6	12.1	1.7	62.1	0.0		23.7	0.0	100.0	0.0	23.7	9.7	0.0		39.3	0.0
MYH11	1516.87061797429	940.79164062284	31.5515444699368	-4.895884939271	-3.0107891059927	0.0452292109370963		23.9	0.0	100.0	0.0	23.9	44.7	0.0		16.8	0.0	100.0	0.0	16.8	53.3	0.0		20.9	0.0	100.0	0.0	20.9	48.2	0.0		20.2	0.0	100.0	0.0	20.2	49.7	0.0		68.6	0.0	100.0	0.0	68.6	4.2	0.0		67.8	0.0
AIMP1	31.124810484946	10.0761879687199	0.218349788719286	-5.23783260737386	-3.32164942259202	0.0452150300941779		13.1	0.0	100.0	0.0	13.1	40.7	0.0		0.0	0.0	100.0	0.0	0.0	44.4	0.0		14.4	0.0	100.0	0.0	14.4	47.5	0.0		9.9	0.0	100.0	0.0	9.9	57.9	0.0		96.6	0.0	100.0	0.0	96.6	1.7	0.0		82.9	0.0
FCRL3	40.1977270421135	30.9807003903581	1.09174894359643	-4.76437890016195	-2.97566117749126	0.044892347089483		17.2	0.3	99.7	0.0	17.5	57.9	0.0		0.0	0.0	100.0	0.0	0.0	60.0	0.0		19.9	0.0	100.0	0.0	19.9	58.9	0.0		24.2	0.0	100.0	0.0	24.2	52.0	0.0		89.3	0.0	100.0	0.0	89.3	7.1	0.0		93.2	0.0
ESYT1	81.1331696361047	16.5551215494948	0.545874471798214	-4.80047603173667	-3.09360123684481	0.044853337342754		3.7	3.4	96.6	0.0	4.9	49.4	0.0		14.0	0.0	100.0	0.0	14.0	46.5	0.0		8.5	4.7	95.3	0.0	9.4	42.3	0.0		6.1	4.8	95.2	0.0	8.2	46.9	0.0		0.0	0.0	100.0	0.0	0.0	55.6	0.0		80.6	0.5
SEZ6L2	83.6880510312021	38.8614713020803	1.09174894359643	-5.09087817186663	-3.15693770646763	0.0445841968734388		18.7	1.0	99.0	0.0	19.4	53.6	0.0		8.9	8.1	91.9	0.0	8.9	47.4	0.0		15.2	1.2	98.8	0.0	15.6	62.2	0.0		14.9	0.5	99.5	0.0	15.2	59.5	0.0		93.3	0.0	100.0	0.0	93.3	2.9	0.0		38.6	0.0
SMAP1	2714.64078917098	1296.2776706414	39.6304866525504	-5.02985690232983	-3.12569439259436	0.0440497487000867		15.5	0.0	98.6	1.4	15.6	52.7	0.0		16.5	0.0	98.5	1.5	16.6	52.2	0.0		14.0	0.0	98.7	1.3	14.1	54.9	0.0		15.5	0.0	98.7	1.3	15.6	54.6	0.0		15.8	0.0	98.9	1.1	15.8	50.0	0.0		2.4	0.0
TEF	30.9660851973871	14.8932946508431	0.436699577438571	-4.94032293181694	-3.10414818593514	0.0440038403913331		4.5	0.3	98.8	0.9	4.8	53.9	0.0		10.3	0.0	100.0	0.0	10.3	58.6	0.0		8.9	0.0	98.6	1.4	8.9	54.1	0.0		7.5	0.5	98.7	0.7	8.1	47.4	0.0		0.0	0.0	100.0	0.0	0.0	99.9	0.0		0.0	0.0
PIAS4	38.2876488117985	7.06313986502964	0.109174894359643	-5.48180181954841	-3.71609120556445	0.0433021164284543		4.6	0.0	100.0	0.0	4.6	56.8	0.0		0.0	0.0	100.0	0.0	0.0	57.1	0.0		3.8	0.0	100.0	0.0	3.8	68.3	0.0		6.9	0.0	100.0	0.0	6.9	55.0	0.0		1.2	0.0	100.0	0.0	1.2	0.2	0.0		0.0	0.0
DDX39A	62.1761831109096	43.7220290598876	1.09174894359643	-5.26069190192674	-3.27195319711534	0.0427605952155638		7.9	4.1	94.3	1.6	7.9	56.9	0.0		0.0	0.0	100.0	0.0	0.0	50.0	0.0		13.5	3.8	95.5	0.7	13.8	56.1	0.0		8.3	6.6	92.9	0.5	9.2	56.6	0.0		0.0	0.0	100.0	0.0	0.0	100.0	0.0		35.7	0.0
SERPINE2	125.311316055824	87.2876884235926	2.72937235899107	-4.97377331383616	-3.05146596998868	0.0425989938510946		10.3	1.8	98.2	0.0	10.7	56.6	0.0		0.0	0.0	100.0	0.0	0.0	72.5	0.0		15.1	0.3	99.7	0.0	15.1	52.6	0.0		12.0	0.4	99.6	0.0	12.2	57.7	0.0		1.0	0.0	100.0	0.0	1.0	98.5	0.0		1.3	0.0
C1orf127	21.4735959903839	11.6173188324962	0.218349788719286	-5.44221450317683	-3.49986621175786	0.0414862397922375		15.0	0.0	100.0	0.0	15.0	66.2	0.0		20.0	0.0	100.0	0.0	20.0	80.0	0.0		9.3	0.0	100.0	0.0	9.3	74.0	0.0		8.3	0.0	100.0	0.0	8.3	80.1	0.0		16.7	0.0	100.0	0.0	16.7	33.3	0.0		0.0	0.0
KBTBD4	18.518674092681	15.0694674217236	0.218349788719286	-5.81614875953989	-3.65656014155755	0.0406647399143625		5.2	5.2	94.8	0.0	6.4	52.8	0.0		57.1	0.0	100.0	0.0	57.1	14.3	0.0		8.3	1.4	98.6	0.0	8.3	62.5	0.0		6.7	0.0	100.0	0.0	6.7	43.3	0.0		0.0	0.0	100.0	0.0	0.0	95.1	0.0		16.7	25.0
GFAP	5665.38401528357	12342.9679196563	327.415508184569	-5.23620841624078	-3.20138767654605	0.0402779102117242		18.3	0.0	100.0	0.0	18.3	47.7	0.0		50.3	0.0	100.0	0.0	50.3	28.6	0.0		17.5	0.0	100.0	0.0	17.5	49.8	0.0		19.3	0.0	100.0	0.0	19.3	47.7	0.0		96.1	0.0	100.0	0.0	96.1	0.9	0.0		96.8	0.0
ZC3H3	88.0027780948132	64.0736347477141	1.85597320411393	-5.07225646291882	-3.17281749062732	0.0401994586931183		14.3	0.0	100.0	0.0	14.3	56.7	0.0		7.5	0.0	100.0	0.0	7.5	52.8	0.0		13.4	0.0	100.0	0.0	13.4	61.0	0.0		13.3	0.0	100.0	0.0	13.3	62.0	0.0		3.8	0.0	100.0	0.0	3.8	6.6	0.0		1.6	0.0
BACH1	28.7685099513223	46.0812134415726	1.09174894359643	-5.3364258817694	-3.27629322710371	0.0394870864083853		11.9	0.0	100.0	0.0	11.9	58.9	0.0		8.3	0.0	100.0	0.0	8.3	50.0	0.0		19.2	0.0	100.0	0.0	19.2	49.5	0.0		20.1	0.0	100.0	0.0	20.1	55.0	0.0		0	0	0	0	0	0	0		3.8	0.0
PCDH9	9.87470479385533	11.9800833292902	0.218349788719286	-5.48638807327084	-3.43319989275964	0.0391422738151033		13.2	0.0	99.5	0.5	13.2	47.2	0.0		0.0	0.0	100.0	0.0	0.0	33.3	0.0		26.2	0.0	100.0	0.0	26.2	41.9	0.0		3.9	0.0	99.7	0.3	3.9	55.3	0.0		94.7	0.0	100.0	0.0	94.7	0.0	0.0		92.9	0.0
PCDHGA12	40.7966568683113	74.7639971094675	1.41927362667536	-5.67013320933833	-3.45699022548294	0.0390559787779735		12.3	0.0	100.0	0.0	12.3	46.8	0.0		12.5	0.0	100.0	0.0	12.5	53.6	0.0		12.0	0.0	100.0	0.0	12.0	54.5	0.0		8.6	0.0	100.0	0.0	8.6	56.4	0.0		98.6	0.0	100.0	0.0	98.6	0.3	0.0		96.7	0.0
RPN2	224.763426243622	161.175936209706	3.93029619694714	-5.3400642427351	-3.24857241395799	0.0379474766779956		10.7	0.5	99.5	0.0	10.7	52.4	0.0		12.7	0.0	100.0	0.0	12.7	59.9	0.0		10.1	0.2	99.8	0.0	10.1	53.3	0.0		10.2	0.3	99.7	0.0	10.2	53.9	0.0		95.5	0.0	100.0	0.0	95.5	1.2	0.0		93.7	0.0
SSR1	5085.32570029862	3299.31746490333	70.5269817563293	-5.54684792165281	-3.45196219318118	0.0372191041747585		8.1	2.2	75.2	22.5	10.5	48.5	0.0		1.0	0.1	98.7	1.2	1.2	96.5	0.0		8.3	2.1	75.5	22.4	10.9	48.0	0.0		8.2	2.3	75.0	22.7	10.9	47.9	0.0		97.0	0.0	99.7	0.3	97.1	1.0	0.0		94.5	0.1
SEZ6L	3931.94410764741	58557.220162053	1149.1749380296	-5.67111518953197	-3.3029604327946	0.0368525572753908		18.8	0.3	99.7	0.0	18.8	45.0	0.0		7.2	0.0	100.0	0.0	7.2	8.5	0.0		20.3	0.3	99.7	0.0	20.3	42.6	0.0		20.1	0.4	99.6	0.0	20.1	42.1	0.0		68.4	0.0	100.0	0.0	68.4	0.3	0.0		71.1	0.0
CGREF1	24.5275480774795	15.3363681187006	0.218349788719286	-5.84139416787956	-3.75839374425702	0.0368241470026202		17.3	3.0	97.0	0.0	19.9	46.4	0.0		2.7	0.0	100.0	0.0	2.7	43.2	0.0		15.5	5.1	94.9	0.0	20.3	47.5	0.0		15.1	3.4	96.6	0.0	17.9	46.2	0.0		23.5	5.9	94.1	0.0	29.4	52.9	0.0		1.5	0.0
GPR149	44.3546436850907	27.2567904940573	0.545874471798214	-5.51810750511242	-3.47123254477925	0.0354295646368886		15.7	0.0	100.0	0.0	15.7	48.1	0.0		50.0	0.0	100.0	0.0	50.0	16.7	0.0		10.8	0.0	100.0	0.0	10.8	56.9	0.0		13.4	0.0	100.0	0.0	13.4	46.4	0.0		77.6	0.0	100.0	0.0	77.6	20.9	0.0		9.1	0.0
BCAS3	1165.59753320511	825.251452384921	17.9046826749814	-5.52248911863226	-3.45299051622925	0.0350082897603851		12.0	0.0	100.0	0.0	12.0	58.8	0.0		8.2	0.0	100.0	0.0	8.2	56.4	0.0		12.8	0.0	100.0	0.0	12.8	57.8	0.0		12.2	0.0	100.0	0.0	12.2	56.4	0.0		93.9	0.0	100.0	0.0	93.9	1.8	0.0		93.2	0.0
TBCCD1	194.909183277777	126.897956934375	2.40184767591214	-5.69422401402031	-3.59763504231714	0.0349224200750054		14.8	0.0	100.0	0.0	14.8	48.7	0.0		8.7	0.0	100.0	0.0	8.7	56.6	0.0		14.6	0.0	99.8	0.2	14.6	52.5	0.0		16.5	0.0	100.0	0.0	16.5	53.5	0.0		96.8	0.0	100.0	0.0	96.8	0.8	0.0		94.6	0.0
GDF2	62.6289965995177	37.2694917341152	0.655049366157857	-5.72606125188851	-3.66582770293453	0.0348583739315512		8.3	0.0	100.0	0.0	8.3	57.2	0.0		27.0	0.0	100.0	0.0	27.0	54.1	0.0		10.3	0.0	100.0	0.0	10.3	56.2	0.0		12.4	0.0	100.0	0.0	12.4	54.5	0.0		57.9	0.0	100.0	0.0	57.9	15.8	0.0		98.8	0.0
SERPIND1	700.697039123349	513.219419567651	12.22758816828	-5.38561721976804	-3.34037358973744	0.0341961574340496		11.7	2.0	97.8	0.2	12.0	51.5	0.0		8.5	1.3	98.3	0.4	9.0	47.4	0.0		11.7	1.7	98.1	0.2	12.2	48.4	0.0		11.9	2.2	97.7	0.1	12.4	48.5	0.0		4.3	0.9	99.1	0.0	5.2	57.8	0.0		2.0	0.1
OPA1	6.3115349954683	11.3206826050205	0.109174894359643	-6.15856224775717	-3.93153690712937	0.033957372691553		3.7	0.0	100.0	0.0	3.7	56.3	0.0		0.0	0.0	100.0	0.0	0.0	50.0	0.0		2.3	0.0	100.0	0.0	2.3	40.2	0.0		0.5	0.0	100.0	0.0	0.5	69.3	0.0		42.9	0.0	100.0	0.0	42.9	42.9	0.0		5.9	0.0
SHANK2	22.1185745954807	10.7380403407099	0.109174894359643	-6.0826762045312	-4.04234719139576	0.0337019055002616		13.8	0.0	99.2	0.8	13.8	49.0	0.0		20.0	0.0	100.0	0.0	20.0	20.0	0.0		23.4	0.0	98.7	1.3	23.4	35.5	0.0		23.1	0.0	96.5	3.5	23.1	35.4	0.0		11.8	0.0	88.2	11.8	11.8	76.5	0.0		0.0	0.0
SYT17	8430.96592806645	8034.89728216134	192.47533875605	-5.38316831808148	-3.29611334323616	0.0332941804913039		15.9	0.0	100.0	0.0	15.9	52.2	0.0		11.7	0.0	100.0	0.0	11.7	34.2	0.0		14.2	0.0	100.0	0.0	14.2	52.0	0.0		13.9	0.0	100.0	0.0	13.9	53.5	0.0		83.1	0.0	100.0	0.0	83.1	1.6	0.0		86.0	0.0
CASP6	16.5144072082857	17.9977470727979	0.218349788719286	-6.07156019212222	-3.92141062954728	0.0326461366132028		33.7	0.0	100.0	0.0	33.7	51.4	0.0		13.3	0.0	100.0	0.0	13.3	86.7	0.0		23.4	0.0	100.0	0.0	23.4	50.0	0.0		23.8	0.0	100.0	0.0	23.8	54.8	0.0		10.3	0.0	100.0	0.0	10.3	87.2	0.0		0.4	0.0
CHR0.010	43.5458898326314	46.4994546743718	0.545874471798214	-6.28761201507814	-3.93810564243964	0.0322126286421551		3.7	21.6	78.4	0.0	5.8	58.7	0.0		0.0	29.2	70.8	0.0	0.0	47.9	0.0		6.1	27.3	72.7	0.0	10.5	61.3	0.0		2.6	25.6	74.4	0.0	5.6	59.2	0.0		50.8	40.7	59.3	0.0	51.3	7.3	0.0		21.3	19.2
PC0.0	5.32578002144026	17.5036350078156	0.218349788719286	-6.03151125238982	-3.83541756111297	0.0320856421619187		5.1	0.0	100.0	0.0	5.1	78.6	0.0		7.7	0.0	100.0	0.0	7.7	46.2	0.0		9.4	0.0	96.1	3.9	9.4	73.4	0.0		4.0	0.0	98.7	1.3	4.0	76.2	0.0		91.9	0.0	100.0	0.0	91.9	1.6	0.0		97.5	0.0
MPP6	52.6094647654695	24.6608634171101	0.327524683078929	-6.03243063733597	-3.92776496811125	0.0312855560361082		15.3	0.0	100.0	0.0	15.3	53.3	0.0		5.0	0.0	100.0	0.0	5.0	60.0	0.0		14.5	0.0	100.0	0.0	14.5	48.8	0.0		9.6	0.0	100.0	0.0	9.6	51.7	0.0		0.0	0.0	100.0	0.0	0.0	98.4	0.0		0.0	0.0
NOMO2	16.9573951701313	15.0994141878304	0.109174894359643	-6.57250539028545	-4.35026430978377	0.0312444331169841		11.3	0.0	100.0	0.0	11.3	54.2	0.0		0.0	0.0	100.0	0.0	0.0	50.0	0.0		13.0	0.0	100.0	0.0	13.0	57.6	0.0		12.2	0.0	100.0	0.0	12.2	59.5	0.0		25.0	0.0	100.0	0.0	25.0	50.0	0.0		50.0	0.0
SLC8A3	15.7815661758969	15.9835746323852	0.218349788719286	-5.90083754298096	-3.73459053055204	0.0311516362271779		7.1	0.0	100.0	0.0	7.1	36.8	0.0		0.0	0.0	100.0	0.0	0.0	50.0	0.0		10.6	0.0	100.0	0.0	10.6	49.6	0.0		13.9	0.0	100.0	0.0	13.9	38.4	0.0		0.0	0.0	100.0	0.0	0.0	100.0	0.0		1.1	0.0
IGSF1	66.887408958642	72.5973639271765	1.09174894359643	-5.99159308938728	-3.76098786444215	0.0309155973631071		12.9	2.1	97.8	0.1	14.5	45.7	0.0		4.7	13.2	86.8	0.0	8.5	55.7	0.0		12.5	3.5	96.5	0.0	14.1	46.8	0.0		14.2	1.8	98.2	0.0	14.7	44.0	0.0		32.2	27.1	72.9	0.0	32.2	3.4	0.0		76.6	0.0
SH3RF2	39.823169397957	32.7361933620586	0.436699577438571	-6.07391307521208	-3.87306256573483	0.030859614986499		11.6	0.0	100.0	0.0	11.6	53.1	0.0		22.2	0.0	100.0	0.0	22.2	77.8	0.0		8.2	0.0	100.0	0.0	8.2	53.6	0.0		10.5	0.0	100.0	0.0	10.5	49.6	0.0		0.3	0.0	100.0	0.0	0.3	99.7	0.0		0.0	0.0
ADAM17	241.413464919988	166.75010401414	2.94772214771036	-5.79810970895734	-3.63297260493291	0.0307087914170328		18.4	1.9	98.1	0.0	18.9	46.7	0.0		18.4	4.1	95.9	0.0	18.4	42.9	0.0		19.2	1.7	98.3	0.0	19.4	46.5	0.0		18.6	1.4	98.6	0.0	18.9	48.8	0.0		96.4	0.0	100.0	0.0	96.4	0.9	0.0		93.8	0.4
DT0.0	485.123157248882	502.071152369023	7.86059239389428	-5.98810595443391	-3.67177215014298	0.0306464716706167		13.0	0.5	99.5	0.0	13.1	52.6	0.0		16.3	0.0	99.9	0.1	16.3	45.9	0.0		10.6	0.4	99.5	0.0	10.7	53.0	0.0		13.1	0.3	99.7	0.0	13.2	52.4	0.0		2.9	0.0	100.0	0.0	3.0	3.0	0.0		14.4	0.1
AP1B1	787.264009713987	700.156668592315	11.0266643303239	-5.98218540857544	-3.70507090165018	0.0305926352734357		11.9	0.0	100.0	0.0	11.9	51.0	0.0		11.3	0.0	100.0	0.0	11.3	50.4	0.0		12.4	0.0	100.0	0.0	12.4	49.6	0.0		12.1	0.0	100.0	0.0	12.1	53.1	0.0		96.2	0.0	100.0	0.0	96.2	1.6	0.0		85.3	0.0
ASB6	59.8241506919687	30.3985019399356	0.436699577438571	-5.96719591730873	-3.80726907846355	0.0303342099527251		5.5	0.0	32.6	67.4	14.7	47.4	0.0		8.3	0.0	30.4	69.6	15.8	46.5	0.0		4.9	0.0	31.9	68.1	13.4	46.5	0.0		5.1	0.0	32.9	67.1	13.5	48.2	0.0		3.3	0.0	19.9	80.1	18.5	52.3	0.0		3.6	0.0
VPS26A	42.635156361592	29.5573914425208	0.436699577438571	-5.92678205528483	-3.82914328266244	0.0299729458715814		7.0	5.6	91.7	2.7	8.8	57.2	0.0		15.8	10.5	86.8	2.6	18.4	73.7	0.0		10.2	8.7	90.4	0.9	11.5	50.7	0.0		11.0	8.0	90.2	1.8	12.8	49.8	0.0		36.8	57.4	42.6	0.0	38.5	2.6	0.0		37.7	56.4
CORO2A	97.8297703819006	90.0926304991354	1.63762341539464	-5.73914463571428	-3.5844582726881	0.0293845651580498		10.1	0.0	94.8	5.2	10.1	45.3	0.0		9.2	0.0	92.0	8.0	9.2	54.0	0.0		10.4	0.0	96.1	3.9	10.4	48.0	0.0		12.6	0.0	96.7	3.3	12.6	45.0	0.0		1.6	0.0	99.9	0.1	1.6	96.9	0.0		3.7	0.0
STRADB	42.0390005242671	48.4377776252734	0.545874471798214	-6.34646887951303	-3.99671292255252	0.0293091511791871		16.7	0.0	92.8	7.2	16.7	49.4	0.0		33.3	0.0	97.2	2.8	33.3	44.4	0.0		10.9	0.0	94.1	5.9	11.2	47.4	0.0		12.1	0.0	94.9	5.1	12.1	53.9	0.0		98.7	0.0	100.0	0.0	98.7	0.2	0.0		97.2	0.0
SMPDL3A	148.947012901081	247.690270453162	3.05689704207	-6.31721015559327	-3.93951405129731	0.0288351244702443		15.8	1.2	98.8	0.0	16.3	60.0	0.0		9.9	2.2	97.8	0.0	9.9	62.6	0.0		13.3	1.1	98.9	0.0	13.4	57.9	0.0		18.3	2.1	97.9	0.0	19.2	54.7	0.0		0.1	0.0	100.0	0.0	0.1	99.5	0.0		26.7	0.0
PDP2	89.4709786242865	118.337856358765	1.528448521035	-6.2288700839339	-3.90465099085117	0.028561260352998		8.5	0.0	100.0	0.0	8.5	49.1	0.0		2.6	0.0	100.0	0.0	2.6	59.0	0.0		7.9	0.0	100.0	0.0	7.9	54.3	0.0		7.0	0.0	99.9	0.1	7.1	52.9	0.0		96.7	0.0	100.0	0.0	96.7	1.7	0.0		92.8	0.0
TMEM248	72.259668723473	51.1925687314674	0.7642242605175	-5.97577277945489	-3.80902801846486	0.0280095423799429		17.4	0.0	100.0	0.0	17.4	46.4	0.0		41.2	0.0	100.0	0.0	41.2	35.3	0.0		14.3	0.0	100.0	0.0	14.3	50.0	0.0		22.7	0.0	100.0	0.0	22.7	40.7	0.0		97.3	0.0	100.0	0.0	97.3	0.2	0.0		98.2	0.0
A2ML1	69.2536575214013	77.6852184236771	1.09174894359643	-6.08925100871775	-3.79472251095512	0.0280029594982895		10.0	0.0	100.0	0.0	10.0	54.8	0.0		15.4	0.0	100.0	0.0	15.4	30.8	0.0		10.6	0.0	100.0	0.0	10.6	48.8	0.0		13.5	0.0	100.0	0.0	13.5	50.0	0.0		93.8	0.0	100.0	0.0	93.8	1.3	0.0		82.3	0.0
PCDHGB4	21.4139904104142	43.1784637603967	0.436699577438571	-6.47280623483223	-4.11883630967122	0.0277057786338788		6.9	0.0	100.0	0.0	6.9	53.6	0.0		20.0	0.0	100.0	0.0	20.0	60.0	0.0		15.2	0.0	100.0	0.0	15.2	37.3	0.0		11.4	0.0	100.0	0.0	11.4	54.4	0.0		93.1	0.0	100.0	0.0	93.1	3.4	0.0		92.9	0.0
CREB5	9.60496672550555	13.4786294024866	0	-8.07987187577092	-5.71151317623003	0.0272268470536005		15.5	0.0	100.0	0.0	15.5	52.8	0.0		0.0	0.0	100.0	0.0	0.0	100.0	0.0		16.2	0.0	100.0	0.0	16.2	52.4	0.0		15.4	0.0	100.0	0.0	15.4	50.0	0.0		0.3	0.0	100.0	0.0	0.3	98.3	0.0		0.0	0.0
PCDHGA4	61.1048228118528	113.920984432967	1.41927362667536	-6.2774196712612	-3.95652043250533	0.0271062198356409		15.5	0.0	100.0	0.0	15.5	56.3	0.0		6.7	0.0	100.0	0.0	6.7	26.7	0.0		14.6	0.0	100.0	0.0	14.6	58.3	0.0		14.6	0.0	100.0	0.0	14.6	52.7	0.0		26.4	0.0	100.0	0.0	26.4	24.0	0.0		35.6	0.0
SLC40A1	27.864135691248	39.8745490097752	0.436699577438571	-6.35810077868619	-4.01856585657149	0.0265458499693583		15.8	5.3	94.7	0.0	15.8	46.6	0.0		0.0	25.0	75.0	0.0	0.0	37.5	0.0		19.6	3.6	96.4	0.0	19.6	49.0	0.0		12.5	2.9	97.1	0.0	12.5	52.7	0.0		2.6	0.0	100.0	0.0	2.6	0.7	0.0		16.7	16.7
MINK1	141.38998942639	136.77284329086	1.96514809847357	-6.08527943554736	-3.84075306682586	0.0260058661969919		12.2	0.0	100.0	0.0	12.2	48.2	0.0		5.2	0.0	100.0	0.0	5.2	58.4	0.0		14.9	0.0	100.0	0.0	14.9	48.4	0.0		17.8	0.0	100.0	0.0	17.8	49.0	0.0		5.5	0.0	100.0	0.0	5.5	11.4	0.0		3.8	0.0
NOMO1	12.8732664777226	29.1260683713604	0.327524683078929	-6.2720707024931	-3.92407101436807	0.0258048606062387		10.8	0.0	100.0	0.0	10.8	50.5	0.0		0.0	0.0	100.0	0.0	0.0	50.0	0.0		4.5	0.0	100.0	0.0	4.5	59.1	0.0		15.8	0.0	100.0	0.0	15.8	45.3	0.0		50.0	0.0	100.0	0.0	50.0	0.0	0.0		50.0	0.0
CKMT1A	40.7346187457639	70.2983269986572	0.545874471798214	-6.88336386248842	-4.31876983897904	0.0257972272022995		14.7	0.0	100.0	0.0	14.7	54.6	0.0		25.0	0.0	100.0	0.0	25.0	45.8	0.0		18.1	0.0	100.0	0.0	18.1	45.3	0.0		14.8	0.0	100.0	0.0	14.8	51.3	0.0		94.3	0.0	100.0	0.0	94.3	0.8	0.0		96.0	0.0
RAPGEF1	334.274671911284	1086.03689923241	13.9743864780343	-6.27505807052135	-3.88594997607757	0.0247992969360454		20.9	0.0	100.0	0.0	20.9	50.0	0.0		33.4	0.0	100.0	0.0	33.4	43.4	0.0		23.1	0.0	100.0	0.0	23.1	49.3	0.0		21.3	0.0	100.0	0.0	21.3	45.6	0.0		96.2	0.0	100.0	0.0	96.2	2.0	0.0		92.2	0.0
BANK1	320.383771809864	262.569023767948	3.71194640822786	-6.12534831994883	-3.86956731872241	0.0243782842854499		13.7	0.0	100.0	0.0	13.7	55.3	0.0		10.7	0.0	100.0	0.0	10.7	53.4	0.0		14.2	0.0	100.0	0.0	14.2	53.6	0.0		12.2	0.0	100.0	0.0	12.2	54.1	0.0		94.9	0.0	100.0	0.0	94.9	2.0	0.0		94.7	0.0
NIFK	34.1446634003641	37.0341018231891	0.218349788719286	-7.11054226491436	-4.63727323685478	0.0233226313366999		16.7	0.0	100.0	0.0	16.7	57.6	0.0		42.9	0.0	100.0	0.0	42.9	50.0	0.0		20.6	0.0	100.0	0.0	20.6	59.9	0.0		25.7	0.0	100.0	0.0	25.7	61.9	0.0		92.5	0.0	100.0	0.0	92.5	6.1	0.0		93.9	0.0
ASPH	10.2308970858054	40.1880501649966	0.218349788719286	-7.22830183499855	-4.64096796627132	0.0232150370666132		36.2	0.0	100.0	0.0	36.2	49.4	0.0		48.6	0.0	100.0	0.0	48.6	51.4	0.0		20.4	0.0	100.0	0.0	20.4	47.7	0.0		20.8	0.0	99.9	0.1	20.8	43.1	0.0		93.9	0.0	100.0	0.0	93.9	1.1	0.0		95.7	0.0
SLC17A5	23.1225289157343	89.4395903768902	0.655049366157857	-6.9878517888047	-4.37871183000166	0.0232071833788406		14.0	6.3	93.7	0.0	20.3	35.4	0.0		20.0	0.0	100.0	0.0	20.0	40.0	0.0		24.0	7.6	92.4	0.0	31.6	35.7	0.0		22.0	2.6	97.4	0.0	24.7	41.0	0.0		0.0	0.0	100.0	0.0	0.0	0.0	0.0		0.5	0.0
ABCF3	1845.84509167511	4167.70284368781	32.4249436248139	-7.00379889393064	-4.34251498997376	0.0228171268770833		14.9	1.6	98.4	0.0	15.3	50.2	0.0		13.1	1.0	99.0	0.0	13.3	59.3	0.0		14.2	1.5	98.5	0.0	14.5	48.5	0.0		13.5	1.5	98.5	0.0	13.8	49.9	0.0		1.1	0.0	100.0	0.0	1.1	97.6	0.0		1.6	0.0
PAF1	130.489462064022	200.182850411032	2.18349788719286	-6.48622998351993	-4.11171340443704	0.0226242814105212		8.5	0.0	99.9	0.1	8.5	54.9	0.0		17.2	0.0	100.0	0.0	17.2	55.2	0.0		4.8	0.0	99.9	0.1	4.8	52.6	0.0		9.0	0.0	100.0	0.0	9.0	51.9	0.0		76.5	0.0	100.0	0.0	76.5	11.1	0.0		97.3	0.0
MSN	38.1532301533314	61.4180253741613	0.327524683078929	-7.34712135692863	-4.70411380658772	0.0224967366493743		7.7	2.9	97.1	0.0	7.7	58.8	0.0		20.0	0.0	100.0	0.0	20.0	46.7	0.0		7.3	0.9	99.1	0.0	7.3	50.2	0.0		7.6	1.9	98.1	0.0	7.6	51.9	0.0		0.0	0.0	100.0	0.0	0.0	66.7	0.0		20.8	4.2
SIGLEC7	24.811867285786	51.742769896607	0.436699577438571	-6.73357538413148	-4.27213823509275	0.0221287014669615		17.6	0.0	92.1	7.9	17.6	65.3	0.0		20.8	0.0	100.0	0.0	20.8	54.2	0.0		13.1	0.0	96.0	4.0	13.1	64.0	0.0		19.1	1.2	94.6	4.2	19.1	57.7	0.0		10.5	0.0	100.0	0.0	10.5	89.5	0.0		88.7	0.0
DGKA	130.546426676923	315.831958562233	2.2926727815525	-7.07508627403925	-4.47213918542251	0.0220110936108425		21.4	0.0	100.0	0.0	21.4	48.1	0.0		25.0	0.0	100.0	0.0	25.0	61.5	0.0		18.5	0.0	100.0	0.0	18.5	49.7	0.0		18.0	0.0	100.0	0.0	18.0	48.2	0.0		29.4	0.0	100.0	0.0	29.4	41.2	0.0		16.0	0.0
SAG	32.6774401100907	59.1949019631691	0.545874471798214	-6.63553876345591	-4.24440255266864	0.0218818830184616		5.5	0.4	99.6	0.0	5.9	68.9	0.0		7.1	0.0	100.0	0.0	7.1	78.6	0.0		6.0	1.1	98.9	0.0	7.1	67.0	0.0		5.6	0.0	100.0	0.0	5.6	64.3	0.0		2.3	95.2	4.8	0.0	97.2	0.7	0.0		7.4	40.7
CLSTN1	3.47966500397427	47.0168562971403	0	-9.87856768512211	-7.09272813340621	0.0215347354590103		12.5	0.0	100.0	0.0	12.5	45.8	0.0		0	0	0	0	0	0	0		16.7	0.0	100.0	0.0	16.7	33.3	0.0		12.5	0.0	100.0	0.0	12.5	68.8	0.0		100.0	0.0	100.0	0.0	100.0	0.0	0.0		96.0	0.0
LZTS2	47.5858948364427	3242.72207444911	19.4331311960164	-7.3788582578914	-4.45282404850952	0.0210735612577676		10.8	0.6	99.1	0.3	10.8	56.2	0.0		2.9	0.0	100.0	0.0	2.9	90.1	0.0		9.5	0.4	99.6	0.0	9.5	60.8	0.0		7.0	0.0	100.0	0.0	7.0	67.2	0.0		0.0	0.0	100.0	0.0	0.0	100.0	0.0		0.0	0.0
ADGRF5	75.5649605425353	113.726150136117	0.873399154877143	-6.94502804291419	-4.40201567922383	0.0209103213649512		13.5	0.1	99.9	0.0	13.5	52.1	0.0		2.4	0.0	100.0	0.0	2.4	69.0	0.0		11.6	1.4	98.6	0.0	11.9	55.3	0.0		11.4	0.3	99.6	0.1	11.4	60.9	0.0		96.0	0.0	100.0	0.0	96.0	1.7	0.0		97.1	0.0
CXCR3	967.59997968701	2549.14546116225	26.5294993293932	-6.58358425769748	-4.10767846567069	0.020898277969547		12.5	0.6	99.4	0.0	12.7	51.8	0.0		9.0	0.6	99.4	0.0	9.0	65.3	0.0		12.7	0.5	99.5	0.0	12.8	52.9	0.0		11.2	0.6	99.4	0.0	11.3	54.6	0.0		0.2	0.0	100.0	0.0	0.2	99.1	0.0		1.7	0.0
GRAMD1B	33.5502572130263	50.9023571340323	0.218349788719286	-7.56889032676089	-4.9055865400405	0.0205059761335792		25.4	0.2	99.8	0.0	25.4	42.3	0.0		37.5	0.0	100.0	0.0	37.5	0.0	0.0		21.7	1.0	99.0	0.0	22.3	49.9	0.0		19.9	1.1	98.9	0.0	19.9	44.2	0.0		92.8	0.0	100.0	0.0	92.8	2.9	0.0		75.0	0.0
CDH16	114.476187255919	117.634052903019	1.41927362667536	-6.32367192929734	-4.11635000667604	0.0196831971325094		20.0	0.9	99.1	0.0	20.3	49.1	0.0		18.9	0.0	100.0	0.0	18.9	41.2	0.0		23.4	0.2	99.8	0.0	23.4	47.9	0.0		23.3	1.2	98.8	0.0	23.5	45.7	0.0		16.0	0.0	100.0	0.0	16.0	46.7	0.0		24.9	2.3
UBXN1	56.6141048500494	124.057129961917	0.7642242605175	-7.25194407695881	-4.62806253565719	0.0195663904837995		16.2	1.7	97.9	0.3	16.3	53.2	0.0		13.8	0.0	100.0	0.0	13.8	48.7	0.0		15.5	3.2	96.5	0.3	15.5	57.0	0.0		14.0	3.5	96.2	0.3	14.2	56.4	0.0		85.0	0.0	100.0	0.0	85.0	11.4	0.0		90.1	0.7
D0.0JB4	15.285046932771	45.9694150271302	0.218349788719286	-7.42198408249731	-4.75029081473045	0.0195413798193926		25.0	6.0	91.9	2.1	26.9	36.4	0.0		60.0	16.0	84.0	0.0	60.0	0.0	0.0		17.6	7.2	91.2	1.6	19.0	49.3	0.0		21.4	5.8	92.5	1.7	23.7	42.4	0.0		88.8	0.3	99.7	0.0	89.1	7.4	0.0		95.9	0.2
GRAMD4	251.83898796786	437.314298154677	3.93029619694714	-6.7798158543612	-4.31683472131164	0.0190420724945095		11.7	0.8	99.2	0.0	12.0	47.6	0.0		7.5	1.2	98.8	0.0	7.5	53.7	0.0		11.8	0.7	99.3	0.0	11.8	51.1	0.0		14.8	1.5	98.5	0.0	15.2	49.4	0.0		23.0	0.0	100.0	0.0	23.0	6.2	0.0		12.7	0.0
KIF22	112.837573194098	404.495152089787	2.2926727815525	-7.43200146710415	-4.66230776756235	0.0173795417478626		13.6	5.4	94.5	0.1	16.5	49.8	0.0		20.0	4.7	95.3	0.0	24.7	43.5	0.0		15.8	4.6	95.0	0.4	17.9	49.1	0.0		16.5	6.7	93.3	0.0	19.8	48.8	0.0		96.0	0.0	100.0	0.0	96.0	0.6	0.0		95.8	0.0
D0.0JA2	10.2404377002922	67.0023795553484	0.218349788719286	-7.96502996895576	-5.13907279294482	0.0171889111930965		5.3	2.0	98.0	0.0	7.2	37.5	0.0		33.3	0.0	100.0	0.0	33.3	66.7	0.0		13.4	12.4	87.6	0.0	25.8	36.1	0.0		16.5	4.7	95.3	0.0	21.3	37.8	0.0		98.1	0.0	100.0	0.0	98.1	0.0	0.0		95.3	0.0
TGM7	45.0962529211792	128.927155018965	0.545874471798214	-7.75789139522533	-4.91437679270162	0.0168979362793542		11.2	0.0	100.0	0.0	11.2	54.2	0.0		14.3	0.0	100.0	0.0	14.3	64.3	0.0		12.1	0.0	100.0	0.0	12.1	47.0	0.0		6.1	0.0	100.0	0.0	6.1	54.8	0.0		50.0	0.0	100.0	0.0	50.0	37.5	0.0		95.8	0.0
SNX33	216.457648880679	583.144753007418	4.47617066874536	-7.00954294412815	-4.45500763759566	0.0165454807455986		13.8	0.5	99.5	0.0	14.2	51.3	0.0		23.3	0.0	100.0	0.0	23.3	23.3	0.0		13.4	0.6	99.4	0.0	13.6	48.6	0.0		13.2	0.9	99.1	0.0	13.9	51.3	0.0		4.0	8.0	92.0	0.0	12.0	38.0	0.0		2.6	0.0
JAM2	89.9980977391158	275.183632901106	1.85597320411393	-7.17398512783438	-4.59649589970553	0.0165253561593598		16.0	0.0	99.4	0.6	16.0	47.5	0.0		27.4	0.0	98.8	1.2	27.4	23.8	0.0		12.6	0.0	99.5	0.5	12.6	50.0	0.0		11.9	0.0	99.6	0.4	11.9	49.3	0.0		89.1	0.0	100.0	0.0	89.1	3.0	0.0		93.8	0.0
PIAS2	96.1763043833564	366.489142728243	1.41927362667536	-7.96272036402484	-5.17027773153875	0.0162336759289903		16.7	0.0	100.0	0.0	16.7	47.5	0.0		35.1	0.0	100.0	0.0	35.1	36.4	0.0		18.3	0.0	99.9	0.1	18.4	46.5	0.0		15.6	0.0	100.0	0.0	15.6	51.3	0.0		95.4	0.0	100.0	0.0	95.4	1.0	0.0		93.5	0.0
PCDHGC3	92.7158630644937	373.021860969047	1.74679830975429	-7.69788126271699	-4.9998804950724	0.0161932034417235		13.3	0.0	100.0	0.0	13.3	55.3	0.0		14.3	0.0	100.0	0.0	14.3	60.0	0.0		13.3	0.0	100.0	0.0	13.3	54.3	0.0		12.5	0.0	100.0	0.0	12.5	57.4	0.0		95.7	0.0	100.0	0.0	95.7	1.5	0.0		93.0	0.0
PVRL2	107.541448789338	326.85976668649	2.18349788719286	-7.19344377926803	-4.60019290440788	0.0161312112855027		5.9	1.3	98.7	0.0	6.4	60.2	0.0		6.3	0.0	100.0	0.0	6.3	71.9	0.0		5.9	0.7	98.6	0.7	6.2	51.7	0.0		4.9	0.0	99.3	0.7	4.9	53.1	0.0		94.7	0.5	99.5	0.0	94.7	3.3	0.0		96.2	0.0
CEACAM16	50.2990140205873	264.883064997973	1.41927362667536	-7.49438100262841	-4.77142092474103	0.015898630547981		13.5	9.9	90.1	0.0	13.7	67.7	0.0		19.4	9.7	90.3	0.0	19.4	32.3	0.0		11.0	3.4	96.6	0.0	11.0	68.6	0.0		6.3	4.8	95.2	0.0	6.3	70.1	0.0		6.9	0.4	99.6	0.0	6.9	1.6	0.0		1.0	0.0
COL22A1	6.67692645560988	58.490210879647	0.218349788719286	-7.76916938032751	-5.0034492145044	0.0157557328241341		16.2	0.0	100.0	0.0	16.2	51.4	0.0		0.0	0.0	100.0	0.0	0.0	100.0	0.0		40.9	0.0	100.0	0.0	40.9	36.4	0.0		20.9	0.0	100.0	0.0	20.9	37.2	0.0		97.3	0.0	100.0	0.0	97.3	0.8	0.0		97.3	0.0
BMP7	28.5882614578784	182.639632787605	1.09174894359643	-7.32200550160699	-4.62590845340014	0.0154429871347422		25.9	0.0	100.0	0.0	25.9	55.5	0.0		82.6	0.0	100.0	0.0	82.6	8.7	0.0		26.6	0.0	99.3	0.7	26.6	49.7	0.0		29.6	0.0	100.0	0.0	29.6	50.9	0.0		99.0	0.0	100.0	0.0	99.0	0.2	0.0		98.8	0.0
DBNL	2038.08665827293	10093.6018104969	43.1240832720589	-7.86906696530638	-5.00799994596516	0.0151261710679837		12.1	1.5	98.5	0.0	12.5	55.6	0.0		13.4	1.2	98.8	0.0	14.1	55.0	0.0		13.2	1.6	98.4	0.0	13.7	56.8	0.0		12.0	1.7	98.3	0.0	12.5	57.5	0.0		98.3	0.0	100.0	0.0	98.3	0.5	0.0		96.2	0.0
KRT222	2651.73555921187	52971.7619055703	428.402285467239	-6.94994649902836	-4.26735600277521	0.0149123356303575		21.0	0.0	99.5	0.5	21.0	46.8	0.0		21.0	0.0	99.8	0.2	21.0	7.7	0.0		19.1	0.0	99.7	0.3	19.1	49.3	0.0		21.7	0.0	99.6	0.4	21.7	47.4	0.0		98.2	0.0	100.0	0.0	98.2	0.6	0.0		97.7	0.0
OLFM2	41.2796852787198	265.483630559181	1.09174894359643	-7.86150532877865	-5.05061206725247	0.0147143251026329		4.6	2.4	97.5	0.1	5.3	51.4	0.0		0.0	2.8	97.2	0.0	0.0	69.4	0.0		5.0	3.6	96.4	0.0	6.3	59.1	0.0		4.1	1.7	98.2	0.1	5.0	50.8	0.0		0.3	0.0	100.0	0.0	0.3	99.0	0.0		3.1	0.0
ICAM1	96.4968138596228	146.860233320141	0.7642242605175	-7.4952929693388	-4.83341850214334	0.0145106292136551		10.1	0.0	100.0	0.0	10.1	55.7	0.0		3.2	0.0	100.0	0.0	3.2	54.8	0.0		14.4	0.0	100.0	0.0	14.4	51.6	0.0		10.9	0.0	100.0	0.0	10.9	53.3	0.0		94.8	0.0	100.0	0.0	94.8	2.0	0.0		73.6	0.0
KRT33B	126.175374389394	343.423531935466	1.63762341539464	-7.66906210916868	-4.90123691086099	0.0143749025751091		12.6	0.2	99.1	0.7	12.6	42.5	0.0		14.3	0.0	100.0	0.0	14.3	52.4	0.0		10.4	1.0	98.4	0.7	10.4	56.0	0.0		4.8	0.9	98.2	0.9	4.8	55.0	0.0		65.0	0.0	100.0	0.0	65.0	5.0	0.0		95.3	0.0
LRRC6	8.74289001625728	97.0244014533047	0	-10.9229470964873	-8.35942884909202	0.0143635822418468		10.9	0.0	100.0	0.0	10.9	52.5	0.0		100.0	0.0	100.0	0.0	100.0	0.0	0.0		12.8	0.0	100.0	0.0	12.8	51.3	0.0		20.2	0.0	100.0	0.0	20.2	48.1	0.0		95.0	0.0	100.0	0.0	95.0	0.5	0.0		94.6	0.0
PCDH10	54.7992490470345	169.083082033759	0.545874471798214	-8.14893471832861	-5.31569777549633	0.0134711716195947		12.9	0.0	100.0	0.0	12.9	61.0	0.0		6.1	0.0	100.0	0.0	6.1	69.7	0.0		12.1	0.0	100.0	0.0	12.1	56.9	0.0		14.5	0.0	100.0	0.0	14.5	49.5	0.0		9.8	0.0	100.0	0.0	9.8	77.0	0.0		3.7	0.0
STARD3	160.202068827529	345.107380978256	1.63762341539464	-7.67611751565627	-5.0343229544251	0.0130949867695709		17.4	0.0	100.0	0.0	17.4	49.0	0.0		23.5	0.0	100.0	0.0	23.5	43.7	0.0		18.1	0.0	100.0	0.0	18.1	52.1	0.0		17.2	0.0	100.0	0.0	17.2	51.9	0.0		95.1	0.0	100.0	0.0	95.1	1.6	0.0		96.6	0.0
TXNDC2	62.617563878906	378.754510825744	1.20092383795607	-8.24231574616464	-5.30182340291271	0.0127875218158009		14.6	0.5	99.5	0.0	15.1	57.3	0.0		7.4	0.0	100.0	0.0	7.4	66.7	0.0		13.5	0.2	99.8	0.0	13.7	56.5	0.0		14.4	0.6	99.4	0.0	15.1	55.9	0.0		5.0	0.0	100.0	0.0	5.0	60.0	0.0		1.6	0.0
PCDHA4	10.4535196178598	111.768194851894	0	-11.1269392446396	-8.52486997408893	0.0126072220585428		20.0	0.0	100.0	0.0	20.0	46.4	0.0		100.0	0.0	100.0	0.0	100.0	0.0	0.0		14.7	0.0	100.0	0.0	14.7	61.2	0.0		11.9	0.0	100.0	0.0	11.9	57.3	0.0		0.2	0.0	100.0	0.0	0.2	99.6	0.0		0.0	0.0
XPA	297.158885248999	2226.92271285937	10.5899647528854	-7.70944669902076	-4.92404335167651	0.0121585451047859		16.5	0.0	100.0	0.0	16.5	46.4	0.0		30.6	0.0	100.0	0.0	30.6	54.3	0.0		16.3	0.0	100.0	0.0	16.3	50.6	0.0		16.0	0.0	100.0	0.0	16.0	47.0	0.0		96.3	0.0	100.0	0.0	96.3	2.1	0.0		93.8	0.0
ZNF559	99.0780458804081	834.215148335025	2.94772214771036	-8.12049549819765	-5.23638324919091	0.0117963013553368		5.4	1.3	41.5	57.2	10.6	52.4	0.0		28.3	1.4	42.1	56.5	64.9	14.4	0.0		5.6	1.3	42.9	55.8	8.7	49.3	0.0		4.5	1.5	42.5	56.0	10.1	44.8	0.0		84.0	12.3	87.3	0.4	96.0	0.4	0.0		84.4	12.3
CYB5R4	693.902159246904	34189.1100465829	122.603406365879	-8.12280786770135	-5.08768528526492	0.0117484893828461		61.5	0.0	100.0	0.0	61.5	19.5	0.0		96.0	0.0	100.0	0.0	96.0	2.0	0.0		61.2	0.0	100.0	0.0	61.2	23.8	0.0		64.4	0.0	100.0	0.0	64.4	19.4	0.0		99.3	0.0	100.0	0.0	99.3	0.2	0.0		99.2	0.0
RCHY1	153.127377840244	634.908256291843	2.51102257027179	-7.95379797102645	-5.12661460046657	0.0117280089238095		11.9	7.2	92.8	0.0	15.2	51.2	0.0		11.3	7.1	92.9	0.0	16.3	39.7	0.0		12.7	6.9	93.1	0.0	16.4	52.0	0.0		13.5	6.2	93.8	0.0	16.9	51.1	0.0		11.8	5.3	94.7	0.0	13.2	11.2	0.0		6.1	15.4
TOX4	271.563067672691	1622.04430457009	6.33214387285928	-7.98960084969293	-5.16226779092171	0.0115543238437696		17.7	0.0	99.5	0.5	17.7	43.3	0.0		15.4	0.0	98.3	1.7	15.4	52.6	0.0		15.9	0.0	99.1	0.9	16.0	45.0	0.0		13.4	0.0	99.2	0.8	13.4	51.3	0.0		63.0	0.0	100.0	0.0	63.0	21.7	0.0		89.1	0.0
SPOP	427.330372927941	2801.05548176468	6.8780183446575	-8.65933784676735	-5.69002563936383	0.0102882160405863		15.7	0.0	100.0	0.0	15.7	48.6	0.0		17.6	0.0	100.0	0.0	17.6	47.3	0.0		13.9	0.0	100.0	0.0	13.9	51.6	0.0		14.4	0.0	100.0	0.0	14.4	53.0	0.0		96.6	0.0	100.0	0.0	96.6	1.4	0.0		93.8	0.0
FKBP15	24.2247446106719	89.2967036476128	0	-10.8032706933116	-8.2225337131364	0.0100556758525145		15.5	0.0	100.0	0.0	15.5	51.9	0.0		21.4	0.0	100.0	0.0	21.4	42.9	0.0		18.5	0.0	100.0	0.0	18.5	54.5	0.0		10.4	0.0	100.0	0.0	10.4	54.8	0.0		50.0	0.0	100.0	0.0	50.0	25.0	0.0		96.6	0.0
RCC1	23.9189587305	211.635091819849	0.109174894359643	-10.3770911472898	-7.28937539241419	0.0100097900326178		21.4	0.0	100.0	0.0	21.4	61.4	0.0		22.2	0.0	100.0	0.0	22.2	77.8	0.0		37.8	0.0	100.0	0.0	37.8	41.4	0.0		29.8	0.0	100.0	0.0	29.8	42.5	0.0		0.0	0.0	100.0	0.0	0.0	100.0	0.0		28.4	0.0
RPS20	111.208437374488	712.998952058926	1.74679830975429	-8.63242883767361	-5.65239452398005	0.00970189432589341		11.5	19.6	73.3	7.0	15.1	47.6	0.0		12.4	17.1	77.1	5.7	18.1	42.9	0.0		10.3	24.0	68.9	7.1	15.0	44.2	0.0		13.8	17.1	73.7	9.2	17.0	48.6	0.0		94.6	0.1	99.7	0.2	94.7	0.3	0.0		91.9	0.1
CA12	191.148469987215	710.095186693942	2.83854725335071	-7.94162610276835	-5.19143605311255	0.00959650728692677		13.1	0.0	100.0	0.0	13.1	58.8	0.0		19.0	0.0	100.0	0.0	19.0	58.1	0.0		11.6	0.0	99.9	0.1	11.6	54.6	0.0		12.5	0.0	99.9	0.1	12.5	60.5	0.0		96.8	0.0	100.0	0.0	96.8	0.6	0.0		96.3	0.0
SUGT1	28.1070251159672	714.349477720236	1.528448521035	-8.82208000564623	-5.72802621894153	0.00948787028369828		26.4	0.0	100.0	0.0	26.4	36.4	0.0		91.7	0.0	100.0	0.0	91.7	8.3	0.0		24.5	0.0	100.0	0.0	24.5	45.4	0.0		21.7	0.0	100.0	0.0	21.7	48.5	0.0		97.1	0.0	100.0	0.0	97.1	0.5	0.0		96.8	0.0
HIRA	242.883269047232	1493.99631313355	3.71194640822786	-8.63352985808026	-5.70306693457299	0.00924683581254981		13.0	1.2	98.8	0.0	13.3	58.9	0.0		13.6	0.0	100.0	0.0	13.6	57.6	0.0		15.0	1.3	98.7	0.0	15.0	51.6	0.0		13.9	1.8	98.2	0.0	14.2	55.7	0.0		96.6	0.0	100.0	0.0	96.6	0.9	0.0		92.2	0.0
N4BP2L2	1534.80725233583	11010.1809442518	24.1276516534811	-8.83095489088039	-5.76046207731902	0.00919250813603134		17.9	0.0	100.0	0.0	18.0	48.3	0.0		16.9	0.0	100.0	0.0	16.9	49.7	0.0		16.3	0.0	99.9	0.0	16.3	51.4	0.0		16.3	0.0	99.9	0.1	16.3	49.3	0.0		95.7	0.0	100.0	0.0	95.7	0.8	0.0		91.6	0.0
ITGB2	302.277941478739	3654.89402695017	7.09636813337678	-8.99842336319402	-5.91651947139759	0.00915798646380889		11.4	1.8	97.2	1.0	12.2	59.2	0.0		27.5	0.9	99.1	0.0	28.1	49.1	0.0		10.8	1.6	97.7	0.6	11.6	59.1	0.0		15.1	1.6	97.8	0.6	15.9	59.4	0.0		98.0	0.0	100.0	0.0	98.0	0.2	0.0		98.4	0.0
BBS7	229.513141880088	3199.07489453271	6.33214387285928	-8.96942046964272	-5.90137943257315	0.00848862743695355		17.5	0.2	99.8	0.0	17.6	49.7	0.0		33.3	0.0	100.0	0.0	33.3	44.9	0.0		18.0	0.2	99.8	0.0	18.1	50.0	0.0		15.4	0.1	99.9	0.0	15.5	51.1	0.0		97.5	0.0	100.0	0.0	97.5	0.4	0.0		96.2	0.0
FHL3	28.5253885522688	1314.63306767995	1.41927362667536	-9.80539623597375	-6.55188503534652	0.00670282814398964		5.1	22.7	77.3	0.0	10.2	63.8	0.0		33.3	37.5	62.5	0.0	66.7	33.3	0.0		5.6	19.1	80.9	0.0	11.1	60.4	0.0		7.7	23.7	76.3	0.0	15.5	57.1	0.0		37.5	41.7	58.3	0.0	75.0	16.7	0.0		48.5	49.5
MDGA1	38.9863906725098	468.238102805566	0.327524683078929	-10.2766096975727	-7.05019377977361	0.00642651847186448		23.6	0.0	100.0	0.0	23.6	32.4	0.0		30.0	0.0	100.0	0.0	30.0	10.0	0.0		20.9	0.0	100.0	0.0	20.9	44.8	0.0		22.1	0.0	100.0	0.0	22.1	41.8	0.0		95.9	0.0	100.0	0.0	95.9	1.1	0.0		97.4	0.0
SYNE2	3.3415716052186	1267.15597857202	1.09174894359643	-10.1161898768602	-6.67520045103367	0.00631548098141149		50.0	0.0	100.0	0.0	50.0	50.0	0.0		100.0	0.0	100.0	0.0	100.0	0.0	0.0		35.7	0.0	100.0	0.0	35.7	64.3	0.0		27.3	0.0	100.0	0.0	27.3	72.7	0.0		94.8	0.0	100.0	0.0	94.8	2.7	0.0		96.7	0.1
SEPT9	65.9838071093547	1617.46041798813	2.18349788719286	-9.50025439904975	-6.34113955784203	0.00613326972216802		0	0	0	0	0	0	0		0	0	0	0	0	0	0		0	0	0	0	0	0	0		0	0	0	0	0	0	0		0	0	0	0	0	0	0		0	0
PMEL	78.8341845960109	3815.14477098913	4.25782088002607	-9.79058273157885	-6.48239015316327	0.00588651451877247		24.2	1.0	99.0	0.0	25.2	33.5	0.0		54.3	1.9	98.1	0.0	56.2	27.8	0.0		23.7	0.2	99.8	0.0	23.7	37.2	0.0		28.3	0.4	99.6	0.0	28.7	32.6	0.0		97.0	0.0	100.0	0.0	97.0	0.5	0.0		97.0	0.0
NUP50	1289.89761393944	25448.187861114	38.8662623920329	-9.35297688938409	-6.17325000704979	0.0058471814862786		18.0	1.3	98.3	0.4	18.3	56.0	0.0		19.0	0.6	99.2	0.2	19.1	51.7	0.0		21.6	1.3	98.5	0.2	21.9	53.2	0.0		20.1	1.1	98.6	0.3	20.3	50.7	0.0		99.1	0.0	100.0	0.0	99.1	0.3	0.0		98.4	0.0
RPN1	54.9457068309196	1033.14023676068	1.528448521035	-9.3543829905278	-6.23926093095197	0.0057732307175624		16.5	0.2	99.8	0.0	16.5	53.5	0.0		32.3	0.0	100.0	0.0	32.3	48.4	0.0		28.5	0.3	99.7	0.0	28.5	44.8	0.0		18.5	0.0	100.0	0.0	18.5	51.1	0.0		97.4	0.0	100.0	0.0	97.4	0.8	0.0		94.1	0.0
CREB3L4	177.913221831128	2673.28953539243	3.71194640822786	-9.4729480709043	-6.35918362719344	0.00574119035000474		14.2	4.2	94.1	1.7	16.8	53.1	0.0		19.0	3.3	96.7	0.0	19.0	49.3	0.0		15.2	2.2	95.8	2.1	15.8	59.3	0.0		13.9	2.7	96.0	1.3	16.1	58.8	0.0		21.6	0.0	100.0	0.0	21.6	3.2	0.0		97.2	0.0
MVD	22.629309982425	639.776235211939	0.655049366157857	-9.82574015840053	-6.60137650482813	0.00572203922881928		9.9	3.9	96.1	0.0	12.2	64.6	0.0		6.7	13.3	86.7	0.0	6.7	66.7	0.0		8.1	4.3	95.7	0.0	10.9	68.2	0.0		3.9	3.4	96.6	0.0	4.4	56.7	0.0		0.0	0.0	100.0	0.0	0.0	99.9	0.0		0.1	0.0
TXNL1	32.4660418741567	1211.53014252579	1.09174894359643	-10.0514286678534	-6.73793682118362	0.00549581903235743		14.5	0.0	100.0	0.0	14.5	52.0	0.0		30.0	0.0	100.0	0.0	30.0	20.0	0.0		14.3	0.0	100.0	0.0	14.3	55.3	0.0		11.1	0.0	100.0	0.0	11.1	55.8	0.0		95.5	0.0	100.0	0.0	95.5	0.8	0.0		96.4	0.0
MIOX	17.1053470798262	196.862642602585	0.109174894359643	-10.2727272190964	-7.32215274840101	0.00496964057997023		9.1	0.0	100.0	0.0	9.1	78.2	0.0		33.3	0.0	100.0	0.0	33.3	33.3	0.0		5.0	0.0	100.0	0.0	5.0	70.9	0.0		6.2	0.0	100.0	0.0	6.2	73.9	0.0		0.4	0.0	100.0	0.0	0.4	99.3	0.0		0.5	0.0
CD96	52.8513534011458	1691.1601280514	2.2926727815525	-9.49568474992669	-6.33387810008371	0.00493547684377425		18.8	0.0	100.0	0.0	18.8	56.7	0.0		51.4	0.0	100.0	0.0	51.4	48.6	0.0		23.8	0.0	100.0	0.0	23.8	64.6	0.0		31.7	0.0	100.0	0.0	31.7	48.3	0.0		96.2	0.0	100.0	0.0	96.2	1.0	0.0		96.5	0.0
LRRN1	1569.57994187396	63360.9286912408	65.2865868270664	-9.9214878139349	-6.58696110343642	0.00473888698646552		13.2	0.9	99.1	0.0	13.7	52.9	0.0		22.9	0.5	99.5	0.0	23.0	37.8	0.0		11.1	0.9	99.1	0.0	11.6	56.5	0.0		11.9	1.1	98.9	0.0	12.4	53.0	0.0		99.0	0.0	100.0	0.0	99.0	0.3	0.0		98.8	0.0
SIGLEC9	46.5498429225975	3125.02976263518	2.18349788719286	-10.4503724074723	-7.11464461317634	0.00424522659988291		16.6	0.0	100.0	0.0	16.6	68.3	0.0		32.7	0.0	100.0	0.0	32.7	59.2	0.0		19.0	0.0	100.0	0.0	19.0	59.8	0.0		20.3	0.0	100.0	0.0	20.3	56.9	0.0		97.8	0.0	100.0	0.0	97.8	0.5	0.0		97.4	0.0
KP0.05	163.528655474221	1161.41904371724	1.09174894359643	-9.99048953274426	-6.87136964730137	0.00421702339005449		14.8	0.0	100.0	0.0	14.8	57.2	0.0		8.9	0.0	100.0	0.0	8.9	78.6	0.0		14.3	0.0	100.0	0.0	14.3	55.5	0.0		18.3	0.0	100.0	0.0	18.3	53.6	0.0		0.3	0.0	100.0	0.0	0.3	99.2	0.0		0.3	0.0
TGM2	36.2320936328768	1948.30662115703	1.41927362667536	-10.3729389548897	-7.07486262305479	0.00358978529909254		24.8	0.5	99.5	0.0	24.8	44.2	0.0		89.1	0.0	100.0	0.0	89.1	7.3	0.0		26.7	0.0	100.0	0.0	26.7	48.6	0.0		34.5	0.0	100.0	0.0	34.5	41.8	0.0		99.6	0.0	100.0	0.0	99.6	0.0	0.0		99.5	0.0
RNF2	100.41468182415	30295.9368854839	13.1009873231571	-11.1697398711677	-7.5072168983569	0.00356164858381787		65.5	0.0	100.0	0.0	65.5	12.6	0.0		90.6	0.0	100.0	0.0	90.6	3.4	0.0		58.0	0.0	100.0	0.0	58.0	21.9	0.0		68.1	0.0	100.0	0.0	68.1	12.0	0.0		98.1	0.0	100.0	0.0	98.1	0.3	0.0		99.1	0.0
LIMK2	966.922590273045	41138.3730124478	33.0799929909718	-10.2781328775602	-7.06915749683877	0.0035534596586096		19.5	0.3	99.6	0.1	19.6	50.7	0.0		34.8	0.1	99.9	0.0	34.8	36.1	0.0		17.4	0.3	99.7	0.1	17.5	50.1	0.0		18.3	0.2	99.7	0.1	18.4	52.8	0.0		97.9	0.0	100.0	0.0	97.9	0.6	0.0		97.4	0.0
ACTR3	16.0933933705816	1027.89898463585	0.327524683078929	-11.4109100744587	-7.9895217392107	0.00313095478593809		18.0	3.2	96.8	0.0	18.0	52.9	0.0		0.0	0.0	100.0	0.0	0.0	30.8	0.0		16.1	0.0	100.0	0.0	16.1	44.6	0.0		23.4	2.4	97.6	0.0	24.6	42.5	0.0		0.0	0.0	100.0	0.0	0.0	66.7	0.0		1.1	0.7
NCAM1	245.60372827762	3452.15711298415	2.2926727815525	-10.5251478489746	-7.39019636910321	0.00293172487802644		12.5	1.5	98.5	0.0	12.5	48.4	0.0		5.6	0.0	100.0	0.0	5.6	57.9	0.0		12.4	1.4	98.5	0.0	12.4	48.0	0.0		9.5	0.8	99.2	0.0	9.7	50.2	0.0		23.4	0.0	100.0	0.0	23.4	15.2	0.0		24.7	0.3
CORO2B	95.7920966527521	9516.06034951452	5.67709450670143	-10.6983528755633	-7.31654672927107	0.00290504177438559		8.6	0.0	100.0	0.0	8.6	63.1	0.0		0.0	0.0	100.0	0.0	0.0	88.6	0.0		7.9	0.0	100.0	0.0	7.9	60.9	0.0		4.5	0.0	100.0	0.0	4.5	61.8	0.0		0.0	0.0	100.0	0.0	0.0	99.8	0.0		0.0	0.0
GTPBP6	1744.46631110462	52160.8760394082	42.79655858898	-10.2495744348036	-7.04040518462671	0.00276156140875206		9.1	0.0	79.3	20.7	11.7	55.7	0.0		10.7	0.0	84.6	15.4	11.9	63.8	0.0		9.6	0.0	79.4	20.6	11.7	56.4	0.0		8.3	0.0	78.5	21.5	10.3	58.2	0.0		0.1	0.0	100.0	0.0	0.1	99.8	0.0		0.1	0.0
WNT7A	16.1387828067329	805.288247877147	0.327524683078929	-11.058808164614	-7.75062028895839	0.00257534439330951		20.7	0.0	100.0	0.0	20.7	53.1	0.0		72.7	0.0	100.0	0.0	72.7	18.2	0.0		15.8	0.0	100.0	0.0	15.8	53.3	0.0		19.2	0.0	100.0	0.0	19.2	61.5	0.0		98.1	0.0	100.0	0.0	98.1	0.1	0.0		98.0	0.0
CAP2	63.6025170540486	12814.0740555739	5.13122003490321	-11.2721553892501	-7.76669377309313	0.00255788785167439		16.1	0.0	100.0	0.0	16.1	47.4	0.0		57.7	0.0	100.0	0.0	57.7	23.1	0.0		16.9	0.0	100.0	0.0	16.9	40.3	0.0		19.5	0.0	100.0	0.0	19.5	44.2	0.0		98.6	0.0	100.0	0.0	98.6	0.5	0.0		98.8	0.0
VCAM1	1173.17548921909	246604.862254218	103.82532453602	-11.213132838106	-7.81929902173245	0.002056549742432		19.4	0.0	100.0	0.0	19.4	46.6	0.0		47.5	0.0	100.0	0.0	47.5	29.4	0.0		20.8	0.0	100.0	0.0	20.8	48.0	0.0		22.2	0.0	100.0	0.0	22.2	48.2	0.0		97.8	0.0	100.0	0.0	97.8	0.7	0.0		98.1	0.0
TGM1	154.113928774903	16780.4811217827	7.31471792209607	-11.1538704895975	-7.88459596057395	0.00144930066427921		10.7	0.0	100.0	0.0	10.7	57.2	0.0		5.8	0.0	100.0	0.0	5.8	67.3	0.0		7.9	0.5	99.5	0.0	7.9	62.1	0.0		8.1	0.2	99.8	0.0	8.1	58.0	0.0		32.2	0.0	100.0	0.0	32.2	30.2	0.0		31.4	0.0
ZYX	183.5622418141	34682.5798920123	10.1532651754468	-11.730966676153	-8.31295836959515	0.00132056722140459		7.9	3.6	96.4	0.0	10.9	56.2	0.0		6.8	2.3	97.7	0.0	9.1	50.0	0.0		10.7	2.4	97.6	0.0	12.8	53.6	0.0		11.7	2.2	97.8	0.0	13.9	54.3	0.0		26.9	5.4	94.6	0.0	32.4	24.7	0.0		26.9	12.3
A1BG	0.567898990002608	0	0	0	0.0	0.0		0.0	0.0	100.0	0.0	0.0	70.4	0.0		0	0	0	0	0	0	0		0.0	0.0	100.0	0.0	0.0	93.3	0.0		0.0	0.0	100.0	0.0	0.0	40.9	0.0		0	0	0	0	0	0	0		0	0
A1CF	0	0	0	0	0.0	0.0		0	0	0	0	0	0	0		0	0	0	0	0	0	0		0.0	0.0	100.0	0.0	0.0	100.0	0.0		0	0	0	0	0	0	0		0	0	0	0	0	0	0		0	0
A2M	42.7306107632262	0.574209800437789	0.218349788719286	-1.21791625631234	0.0	0.0		11.5	0.0	100.0	0.0	11.5	70.1	0.0		0.0	0.0	100.0	0.0	0.0	40.0	0.0		10.2	0.0	100.0	0.0	10.2	60.5	0.0		8.2	0.5	99.5	0.0	8.7	72.5	0.0		25.0	0.0	100.0	0.0	25.0	50.0	0.0		40.0	0.0
A3GALT2	0	0	0	0	0.0	0.0		0	0	0	0	0	0	0		0	0	0	0	0	0	0		0	0	0	0	0	0	0		0	0	0	0	0	0	0		0	0	0	0	0	0	0		0	0
A4GALT	14.9624699100654	0.143774357053468	0	-1.95437766569864	0.0	0.0		3.8	1.5	98.5	0.0	3.8	84.2	0.0		0.0	0.0	100.0	0.0	0.0	100.0	0.0		3.3	0.0	100.0	0.0	3.3	82.0	0.0		7.8	0.0	100.0	0.0	7.8	76.7	0.0		0.0	0.0	100.0	0.0	0.0	50.0	0.0		0.0	0.0
A4GNT	0.325185005597854	0	0	0	0.0	0.0		20.0	0.0	100.0	0.0	20.0	80.0	0.0		0	0	0	0	0	0	0		9.1	0.0	100.0	0.0	9.1	45.5	0.0		0.0	0.0	100.0	0.0	0.0	37.5	0.0		0.0	0.0	100.0	0.0	0.0	50.0	0.0		0	0
AAAS	29.4585695304519	0.143330543165426	0.655049366157857	1.86665469715862	0.0	0.0		14.4	0.0	100.0	0.0	14.4	51.0	0.0		0.0	0.0	100.0	0.0	0.0	80.0	0.0		13.0	0.0	100.0	0.0	13.0	45.1	0.0		7.0	0.0	100.0	0.0	7.0	56.6	0.0		0.0	0.0	100.0	0.0	0.0	100.0	0.0		0.0	0.0
AACS	0	0	0	0	0.0	0.0		0	0	0	0	0	0	0		0	0	0	0	0	0	0		0	0	0	0	0	0	0		0	0	0	0	0	0	0		0	0	0	0	0	0	0		0	0
AADAC	0.960139093774713	0	0	0	0.0	0.0		22.7	0.0	100.0	0.0	22.7	59.1	0.0		0.0	0.0	100.0	0.0	0.0	100.0	0.0		0.0	0.0	100.0	0.0	0.0	87.5	0.0		0.0	0.0	100.0	0.0	0.0	82.6	0.0		0	0	0	0	0	0	0		0	0
AADACL2	2.25342959796162	0	0	0	0.0	0.0		63.8	0.0	100.0	0.0	63.8	19.1	0.0		33.3	0.0	100.0	0.0	33.3	66.7	0.0		30.8	0.0	100.0	0.0	30.8	69.2	0.0		61.8	0.0	100.0	0.0	61.8	14.7	0.0		0	0	0	0	0	0	0		0	0
AADACL3	0	0	0	0	0.0	0.0		0	0	0	0	0	0	0		0	0	0	0	0	0	0		0	0	0	0	0	0	0		0	0	0	0	0	0	0		0	0	0	0	0	0	0		0	0
AADACL4	0	0	0	0	0.0	0.0		0	0	0	0	0	0	0		0	0	0	0	0	0	0		0	0	0	0	0	0	0		0	0	0	0	0	0	0		0	0	0	0	0	0	0		0	0
AADAT	0	0	0	0	0.0	0.0		0.0	0.0	100.0	0.0	0.0	100.0	0.0		0	0	0	0	0	0	0		0	0	0	0	0	0	0		0	0	0	0	0	0	0		0	0	0	0	0	0	0		0	0
AAED1	0	0	0	0	0.0	0.0		0	0	0	0	0	0	0		0	0	0	0	0	0	0		0	0	0	0	0	0	0		0	0	0	0	0	0	0		0	0	0	0	0	0	0		0	0
AAGAB	10.7165240447724	0.0716652715827132	0	-1.28291742059555	0.0	0.0		2.7	17.7	82.3	0.0	8.8	36.7	0.0		0	0	0	0	0	0	0		4.1	21.9	78.1	0.0	12.3	57.5	0.0		0.7	15.7	84.3	0.0	8.6	32.1	0.0		0.0	0.0	100.0	0.0	0.0	0.0	0.0		0.0	66.7
AAK1	0	0	0	0	0.0	0.0		0	0	0	0	0	0	0		0	0	0	0	0	0	0		0	0	0	0	0	0	0		0	0	0	0	0	0	0		0	0	0	0	0	0	0		0	0
AAMDC	0	0	0	0	0.0	0.0		0	0	0	0	0	0	0		0	0	0	0	0	0	0		0	0	0	0	0	0	0		0	0	0	0	0	0	0		0	0	0	0	0	0	0		0	0
AAMP	6.06624601234808	0	0.109174894359643	1.67061280674181	0.0	0.0		0.0	0.0	100.0	0.0	0.0	86.9	0.0		0.0	0.0	100.0	0.0	0.0	100.0	0.0		0.0	0.0	100.0	0.0	0.0	84.7	0.0		3.3	0.0	100.0	0.0	3.3	91.1	0.0		0.0	0.0	100.0	0.0	0.0	100.0	0.0		0.0	0.0
AA0.0T	0	0	0	0	0.0	0.0		0.0	0.0	100.0	0.0	0.0	100.0	0.0		0	0	0	0	0	0	0		0.0	0.0	100.0	0.0	0.0	100.0	0.0		0.0	0.0	100.0	0.0	0.0	100.0	0.0		0	0	0	0	0	0	0		0.0	0.0
AAR2	5.2745152767569	0.0716652715827132	0.109174894359643	0.387695386146257	0.0	0.0		3.6	0.0	100.0	0.0	3.6	68.6	0.0		0.0	0.0	100.0	0.0	0.0	50.0	0.0		3.6	0.0	100.0	0.0	3.6	72.1	0.0		6.3	0.0	100.0	0.0	6.3	69.8	0.0		0.0	0.0	100.0	0.0	0.0	100.0	0.0		14.3	0.0
AARD	0	0	0	0	0.0	0.0		0	0	0	0	0	0	0		0	0	0	0	0	0	0		0	0	0	0	0	0	0		0	0	0	0	0	0	0		0	0	0	0	0	0	0		0	0
AARS	46.3677353072055	0.143774357053468	1.41927362667536	2.92265352697994	0.0	0.0		11.5	0.0	100.0	0.0	11.5	56.3	0.0		3.7	0.0	100.0	0.0	3.7	63.0	0.0		11.7	0.0	100.0	0.0	11.7	50.0	0.0		8.3	0.0	100.0	0.0	8.3	57.9	0.0		40.0	0.0	100.0	0.0	40.0	20.0	0.0		16.7	0.0
AARS2	0	0	0	0	0.0	0.0		0	0	0	0	0	0	0		0	0	0	0	0	0	0		0	0	0	0	0	0	0		0	0	0	0	0	0	0		0	0	0	0	0	0	0		0	0
AARSD1	0	0	0	0	0.0	0.0		11.1	0.0	100.0	0.0	11.1	66.8	0.0		5.9	0.0	100.0	0.0	5.9	82.4	0.0		9.0	0.0	100.0	0.0	9.0	68.1	0.0		5.8	0.0	100.0	0.0	5.8	66.2	0.0		9.1	0.0	100.0	0.0	9.1	54.5	0.0		8.3	0.0
AASDH	0	0	0	0	0.0	0.0		0	0	0	0	0	0	0		0	0	0	0	0	0	0		0	0	0	0	0	0	0		0	0	0	0	0	0	0		0	0	0	0	0	0	0		0	0
AASDHPPT	14.3950548224959	0.0716652715827132	0.109174894359643	0.387695386146257	0.0	0.0		19.0	0.8	99.2	0.0	19.0	54.5	0.0		0.0	0.0	100.0	0.0	0.0	66.7	0.0		10.4	0.9	99.1	0.0	10.4	61.3	0.0		15.4	0.7	99.3	0.0	15.4	56.6	0.0		0	0	0	0	0	0	0		50.0	0.0
AASS	0.899675180899814	0	0	0	0.0	0.0		54.5	0.0	100.0	0.0	54.5	40.9	0.0		0	0	0	0	0	0	0		53.3	0.0	100.0	0.0	53.3	46.7	0.0		64.3	0.0	100.0	0.0	64.3	35.7	0.0		0	0	0	0	0	0	0		0.0	0.0
AATF	112.57371043428	1.72174177353728	1.20092383795607	-0.502174396189301	0.0	0.0		13.5	2.8	97.0	0.2	14.2	47.2	0.0		25.0	6.2	93.8	0.0	25.0	43.8	0.0		10.2	2.9	97.1	0.0	10.7	54.9	0.0		17.8	1.9	98.1	0.0	17.8	46.9	0.0		0.0	11.1	88.9	0.0	11.1	77.8	0.0		8.3	0.0
AATK	0	0	0	0	0.0	0.0		0	0	0	0	0	0	0		0	0	0	0	0	0	0		0	0	0	0	0	0	0		0	0	0	0	0	0	0		0	0	0	0	0	0	0		0	0
ABAT	33.243645984126	0.143330543165426	0.218349788719286	0.473045173695664	0.0	0.0		14.8	1.0	99.0	0.0	14.8	43.8	0.0		16.7	0.0	100.0	0.0	16.7	50.0	0.0		15.0	2.1	97.9	0.0	15.0	44.2	0.0		8.9	1.1	98.9	0.0	8.9	49.1	0.0		0.0	0.0	100.0	0.0	0.0	25.0	0.0		0.0	0.0
ABCA1	0	0	0	0	0.0	0.0		0	0	0	0	0	0	0		0	0	0	0	0	0	0		0	0	0	0	0	0	0		0	0	0	0	0	0	0		0	0	0	0	0	0	0		0	0
ABCA10	5.92018620877807	0.0721090854707548	0.218349788719286	1.13594420484487	0.0	0.0		3.2	0.0	100.0	0.0	3.2	69.4	0.0		0.0	0.0	100.0	0.0	0.0	50.0	0.0		4.9	0.0	100.0	0.0	4.9	58.5	0.0		5.3	0.0	100.0	0.0	5.3	64.9	0.0		0	0	0	0	0	0	0		0.0	0.0
ABCA12	0	0	0	0	0.0	0.0		0	0	0	0	0	0	0		0	0	0	0	0	0	0		0	0	0	0	0	0	0		0	0	0	0	0	0	0		0	0	0	0	0	0	0		0	0
ABCA13	0	0	0	0	0.0	0.0		0	0	0	0	0	0	0		0	0	0	0	0	0	0		0	0	0	0	0	0	0		0	0	0	0	0	0	0		0	0	0	0	0	0	0		0	0
ABCA2	1.83866549926149	0	0	0	0.0	0.0		0.0	0.0	100.0	0.0	0.0	42.1	0.0		0.0	0.0	100.0	0.0	0.0	100.0	0.0		0.0	0.0	100.0	0.0	0.0	33.3	0.0		14.3	0.0	100.0	0.0	14.3	42.9	0.0		0	0	0	0	0	0	0		0	0
ABCA3	0	0	0	0	0.0	0.0		0	0	0	0	0	0	0		0	0	0	0	0	0	0		0	0	0	0	0	0	0		0	0	0	0	0	0	0		0	0	0	0	0	0	0		0	0
ABCA5	0	0	0	0	0.0	0.0		0.0	0.0	100.0	0.0	0.0	100.0	0.0		0	0	0	0	0	0	0		0	0	0	0	0	0	0		0	0	0	0	0	0	0		0	0	0	0	0	0	0		0	0
ABCA6	2.99907857047709	0.215439628636181	0.109174894359643	-0.737770966260771	0.0	0.0		48.0	0.0	100.0	0.0	48.0	36.0	0.0		60.0	0.0	100.0	0.0	60.0	40.0	0.0		55.4	0.0	100.0	0.0	55.4	35.7	0.0		58.1	0.0	100.0	0.0	58.1	29.1	0.0		100.0	0.0	100.0	0.0	100.0	0.0	0.0		25.0	0.0
ABCA7	2.2371223578609	0	0	0	0.0	0.0		0.0	0.0	100.0	0.0	0.0	0.0	0.0		0	0	0	0	0	0	0		6.7	0.0	100.0	0.0	6.7	6.7	0.0		0.0	0.0	100.0	0.0	0.0	28.6	0.0		0	0	0	0	0	0	0		0	0
ABCA8	0.291228290058149	0	0	0	0.0	0.0		0.0	0.0	100.0	0.0	0.0	100.0	0.0		0	0	0	0	0	0	0		0	0	0	0	0	0	0		0.0	0.0	100.0	0.0	0.0	100.0	0.0		0	0	0	0	0	0	0		0	0
ABCA9	6.21175594513155	0.0721090854707548	0.109174894359643	0.38244225935704	0.0	0.0		9.5	0.0	100.0	0.0	9.5	54.4	0.0		50.0	0.0	100.0	0.0	50.0	50.0	0.0		10.6	0.0	100.0	0.0	10.6	48.9	0.0		3.4	0.0	100.0	0.0	3.4	68.5	0.0		0.0	0.0	100.0	0.0	0.0	25.0	0.0		0.0	0.0
ABCB1	0	0	0	0	0.0	0.0		0	0	0	0	0	0	0		0	0	0	0	0	0	0		0	0	0	0	0	0	0		0	0	0	0	0	0	0		0	0	0	0	0	0	0		0	0
ABCB10	0	0	0	0	0.0	0.0		0	0	0	0	0	0	0		0	0	0	0	0	0	0		0	0	0	0	0	0	0		0	0	0	0	0	0	0		0	0	0	0	0	0	0		0	0
ABCB11	0	0	0	0	0.0	0.0		0	0	0	0	0	0	0		0	0	0	0	0	0	0		0	0	0	0	0	0	0		0	0	0	0	0	0	0		0	0	0	0	0	0	0		0	0
ABCB4	0	0	0	0	0.0	0.0		0	0	0	0	0	0	0		0	0	0	0	0	0	0		0	0	0	0	0	0	0		0	0	0	0	0	0	0		0	0	0	0	0	0	0		0	0
ABCB5	48.1199465828667	0.430879257272362	1.20092383795607	1.37924735219843	0.0	0.0		23.8	0.0	100.0	0.0	23.8	46.0	0.0		23.8	0.0	100.0	0.0	23.8	38.1	0.0		20.0	0.0	100.0	0.0	20.0	35.6	0.0		26.7	0.0	100.0	0.0	26.7	42.3	0.0		66.7	0.0	100.0	0.0	66.7	0.0	0.0		25.0	0.0
ABCB6	87.9148591335015	0.932536158351355	1.09174894359643	0.216663048725725	0.0	0.0		5.8	0.7	99.3	0.0	6.2	51.0	0.0		7.4	0.0	100.0	0.0	7.4	70.4	0.0		6.0	0.0	100.0	0.0	6.0	53.6	0.0		6.8	0.0	100.0	0.0	6.8	55.7	0.0		9.1	0.0	100.0	0.0	9.1	45.5	0.0		12.0	0.0
ABCB7	24.3925795482258	0.14421817094151	0.327524683078929	0.958892788093352	0.0	0.0		19.6	0.0	100.0	0.0	19.6	33.1	0.0		12.0	0.0	100.0	0.0	12.0	52.0	0.0		15.4	0.0	100.0	0.0	15.4	26.5	0.0		17.3	0.0	100.0	0.0	17.3	35.8	0.0		0.0	0.0	100.0	0.0	0.0	0.0	0.0		55.6	0.0
ABCB8	0	0	0	0	0.0	0.0		0	0	0	0	0	0	0		0	0	0	0	0	0	0		0	0	0	0	0	0	0		0	0	0	0	0	0	0		0	0	0	0	0	0	0		0	0
ABCB9	16.176931149171	0.143774357053468	0.109174894359643	-0.283764858956835	0.0	0.0		9.3	0.0	100.0	0.0	9.3	68.9	0.0		0.0	0.0	100.0	0.0	0.0	100.0	0.0		12.0	0.0	100.0	0.0	12.0	68.9	0.0		9.4	0.0	100.0	0.0	9.4	68.2	0.0		0.0	0.0	100.0	0.0	0.0	66.7	0.0		31.0	0.0
ABCC10	35.6508698161377	0.287548714106936	0.655049366157857	1.06262855270253	0.0	0.0		4.3	1.7	98.3	0.0	4.3	45.5	0.0		21.7	0.0	100.0	0.0	21.7	39.1	0.0		4.3	2.9	97.1	0.0	4.3	44.2	0.0		6.6	5.6	94.4	0.0	6.6	32.8	0.0		0.0	0.0	100.0	0.0	0.0	0.0	0.0		0.0	9.1
ABCC12	31.3879573679964	0.215883442524223	0.327524683078929	0.505777034477544	0.0	0.0		9.3	0.0	100.0	0.0	9.3	60.6	0.0		0.0	0.0	100.0	0.0	0.0	81.8	0.0		17.4	0.0	100.0	0.0	17.4	58.5	0.0		13.1	0.0	100.0	0.0	13.1	59.6	0.0		0.0	0.0	100.0	0.0	0.0	80.0	0.0		33.3	0.0
ABCC2	0	0	0	0	0.0	0.0		0	0	0	0	0	0	0		0	0	0	0	0	0	0		0	0	0	0	0	0	0		0	0	0	0	0	0	0		0	0	0	0	0	0	0		0	0
ABCC3	0	0	0	0	0.0	0.0		0.0	0.0	0.0	100.0	0.0	100.0	0.0		0	0	0	0	0	0	0		0	0	0	0	0	0	0		0	0	0	0	0	0	0		0	0	0	0	0	0	0		0	0
ABCC4	0	0	0	0	0.0	0.0		0	0	0	0	0	0	0		0	0	0	0	0	0	0		0	0	0	0	0	0	0		0	0	0	0	0	0	0		0	0	0	0	0	0	0		0	0
ABCC5	0	0	0	0	0.0	0.0		0	0	0	0	0	0	0		0	0	0	0	0	0	0		0	0	0	0	0	0	0		0	0	0	0	0	0	0		0	0	0	0	0	0	0		0	0
ABCC6	0	0	0	0	0.0	0.0		0	0	0	0	0	0	0		0	0	0	0	0	0	0		0	0	0	0	0	0	0		0	0	0	0	0	0	0		0	0	0	0	0	0	0		0	0
ABCC8	10.4486780825475	0.14421817094151	0.218349788719286	0.46643656743118	0.0	0.0		4.8	0.0	100.0	0.0	4.8	56.8	0.0		0.0	0.0	100.0	0.0	0.0	68.4	0.0		3.1	0.0	100.0	0.0	3.1	52.7	0.0		6.1	0.0	100.0	0.0	6.1	58.4	0.0		0.0	0.0	100.0	0.0	0.0	100.0	0.0		0.0	0.0
ABCC9	0	0	0	0	0.0	0.0		0	0	0	0	0	0	0		0	0	0	0	0	0	0		0	0	0	0	0	0	0		0	0	0	0	0	0	0		0	0	0	0	0	0	0		0	0
ABCD1	35.7094416228878	0.0716652715827132	0.109174894359643	0.387695386146257	0.0	0.0		17.1	0.0	100.0	0.0	17.1	31.0	0.0		13.3	0.0	100.0	0.0	13.3	20.0	0.0		16.9	0.0	100.0	0.0	16.9	36.8	0.0		24.6	0.0	100.0	0.0	24.6	32.1	0.0		50.0	0.0	100.0	0.0	50.0	0.0	0.0		30.8	0.0
ABCD2	0	0	0	0	0.0	0.0		0	0	0	0	0	0	0		0	0	0	0	0	0	0		0	0	0	0	0	0	0		0	0	0	0	0	0	0		0	0	0	0	0	0	0		0	0
ABCD3	0	0	0	0	0.0	0.0		0	0	0	0	0	0	0		0	0	0	0	0	0	0		0	0	0	0	0	0	0		0	0	0	0	0	0	0		0	0	0	0	0	0	0		0	0
ABCD4	51.7915447289954	0.143330543165426	0.7642242605175	2.07435662993345	0.0	0.0		14.6	3.4	96.6	0.0	16.4	34.8	0.0		13.6	9.1	90.9	0.0	13.6	45.5	0.0		10.4	2.3	97.7	0.0	11.5	35.8	0.0		12.9	4.0	96.0	0.0	12.9	33.1	0.0		14.3	14.3	85.7	0.0	14.3	28.6	0.0		10.0	0.0
ABCE1	6.76200545969517	0	0.218349788719286	2.42411475222963	0.0	0.0		1.8	0.0	100.0	0.0	1.8	46.9	0.0		20.0	0.0	100.0	0.0	20.0	20.0	0.0		4.1	0.0	100.0	0.0	4.1	49.7	0.0		2.7	0.0	100.0	0.0	2.7	59.3	0.0		0.0	0.0	100.0	0.0	0.0	100.0	0.0		0.0	0.0
ABCF1	0	0	0	0	0.0	0.0		8.0	0.0	100.0	0.0	8.0	61.5	0.0		9.5	0.0	100.0	0.0	9.5	28.6	0.0		9.2	0.0	100.0	0.0	9.2	49.6	0.0		10.7	0.0	100.0	0.0	10.7	47.9	0.0		24.1	0.0	100.0	0.0	24.1	34.5	0.0		11.0	0.0
ABCF2	27.8833923605362	0.863533770096891	0.109174894359643	-2.52084525440521	0.0	0.0		13.9	0.0	100.0	0.0	13.9	48.8	0.0		6.7	0.0	100.0	0.0	6.7	66.7	0.0		17.7	0.0	100.0	0.0	17.7	43.7	0.0		11.2	0.0	100.0	0.0	11.2	43.2	0.0		0.0	0.0	100.0	0.0	0.0	66.7	0.0		0.0	0.0
ABCG2	28.6394167306006	0.430435443384321	0.873399154877143	0.942611824417066	0.0	0.0		10.7	0.0	97.3	2.7	10.7	62.3	0.0		3.2	0.0	100.0	0.0	3.2	67.7	0.0		10.9	0.0	98.1	1.9	10.9	61.4	0.0		10.9	0.0	98.1	1.9	10.9	56.8	0.0		0.0	0.0	100.0	0.0	0.0	97.5	0.0		0.0	0.0
ABCG4	0	0	0	0	0.0	0.0		0	0	0	0	0	0	0		0	0	0	0	0	0	0		0	0	0	0	0	0	0		0	0	0	0	0	0	0		0	0	0	0	0	0	0		0	0
ABCG5	0	0	0	0	0.0	0.0		0	0	0	0	0	0	0		0	0	0	0	0	0	0		0	0	0	0	0	0	0		0	0	0	0	0	0	0		0	0	0	0	0	0	0		0	0
ABCG8	14.196530495042	0.215439628636181	0.655049366157857	1.40934050269001	0.0	0.0		8.4	0.0	100.0	0.0	8.4	38.3	0.0		7.1	0.0	100.0	0.0	7.1	64.3	0.0		11.7	0.0	100.0	0.0	11.7	35.9	0.0		12.5	0.0	100.0	0.0	12.5	47.6	0.0		100.0	0.0	100.0	0.0	100.0	0.0	0.0		0.0	0.0
ABHD1	0	0	0	0	0.0	0.0		0	0	0	0	0	0	0		0	0	0	0	0	0	0		0	0	0	0	0	0	0		0	0	0	0	0	0	0		0	0	0	0	0	0	0		0	0
ABHD10	7.50329679933142	0.0716652715827132	0.218349788719286	1.14119733163408	0.0	0.0		44.4	0.0	100.0	0.0	44.4	33.3	0.0		0.0	0.0	100.0	0.0	0.0	0.0	0.0		15.4	0.0	88.5	11.5	15.4	76.9	0.0		42.7	0.0	93.3	6.7	42.7	52.0	0.0		0.0	0.0	100.0	0.0	0.0	0.0	0.0		0.0	0.0
ABHD11	0	0	0	0	0.0	0.0		0.0	0.0	60.0	40.0	0.0	100.0	0.0		0.0	0.0	0.0	100.0	0.0	100.0	0.0		0.0	0.0	73.5	26.5	2.0	91.8	0.0		0.0	0.0	70.6	29.4	0.0	100.0	0.0		0	0	0	0	0	0	0		0.0	0.0
ABHD12	3.64859024876764	0.0716652715827132	0	-1.28291742059555	0.0	0.0		0.0	0.0	100.0	0.0	0.0	95.7	0.0		0.0	0.0	100.0	0.0	0.0	100.0	0.0		0.0	0.0	100.0	0.0	0.0	71.4	0.0		18.5	0.0	100.0	0.0	18.5	55.6	0.0		0	0	0	0	0	0	0		0	0
ABHD12B	1.07533406713032	0	0.109174894359643	1.67061280674181	0.0	0.0		0.0	0.0	100.0	0.0	0.0	44.4	0.0		0	0	0	0	0	0	0		0.0	0.0	100.0	0.0	0.0	100.0	0.0		0.0	0.0	100.0	0.0	0.0	90.0	0.0		0.0	0.0	100.0	0.0	0.0	100.0	0.0		0	0
ABHD13	2.18376651689518	0	0	0	0.0	0.0		0.0	0.0	100.0	0.0	0.0	100.0	0.0		0	0	0	0	0	0	0		25.0	0.0	100.0	0.0	25.0	62.5	0.0		0.0	0.0	100.0	0.0	0.0	71.4	0.0		0	0	0	0	0	0	0		0.0	0.0
ABHD14A	1.22884338890484	0	0.109174894359643	1.67061280674181	0.0	0.0		12.7	2.8	97.2	0.0	15.5	38.0	0.0		0	0	0	0	0	0	0		19.6	0.0	100.0	0.0	19.6	43.5	0.0		10.5	0.0	100.0	0.0	10.5	50.9	0.0		0	0	0	0	0	0	0		0	0
ABHD14B	0	0	0	0	0.0	0.0		0	0	0	0	0	0	0		0	0	0	0	0	0	0		0	0	0	0	0	0	0		0	0	0	0	0	0	0		0	0	0	0	0	0	0		0	0
ABHD15	0	0	0	0	0.0	0.0		0.0	0.0	100.0	0.0	0.0	100.0	0.0		0	0	0	0	0	0	0		0.0	0.0	100.0	0.0	0.0	100.0	0.0		0	0	0	0	0	0	0		0	0	0	0	0	0	0		0.0	0.0
ABHD16A	0	0	0	0	0.0	0.0		8.0	1.4	98.6	0.0	8.0	65.3	0.0		23.1	10.3	89.7	0.0	23.1	35.9	0.0		12.0	2.1	97.9	0.0	12.2	64.6	0.0		6.5	0.8	99.2	0.0	6.5	66.1	0.0		0.0	0.0	100.0	0.0	0.0	69.6	0.0		0.0	0.0
ABHD16B	1.19972820867746	0	0	0	0.0	0.0		0.0	0.0	100.0	0.0	0.0	100.0	0.0		0	0	0	0	0	0	0		0.0	0.0	100.0	0.0	0.0	40.0	0.0		0.0	0.0	100.0	0.0	0.0	0.0	0.0		0	0	0	0	0	0	0		0	0
ABHD17A	3.43945854943054	0.0716652715827132	0.109174894359643	0.387695386146257	0.0	0.0		5.0	0.0	100.0	0.0	5.0	95.0	0.0		0.0	0.0	100.0	0.0	0.0	100.0	0.0		0.0	0.0	100.0	0.0	0.0	100.0	0.0		2.6	0.0	100.0	0.0	2.6	97.4	0.0		0	0	0	0	0	0	0		0	0
ABHD17B	0	0	0	0	0.0	0.0		0	0	0	0	0	0	0		0	0	0	0	0	0	0		0	0	0	0	0	0	0		0	0	0	0	0	0	0		0	0	0	0	0	0	0		0	0
ABHD17C	0	0	0	0	0.0	0.0		0	0	0	0	0	0	0		0	0	0	0	0	0	0		0	0	0	0	0	0	0		0	0	0	0	0	0	0		0	0	0	0	0	0	0		0	0
ABHD18	2.89806675676313	0.0716652715827132	0.218349788719286	1.14119733163408	0.0	0.0		0.0	11.3	88.7	0.0	0.0	17.5	0.0		0.0	0.0	100.0	0.0	0.0	0.0	0.0		3.2	8.9	90.3	0.8	3.2	35.5	0.0		2.7	9.6	90.4	0.0	2.7	28.8	0.0		0	0	0	0	0	0	0		0.0	16.7
ABHD2	47.4377439365903	0.287104900218894	0.218349788719286	-0.329082846525644	0.0	0.0		10.9	0.0	100.0	0.0	10.9	56.6	0.0		15.0	0.0	100.0	0.0	15.0	55.0	0.0		20.2	0.0	100.0	0.0	20.2	41.3	0.0		14.1	0.0	100.0	0.0	14.1	46.8	0.0		33.3	0.0	100.0	0.0	33.3	50.0	0.0		7.7	0.0
ABHD3	36.4692737550449	0.429991629496279	0.7642242605175	0.762416961361756	0.0	0.0		32.9	0.4	99.6	0.0	32.9	36.8	0.0		10.7	0.0	100.0	0.0	10.7	28.6	0.0		30.4	1.9	98.1	0.0	30.9	44.7	0.0		28.3	1.1	98.9	0.0	28.6	47.2	0.0		0.0	0.0	100.0	0.0	0.0	83.3	0.0		14.3	0.0
ABHD4	4.85281854646209	0	0	0	0.0	0.0		15.5	0.0	87.9	12.1	15.5	56.9	0.0		0.0	0.0	0.0	100.0	0.0	100.0	0.0		14.3	0.0	98.0	2.0	14.3	55.1	0.0		19.3	0.0	100.0	0.0	19.3	53.0	0.0		0	0	0	0	0	0	0		33.3	0.0
ABHD5	50.511469579584	0.502100714967034	0.436699577438571	-0.181899947369402	0.0	0.0		21.7	1.1	98.7	0.2	21.7	54.6	0.0		23.1	0.0	100.0	0.0	23.1	53.8	0.0		25.0	0.3	99.7	0.0	25.0	45.2	0.0		17.6	0.7	99.3	0.0	17.6	50.6	0.0		14.3	0.0	100.0	0.0	14.3	71.4	0.0		7.7	7.7
ABHD6	0	0	0	0	0.0	0.0		0	0	0	0	0	0	0		0	0	0	0	0	0	0		0	0	0	0	0	0	0		0	0	0	0	0	0	0		0	0	0	0	0	0	0		0	0
ABHD8	0.291228290058149	0	0	0	0.0	0.0		0.0	0.0	100.0	0.0	0.0	100.0	0.0		0	0	0	0	0	0	0		0.0	0.0	100.0	0.0	0.0	100.0	0.0		0.0	0.0	100.0	0.0	0.0	91.7	0.0		0.0	0.0	100.0	0.0	0.0	100.0	0.0		0	0
ABI1	0	0	0	0	0.0	0.0		0	0	0	0	0	0	0		0	0	0	0	0	0	0		0	0	0	0	0	0	0		0	0	0	0	0	0	0		0	0	0	0	0	0	0		0	0
ABI2	43.8578924676305	0.287548714106936	0.109174894359643	-1.08448291624825	0.0	0.0		20.6	3.0	97.0	0.0	21.2	62.4	0.0		13.9	4.2	95.8	0.0	13.9	59.7	0.0		19.3	1.6	98.4	0.0	19.7	62.4	0.0		17.9	3.1	96.9	0.0	18.6	66.3	0.0		18.5	0.0	100.0	0.0	18.5	70.4	0.0		11.1	1.9
ABI3	16.0188887542028	0.215883442524223	0.218349788719286	0.013320813815372	0.0	0.0		5.4	0.0	100.0	0.0	5.4	73.0	0.0		0.0	0.0	100.0	0.0	0.0	78.6	0.0		6.1	0.0	100.0	0.0	6.1	63.7	0.0		9.1	0.0	100.0	0.0	9.1	67.1	0.0		0.0	0.0	100.0	0.0	0.0	60.0	0.0		13.3	0.0
ABL1	0	0	0	0	0.0	0.0		0	0	0	0	0	0	0		0	0	0	0	0	0	0		0.0	0.0	0.0	100.0	0.0	100.0	0.0		0	0	0	0	0	0	0		0	0	0	0	0	0	0		0	0
ABL2	0	0	0	0	0.0	0.0		0.0	0.0	0.0	100.0	100.0	0.0	0.0		0	0	0	0	0	0	0		0	0	0	0	0	0	0		0	0	0	0	0	0	0		0	0	0	0	0	0	0		0	0
ABLIM1	7.17501990840827	0.287548714106936	0.327524683078929	0.161475249901747	0.0	0.0		23.8	0.0	100.0	0.0	23.8	25.0	0.0		0.0	0.0	100.0	0.0	0.0	100.0	0.0		32.8	0.0	100.0	0.0	32.8	19.7	0.0		42.9	0.0	100.0	0.0	42.9	19.6	0.0		100.0	0.0	100.0	0.0	100.0	0.0	0.0		0	0
ABLIM2	0	0	0	0	0.0	0.0		0	0	0	0	0	0	0		0	0	0	0	0	0	0		0	0	0	0	0	0	0		0	0	0	0	0	0	0		0	0	0	0	0	0	0		0	0
ABO	2.99612914128957	0.143330543165426	0	-1.95106957853397	0.0	0.0		15.0	0.0	100.0	0.0	15.0	50.0	0.0		0.0	0.0	100.0	0.0	0.0	33.3	0.0		0.0	0.0	100.0	0.0	0.0	0.0	0.0		0.0	8.3	91.7	0.0	0.0	33.3	0.0		0	0	0	0	0	0	0		0	0
ABR	0	0	0	0	0.0	0.0		0.0	0.0	33.3	66.7	0.0	100.0	0.0		0	0	0	0	0	0	0		0.0	0.0	33.3	66.7	0.0	100.0	0.0		0.0	0.0	33.3	66.7	0.0	100.0	0.0		0	0	0	0	0	0	0		0	0
ABRA	0	0	0	0	0.0	0.0		0	0	0	0	0	0	0		0	0	0	0	0	0	0		0	0	0	0	0	0	0		0	0	0	0	0	0	0		0	0	0	0	0	0	0		0	0
ABRACL	0	0	0	0	0.0	0.0		0.0	0.0	0.0	100.0	0.0	33.3	0.0		0	0	0	0	0	0	0		0	0	0	0	0	0	0		0	0	0	0	0	0	0		0	0	0	0	0	0	0		0	0
ABT1	11.0399594003833	0	0.218349788719286	2.42411475222963	0.0	0.0		2.1	2.1	97.9	0.0	2.1	78.9	0.0		0.0	0.0	100.0	0.0	0.0	100.0	0.0		0.0	1.1	98.9	0.0	1.1	65.2	0.0		2.4	7.9	92.1	0.0	2.4	61.4	0.0		0.0	0.0	100.0	0.0	0.0	40.0	0.0		0.0	20.0
ABTB1	5.361486386967	0.0721090854707548	0.218349788719286	1.13594420484487	0.0	0.0		5.5	16.5	83.5	0.0	5.5	84.6	0.0		66.7	0.0	100.0	0.0	66.7	33.3	0.0		26.2	9.9	90.1	0.0	26.2	66.7	0.0		7.3	5.7	94.3	0.0	7.3	79.7	0.0		0.0	0.0	100.0	0.0	0.0	100.0	0.0		0.0	0.0
ABTB2	7.5161377236348	0	0.109174894359643	1.67061280674181	0.0	0.0		6.8	0.0	100.0	0.0	6.8	41.1	0.0		50.0	0.0	100.0	0.0	50.0	0.0	0.0		5.0	0.0	100.0	0.0	5.0	35.0	0.0		8.5	0.0	100.0	0.0	8.5	41.5	0.0		0	0	0	0	0	0	0		0.0	0.0
ACAA1	3.41260990580002	0.0716652715827132	0.109174894359643	0.387695386146257	0.0	0.0		55.2	0.0	100.0	0.0	55.2	30.3	0.0		54.5	0.0	100.0	0.0	54.5	45.5	0.0		48.9	0.0	100.0	0.0	48.9	29.8	0.0		61.1	0.0	98.7	1.3	62.4	26.8	0.0		0	0	0	0	0	0	0		100.0	0.0
ACAA2	42.5682437195555	0.645875072020502	0.218349788719286	-1.3747135751751	0.0	0.0		16.9	0.7	99.3	0.0	17.3	48.9	0.0		25.0	0.0	100.0	0.0	25.0	62.5	0.0		24.1	0.3	99.7	0.0	24.1	47.8	0.0		24.5	0.0	100.0	0.0	24.5	53.2	0.0		14.3	0.0	100.0	0.0	14.3	57.1	0.0		23.1	0.0
ACACA	0	0	0	0	0.0	0.0		0.0	0.0	0.0	100.0	0.0	100.0	0.0		0	0	0	0	0	0	0		0	0	0	0	0	0	0		0	0	0	0	0	0	0		0	0	0	0	0	0	0		0	0
ACACB	35.0684132360214	0.215439628636181	0.218349788719286	0.0157309792270562	0.0	0.0		9.7	0.0	100.0	0.0	9.7	52.8	0.0		38.5	0.0	100.0	0.0	38.5	38.5	0.0		13.0	0.0	100.0	0.0	13.0	46.2	0.0		14.1	0.0	100.0	0.0	14.1	45.8	0.0		0.0	0.0	100.0	0.0	0.0	100.0	0.0		0.0	0.0
ACAD11	2.04206434620438	0.0716652715827132	0	-1.28291742059555	0.0	0.0		13.8	0.0	100.0	0.0	13.8	55.2	0.0		0.0	0.0	100.0	0.0	0.0	100.0	0.0		5.3	0.0	100.0	0.0	5.3	57.9	0.0		6.5	0.0	100.0	0.0	6.5	64.5	0.0		0	0	0	0	0	0	0		0	0
ACAD8	22.1151082796834	0	0.218349788719286	2.42411475222963	0.0	0.0		8.5	0.0	99.3	0.7	8.5	68.0	0.0		33.3	0.0	100.0	0.0	33.3	66.7	0.0		24.5	0.0	98.0	2.0	24.5	57.0	0.0		13.3	0.0	97.6	2.4	13.3	62.6	0.0		100.0	0.0	100.0	0.0	100.0	0.0	0.0		20.0	0.0
ACAD9	87.7928410005123	0.574209800437789	1.20092383795607	1.00289104055898	0.0	0.0		14.9	2.8	97.2	0.0	14.9	48.2	0.0		0.0	4.0	96.0	0.0	0.0	44.0	0.0		9.8	1.1	98.9	0.0	10.1	47.9	0.0		10.2	3.1	96.9	0.0	10.8	44.7	0.0		0.0	0.0	100.0	0.0	0.0	57.1	0.0		20.7	3.4
ACADL	17.3947927357206	0.143774357053468	0.109174894359643	-0.283764858956835	0.0	0.0		11.0	5.2	94.8	0.0	13.5	56.1	0.0		0.0	0.0	100.0	0.0	0.0	60.0	0.0		6.8	1.4	98.6	0.0	6.8	38.1	0.0		12.6	3.8	96.2	0.0	13.2	37.4	0.0		25.0	0.0	100.0	0.0	25.0	25.0	0.0		0.0	50.0
ACADM	83.1337382303684	1.07675432929286	1.09174894359643	0.0190724615769564	0.0	0.0		21.7	0.9	99.1	0.0	22.1	53.7	0.0		14.4	6.7	93.3	0.0	14.4	43.3	0.0		22.5	2.6	97.4	0.0	23.5	47.6	0.0		24.7	2.2	97.8	0.0	25.4	48.6	0.0		29.2	4.2	95.8	0.0	29.2	52.1	0.0		20.4	0.0
ACADS	33.4154971082638	0.430879257272362	0.327524683078929	-0.349103724010719	0.0	0.0		12.2	0.0	100.0	0.0	12.2	58.0	0.0		52.4	0.0	100.0	0.0	52.4	9.5	0.0		14.6	0.0	100.0	0.0	14.6	47.7	0.0		13.0	0.0	100.0	0.0	13.0	55.4	0.0		0.0	0.0	100.0	0.0	0.0	0.0	0.0		0.0	6.5
ACADSB	22.444826358475	0.143330543165426	0.327524683078929	0.965501394357836	0.0	0.0		9.7	0.0	100.0	0.0	9.7	45.2	0.0		0.0	0.0	100.0	0.0	0.0	40.0	0.0		10.9	0.0	100.0	0.0	10.9	44.5	0.0		18.7	0.0	100.0	0.0	18.7	39.6	0.0		0.0	0.0	100.0	0.0	0.0	0.0	0.0		0.0	0.0
ACADVL	3.69899666054584	0.143330543165426	0	-1.95106957853397	0.0	0.0		0.0	3.2	96.8	0.0	0.0	63.8	0.0		0	0	0	0	0	0	0		2.9	2.2	97.8	0.0	2.9	79.6	0.0		9.8	7.3	92.7	0.0	9.8	41.5	0.0		0	0	0	0	0	0	0		0.0	0.0
ACAN	0	0	0	0	0.0	0.0		0	0	0	0	0	0	0		0	0	0	0	0	0	0		0	0	0	0	0	0	0		0	0	0	0	0	0	0		0	0	0	0	0	0	0		0	0
ACAP1	42.7278273400195	0.358770171801608	1.528448521035	1.94914537894095	0.0	0.0		17.2	0.0	100.0	0.0	17.2	49.5	0.0		30.8	0.0	100.0	0.0	30.8	46.2	0.0		15.3	0.0	100.0	0.0	15.3	57.1	0.0		10.9	0.0	100.0	0.0	10.9	62.8	0.0		20.0	0.0	100.0	0.0	20.0	20.0	0.0		0.0	0.0
ACAP2	0	0	0	0	0.0	0.0		0	0	0	0	0	0	0		0	0	0	0	0	0	0		0	0	0	0	0	0	0		0	0	0	0	0	0	0		0	0	0	0	0	0	0		0	0
ACAP3	2.10338659198444	0	0	0	0.0	0.0		0.0	0.0	100.0	0.0	0.0	62.5	0.0		0	0	0	0	0	0	0		0.0	0.0	100.0	0.0	0.0	62.5	0.0		0.0	0.0	100.0	0.0	0.0	47.1	0.0		0	0	0	0	0	0	0		0	0
ACAT1	0	0	0	0	0.0	0.0		0.0	0.0	100.0	0.0	0.0	100.0	0.0		0	0	0	0	0	0	0		0	0	0	0	0	0	0		0.0	0.0	100.0	0.0	0.0	100.0	0.0		0	0	0	0	0	0	0		0	0
ACAT2	2.4316964670843	0	0	0	0.0	0.0		0.7	0.0	98.5	1.5	1.5	72.3	0.0		0.0	0.0	100.0	0.0	0.0	50.0	0.0		2.4	0.0	98.8	1.2	2.4	44.6	0.0		6.6	0.0	94.0	6.0	6.6	37.7	0.0		0	0	0	0	0	0	0		0.0	0.0
ACBD3	0	0	0	0	0.0	0.0		0	0	0	0	0	0	0		0	0	0	0	0	0	0		0	0	0	0	0	0	0		0	0	0	0	0	0	0		0	0	0	0	0	0	0		0	0
ACBD4	0.188841256829208	0	0	0	0.0	0.0		69.2	0.0	100.0	0.0	69.2	30.8	0.0		0	0	0	0	0	0	0		50.0	0.0	100.0	0.0	50.0	50.0	0.0		77.8	0.0	100.0	0.0	77.8	0.0	0.0		0	0	0	0	0	0	0		0	0
ACBD5	19.3975749286398	0.358326357913566	0.218349788719286	-0.605607945884103	0.0	0.0		10.5	0.0	100.0	0.0	10.5	35.5	0.0		5.4	0.0	100.0	0.0	5.4	41.1	0.0		22.4	0.6	99.4	0.0	23.0	43.9	0.0		11.0	0.0	100.0	0.0	11.0	39.5	0.0		0.0	0.0	100.0	0.0	0.0	50.0	0.0		44.4	0.0
ACBD6	2.19121603509969	0	0.109174894359643	1.67061280674181	0.0	0.0		0.0	0.0	100.0	0.0	0.0	53.6	0.0		0.0	0.0	100.0	0.0	0.0	33.3	0.0		0.0	0.0	100.0	0.0	0.0	57.9	0.0		0.0	0.0	100.0	0.0	0.0	55.6	0.0		0.0	0.0	100.0	0.0	0.0	0.0	0.0		0	0
ACBD7	0	0	0	0	0.0	0.0		0	0	0	0	0	0	0		0	0	0	0	0	0	0		0	0	0	0	0	0	0		0	0	0	0	0	0	0		0	0	0	0	0	0	0		0	0
ACCS	4.47063594378668	0	0	0	0.0	0.0		17.6	0.0	100.0	0.0	17.6	52.9	0.0		0	0	0	0	0	0	0		12.2	0.0	100.0	0.0	12.2	36.6	0.0		15.0	0.0	100.0	0.0	15.0	52.5	0.0		100.0	0.0	100.0	0.0	100.0	0.0	0.0		0	0
ACCSL	0	0	0	0	0.0	0.0		0	0	0	0	0	0	0		0	0	0	0	0	0	0		0	0	0	0	0	0	0		0	0	0	0	0	0	0		0	0	0	0	0	0	0		0	0
ACD	18.7576038648361	0.0721090854707548	0.218349788719286	1.13594420484487	0.0	0.0		2.9	0.0	100.0	0.0	2.9	85.3	0.0		10.0	0.0	100.0	0.0	10.0	30.0	0.0		9.6	0.0	100.0	0.0	9.6	67.8	0.0		4.5	0.0	100.0	0.0	4.5	68.4	0.0		0.0	0.0	100.0	0.0	0.0	75.0	0.0		0.0	0.0
ACE	0	0	0	0	0.0	0.0		0	0	0	0	0	0	0		0	0	0	0	0	0	0		0	0	0	0	0	0	0		0	0	0	0	0	0	0		0	0	0	0	0	0	0		0	0
ACE2	0	0	0	0	0.0	0.0		0	0	0	0	0	0	0		0	0	0	0	0	0	0		0	0	0	0	0	0	0		0	0	0	0	0	0	0		0	0	0	0	0	0	0		0	0
ACER1	1.87660541720836	0	0	0	0.0	0.0		0.0	0.0	100.0	0.0	0.0	20.0	0.0		0	0	0	0	0	0	0		0.0	0.0	100.0	0.0	0.0	33.3	0.0		0.0	0.0	100.0	0.0	0.0	0.0	0.0		0.0	0.0	100.0	0.0	0.0	0.0	0.0		0	0
ACER2	0.272687497537291	0	0	0	0.0	0.0		27.3	0.0	100.0	0.0	27.3	72.7	0.0		0	0	0	0	0	0	0		0.0	0.0	100.0	0.0	0.0	100.0	0.0		57.1	0.0	100.0	0.0	57.1	28.6	0.0		0	0	0	0	0	0	0		0	0
ACER3	1.8033335642068	0	0	0	0.0	0.0		11.8	0.0	96.1	3.9	13.7	84.3	0.0		0.0	0.0	100.0	0.0	0.0	100.0	0.0		16.7	0.0	97.9	2.1	16.7	64.6	0.0		47.1	0.0	97.1	2.9	50.0	35.3	0.0		0	0	0	0	0	0	0		0.0	0.0
ACHE	0	0	0	0	0.0	0.0		0	0	0	0	0	0	0		0	0	0	0	0	0	0		0	0	0	0	0	0	0		0	0	0	0	0	0	0		0	0	0	0	0	0	0		0	0
ACIN1	0	0	0	0	0.0	0.0		0	0	0	0	0	0	0		0	0	0	0	0	0	0		0	0	0	0	0	0	0		0	0	0	0	0	0	0		0	0	0	0	0	0	0		0	0
ACKR1	11.8142066665163	0.143774357053468	0.109174894359643	-0.283764858956835	0.0	0.0		10.4	0.0	100.0	0.0	10.4	55.9	0.0		16.7	0.0	100.0	0.0	16.7	50.0	0.0		5.0	0.0	100.0	0.0	5.0	66.0	0.0		7.0	0.0	100.0	0.0	7.0	58.9	0.0		0.0	0.0	100.0	0.0	0.0	0.0	0.0		0.0	0.0
ACKR2	81.5076942960845	0.717540343603215	1.528448521035	1.04019272106664	0.0	0.0		15.5	0.6	99.4	0.0	16.0	45.0	0.0		12.0	0.0	100.0	0.0	12.0	40.0	0.0		15.3	0.9	99.1	0.0	16.0	53.4	0.0		13.9	1.1	98.9	0.0	14.4	52.9	0.0		10.0	0.0	100.0	0.0	10.0	55.0	0.0		10.0	0.0
ACKR3	26.2049698244864	0.0716652715827132	0.655049366157857	2.53480685509704	0.0	0.0		6.7	0.5	99.5	0.0	6.7	66.3	0.0		14.3	0.0	100.0	0.0	14.3	85.7	0.0		3.6	0.0	100.0	0.0	3.6	71.1	0.0		3.8	0.0	100.0	0.0	3.8	62.3	0.0		0.0	0.0	100.0	0.0	0.0	100.0	0.0		33.3	0.0
ACKR4	1.82273268963281	0.0716652715827132	0	-1.28291742059555	0.0	0.0		12.5	0.0	100.0	0.0	12.5	76.8	0.0		0	0	0	0	0	0	0		11.1	0.0	100.0	0.0	11.1	63.0	0.0		8.3	6.2	93.8	0.0	14.6	68.7	0.0		0	0	0	0	0	0	0		0.0	0.0
ACMSD	5.64437384173877	0.0721090854707548	0.218349788719286	1.13594420484487	0.0	0.0		5.3	0.0	100.0	0.0	5.3	76.3	0.0		0.0	0.0	100.0	0.0	0.0	0.0	0.0		10.0	0.0	100.0	0.0	10.0	68.0	0.0		0.0	0.0	100.0	0.0	0.0	84.4	0.0		100.0	0.0	100.0	0.0	100.0	0.0	0.0		16.7	0.0
ACO1	33.3075762127982	0.573765986549747	0.218349788719286	-1.21689013364389	0.0	0.0		10.3	0.8	99.2	0.0	10.3	55.5	0.0		40.0	0.0	100.0	0.0	40.0	20.0	0.0		9.4	0.5	99.5	0.0	9.4	59.2	0.0		8.0	0.0	100.0	0.0	8.0	51.2	0.0		0.0	0.0	100.0	0.0	0.0	100.0	0.0		0.0	0.0
ACOT1	3.52642965964064	0.0721090854707548	0.218349788719286	1.13594420484487	0.0	0.0		5.6	0.0	100.0	0.0	5.6	61.1	0.0		0.0	0.0	100.0	0.0	0.0	100.0	0.0		0.0	0.0	100.0	0.0	0.0	88.9	0.0		0.0	0.0	100.0	0.0	0.0	70.0	0.0		0	0	0	0	0	0	0		0	0
ACOT11	0.994095809314418	0	0	0	0.0	0.0		0.0	0.0	20.9	79.1	7.0	72.1	0.0		0.0	0.0	0.0	100.0	0.0	0.0	0.0		0.0	0.0	24.7	75.3	0.0	94.4	0.0		0.0	0.0	20.7	79.3	3.4	85.1	0.0		0.0	0.0	0.0	100.0	0.0	100.0	0.0		0.0	0.0
ACOT12	0.948189486553208	0	0	0	0.0	0.0		55.6	0.0	100.0	0.0	55.6	44.4	0.0		0	0	0	0	0	0	0		47.6	0.0	100.0	0.0	47.6	14.3	0.0		33.3	0.0	100.0	0.0	33.3	41.7	0.0		0	0	0	0	0	0	0		0.0	0.0
ACOT13	0	0	0	0	0.0	0.0		0	0	0	0	0	0	0		0	0	0	0	0	0	0		0	0	0	0	0	0	0		0	0	0	0	0	0	0		0	0	0	0	0	0	0		0	0
ACOT2	3.51101373662179	0.0716652715827132	0.218349788719286	1.14119733163408	0.0	0.0		2.2	0.0	100.0	0.0	2.2	55.6	0.0		0.0	0.0	100.0	0.0	0.0	100.0	0.0		4.0	0.0	100.0	0.0	4.0	28.0	0.0		3.2	0.0	100.0	0.0	3.2	35.5	0.0		0.0	0.0	100.0	0.0	0.0	0.0	0.0		0.0	0.0
ACOT4	0	0	0	0	0.0	0.0		0.0	0.0	0.0	100.0	50.0	0.0	0.0		0	0	0	0	0	0	0		0.0	0.0	0.0	100.0	37.5	0.0	0.0		11.1	0.0	11.1	88.9	88.9	0.0	0.0		0.0	0.0	0.0	100.0	0.0	0.0	0.0		0.0	0.0
ACOT6	0.094420628414604	0	0	0	0.0	0.0		0	0	0	0	0	0	0		0	0	0	0	0	0	0		0	0	0	0	0	0	0		0	0	0	0	0	0	0		0	0	0	0	0	0	0		0	0
ACOT7	5.21021061761262	0	0.109174894359643	1.67061280674181	0.0	0.0		41.7	0.0	100.0	0.0	41.7	8.3	0.0		0	0	0	0	0	0	0		20.0	0.0	100.0	0.0	20.0	37.6	0.0		42.9	0.0	100.0	0.0	42.9	42.9	0.0		0	0	0	0	0	0	0		0	0
ACOT8	2.95558124045051	0	0.218349788719286	2.42411475222963	0.0	0.0		1.7	0.0	100.0	0.0	1.7	36.2	0.0		0.0	0.0	100.0	0.0	0.0	33.3	0.0		15.8	0.0	100.0	0.0	15.8	26.3	0.0		8.9	0.0	100.0	0.0	8.9	24.4	0.0		0.0	0.0	100.0	0.0	0.0	100.0	0.0		50.0	0.0
ACOT9	0	0	0	0	0.0	0.0		0.0	0.0	100.0	0.0	0.0	100.0	0.0		0	0	0	0	0	0	0		0	0	0	0	0	0	0		0	0	0	0	0	0	0		0	0	0	0	0	0	0		0	0
ACOX1	9.31686330494941	0.0716652715827132	0	-1.28291742059555	0.0	0.0		1.5	0.0	100.0	0.0	1.5	40.2	0.0		0.0	0.0	100.0	0.0	0.0	25.0	0.0		5.9	0.0	100.0	0.0	5.9	40.8	0.0		4.4	0.0	100.0	0.0	4.4	38.2	0.0		0.0	0.0	100.0	0.0	0.0	100.0	0.0		0.0	0.0
ACOX2	18.5481307192037	0.0716652715827132	0.655049366157857	2.53480685509704	0.0	0.0		19.0	0.0	100.0	0.0	19.0	49.0	0.0		20.0	0.0	100.0	0.0	20.0	20.0	0.0		22.8	0.0	98.7	1.3	22.8	41.8	0.0		14.0	0.0	100.0	0.0	14.0	55.0	0.0		0.0	0.0	100.0	0.0	0.0	0.0	0.0		0.0	0.0
ACOX3	30.5357061855106	0.646318885908543	0.655049366157857	0.0179761222630493	0.0	0.0		8.3	0.0	100.0	0.0	8.3	59.1	0.0		0.0	0.0	100.0	0.0	0.0	80.0	0.0		6.4	0.0	100.0	0.0	6.4	58.0	0.0		12.7	0.0	100.0	0.0	12.7	54.9	0.0		0.0	0.0	100.0	0.0	0.0	50.0	0.0		0.0	0.0
ACOXL	0	0	0	0	0.0	0.0		0	0	0	0	0	0	0		0	0	0	0	0	0	0		0	0	0	0	0	0	0		0	0	0	0	0	0	0		0	0	0	0	0	0	0		0	0
ACP1	0	0	0	0	0.0	0.0		25.0	0.0	62.5	37.5	25.0	75.0	0.0		0	0	0	0	0	0	0		7.7	0.0	84.6	15.4	7.7	92.3	0.0		10.7	0.0	60.7	39.3	10.7	78.6	0.0		0	0	0	0	0	0	0		0.0	0.0
ACP2	27.7769326067036	0.21499581474814	0.218349788719286	0.018145177798268	0.0	0.0		9.0	4.9	95.1	0.0	10.1	58.4	0.0		0.0	4.5	95.5	0.0	0.0	65.7	0.0		6.8	5.4	94.6	0.0	8.2	64.1	0.0		10.1	4.4	95.6	0.0	10.7	61.4	0.0		15.0	15.0	85.0	0.0	15.0	80.0	0.0		0.0	0.0
ACP6	3.50788886711978	0.14421817094151	0	-1.95767818479845	0.0	0.0		25.6	0.0	100.0	0.0	25.6	69.2	0.0		0	0	0	0	0	0	0		0.0	0.0	100.0	0.0	0.0	76.7	0.0		8.9	0.0	100.0	0.0	8.9	75.0	0.0		100.0	0.0	100.0	0.0	100.0	0.0	0.0		0	0
ACP7	1.56996120413136	0	0.109174894359643	1.67061280674181	0.0	0.0		36.4	0.0	100.0	0.0	36.4	36.4	0.0		0.0	0.0	100.0	0.0	0.0	0.0	0.0		30.0	0.0	100.0	0.0	30.0	50.0	0.0		28.6	0.0	100.0	0.0	28.6	42.9	0.0		0	0	0	0	0	0	0		0.0	0.0
ACPP	7.92379375042575	0.143774357053468	0.218349788719286	0.469737086530992	0.0	0.0		16.9	0.0	100.0	0.0	16.9	78.1	0.0		14.3	0.0	100.0	0.0	14.3	85.7	0.0		15.8	0.0	100.0	0.0	15.8	73.9	0.0		30.5	0.0	100.0	0.0	30.5	52.5	0.0		0.0	0.0	100.0	0.0	0.0	100.0	0.0		47.1	0.0
ACPT	19.4190651503482	0.358326357913566	0.218349788719286	-0.605607945884103	0.0	0.0		11.4	0.0	97.5	2.5	11.4	35.3	0.0		8.3	0.0	100.0	0.0	8.3	58.3	0.0		5.3	0.0	98.0	2.0	5.3	38.0	0.0		15.8	0.0	99.0	1.0	15.8	37.1	0.0		50.0	0.0	100.0	0.0	50.0	25.0	0.0		0.0	0.0
ACR	5.29130641929073	0	0.218349788719286	2.42411475222963	0.0	0.0		34.1	0.0	100.0	0.0	34.1	20.0	0.0		0.0	0.0	100.0	0.0	0.0	50.0	0.0		18.7	0.0	100.0	0.0	18.7	29.0	0.0		21.3	0.0	100.0	0.0	21.3	34.0	0.0		0.0	0.0	100.0	0.0	0.0	0.0	0.0		0	0
ACRBP	67.2829399378969	1.00331380215798	1.09174894359643	0.116310148249081	0.0	0.0		13.4	0.5	99.5	0.0	13.4	47.7	0.0		23.1	0.0	100.0	0.0	23.1	46.2	0.0		17.2	0.0	100.0	0.0	17.2	53.0	0.0		15.5	1.1	98.9	0.0	15.9	50.8	0.0		0.0	0.0	100.0	0.0	0.0	62.5	0.0		4.8	4.8
ACRC	0	0	0	0	0.0	0.0		0	0	0	0	0	0	0		0	0	0	0	0	0	0		0	0	0	0	0	0	0		0	0	0	0	0	0	0		0	0	0	0	0	0	0		0	0
ACRV1	7.46103223268205	0.143330543165426	0	-1.95106957853397	0.0	0.0		43.6	0.0	100.0	0.0	43.6	1.7	0.0		17.2	0.0	100.0	0.0	17.2	27.6	0.0		17.9	0.0	100.0	0.0	17.9	17.9	0.0		11.9	0.0	100.0	0.0	11.9	31.2	0.0		0	0	0	0	0	0	0		0.0	0.0
ACSF2	32.1556464330068	0.502544528855076	0.873399154877143	0.740863677857133	0.0	0.0		20.0	2.6	97.4	0.0	20.1	50.2	0.0		32.1	2.1	97.9	0.0	32.1	61.4	0.0		15.1	1.7	98.3	0.0	15.2	57.3	0.0		22.1	2.5	97.5	0.0	22.3	53.3	0.0		30.8	0.0	100.0	0.0	30.8	38.5	0.0		28.8	1.9
ACSF3	3.70071332635616	0	0	0	0.0	0.0		0.0	0.0	100.0	0.0	0.0	66.7	0.0		0	0	0	0	0	0	0		0.0	0.0	100.0	0.0	0.0	66.7	0.0		6.8	0.0	100.0	0.0	6.8	47.5	0.0		0	0	0	0	0	0	0		0	0
ACSL1	0	0	0	0	0.0	0.0		0	0	0	0	0	0	0		0	0	0	0	0	0	0		0	0	0	0	0	0	0		0	0	0	0	0	0	0		0	0	0	0	0	0	0		0	0
ACSL3	0	0	0	0	0.0	0.0		0	0	0	0	0	0	0		0	0	0	0	0	0	0		0	0	0	0	0	0	0		0	0	0	0	0	0	0		0	0	0	0	0	0	0		0	0
ACSL4	28.9578351105846	0.215883442524223	1.09174894359643	2.10237961133594	0.0	0.0		14.9	0.0	100.0	0.0	14.9	47.8	0.0		18.2	0.0	100.0	0.0	18.2	81.8	0.0		11.0	0.0	100.0	0.0	11.0	59.3	0.0		22.4	0.0	100.0	0.0	22.4	56.6	0.0		0.0	0.0	100.0	0.0	0.0	100.0	0.0		0.0	0.0
ACSL5	25.6508795636534	0.215439628636181	0.218349788719286	0.0157309792270562	0.0	0.0		12.2	0.0	99.5	0.5	12.2	36.2	0.0		0.0	0.0	100.0	0.0	0.0	100.0	0.0		7.2	0.0	100.0	0.0	7.2	29.7	0.0		11.4	0.0	99.4	0.6	11.4	34.7	0.0		0	0	0	0	0	0	0		0.0	0.0
ACSL6	16.0847440731766	0.287104900218894	0	-2.75319759875528	0.0	0.0		2.6	0.0	100.0	0.0	2.6	63.4	0.0		0.0	0.0	100.0	0.0	0.0	0.0	0.0		8.1	0.0	100.0	0.0	8.1	57.7	0.0		3.2	0.0	100.0	0.0	3.2	44.8	0.0		0.0	0.0	100.0	0.0	0.0	100.0	0.0		0.0	0.0
ACSM1	1.65641542773163	0	0	0	0.0	0.0		6.1	0.0	100.0	0.0	6.1	74.2	0.0		22.2	0.0	100.0	0.0	22.2	77.8	0.0		3.6	0.0	100.0	0.0	3.6	92.9	0.0		1.6	3.3	96.7	0.0	1.6	82.0	0.0		0.0	0.0	100.0	0.0	0.0	99.2	0.0		0.0	0.0
ACSM2A	8.32884179432452	0.0716652715827132	0.218349788719286	1.14119733163408	0.0	0.0		16.9	0.3	99.7	0.0	16.9	56.9	0.0		0.3	0.0	100.0	0.0	0.3	99.3	0.0		20.8	0.0	100.0	0.0	20.8	47.0	0.0		14.8	0.1	99.9	0.0	14.8	53.1	0.0		15.0	0.0	100.0	0.0	15.0	45.0	0.0		0.0	0.0
ACSM2B	65.931452057432	0.287548714106936	1.41927362667536	2.12193546968852	0.0	0.0		17.2	1.4	98.6	0.0	17.8	46.4	0.0		0.7	0.0	100.0	0.0	0.7	98.3	0.0		18.4	1.5	98.5	0.0	18.9	45.4	0.0		15.1	1.9	98.1	0.0	15.7	51.4	0.0		7.7	0.0	100.0	0.0	7.7	38.5	0.0		11.5	3.8
ACSM4	0	0	0	0	0.0	0.0		0	0	0	0	0	0	0		0	0	0	0	0	0	0		0	0	0	0	0	0	0		0	0	0	0	0	0	0		0	0	0	0	0	0	0		0	0
ACSM5	31.4929523841175	0.14421817094151	0.218349788719286	0.46643656743118	0.0	0.0		2.5	0.0	100.0	0.0	2.5	69.6	0.0		0.0	0.0	100.0	0.0	0.0	66.7	0.0		2.5	0.0	100.0	0.0	2.5	70.0	0.0		3.5	0.0	100.0	0.0	3.5	61.9	0.0		0.0	0.0	100.0	0.0	0.0	90.0	0.0		12.5	0.0
ACSM6	0	0	0	0	0.0	0.0		0.0	0.0	0.0	100.0	20.0	0.0	0.0		0	0	0	0	0	0	0		0.0	0.0	0.0	100.0	20.0	0.0	0.0		0.0	0.0	0.0	100.0	0.0	0.0	0.0		0	0	0	0	0	0	0		0.0	0.0
ACSS1	0	0	0	0	0.0	0.0		0	0	0	0	0	0	0		0	0	0	0	0	0	0		0	0	0	0	0	0	0		0	0	0	0	0	0	0		0	0	0	0	0	0	0		0	0
ACSS2	14.0792444254041	0.0716652715827132	0.218349788719286	1.14119733163408	0.0	0.0		17.4	0.0	100.0	0.0	17.4	64.5	0.0		0.0	0.0	100.0	0.0	0.0	100.0	0.0		13.0	0.0	100.0	0.0	13.0	74.6	0.0		14.4	0.0	100.0	0.0	14.4	80.3	0.0		33.3	0.0	100.0	0.0	33.3	0.0	0.0		0.0	0.0
ACTA1	28.7757604793693	0.57465361432583	0.327524683078929	-0.726485429003416	0.0	0.0		13.2	0.3	99.7	0.0	13.2	39.7	0.0		0.0	0.0	100.0	0.0	0.0	66.7	0.0		12.9	0.5	99.5	0.0	12.9	45.9	0.0		9.6	0.0	100.0	0.0	9.6	48.0	0.0		0.0	0.0	100.0	0.0	0.0	100.0	0.0		0.0	0.0
ACTA2	46.1065135144566	0.574209800437789	1.20092383795607	1.00289104055898	0.0	0.0		11.7	0.0	100.0	0.0	11.7	56.4	0.0		14.3	0.0	100.0	0.0	14.3	50.0	0.0		10.8	0.0	100.0	0.0	10.8	56.6	0.0		13.0	0.0	100.0	0.0	13.0	59.5	0.0		20.0	0.0	100.0	0.0	20.0	60.0	0.0		17.4	0.0
ACTB	32.3331644411854	0.21499581474814	0.327524683078929	0.51060139846044	0.0	0.0		13.2	1.7	96.6	1.7	13.5	60.1	0.0		23.1	7.7	84.6	7.7	23.1	61.5	0.0		11.7	3.6	96.4	0.0	11.7	54.8	0.0		18.1	1.3	97.4	1.3	18.1	60.5	0.0		0.0	0.0	100.0	0.0	0.0	66.7	0.0		7.1	0.0
ACTBL2	6.84461893702605	0	0.109174894359643	1.67061280674181	0.0	0.0		0.0	0.0	100.0	0.0	0.0	35.7	0.0		0.0	0.0	100.0	0.0	0.0	100.0	0.0		0.0	0.0	100.0	0.0	0.0	58.8	0.0		0.0	0.0	100.0	0.0	0.0	50.0	0.0		0	0	0	0	0	0	0		0	0
ACTC1	42.2863570538267	0.502544528855076	0.545874471798214	0.10891770731289	0.0	0.0		19.7	0.0	98.2	1.8	19.7	41.2	0.0		15.0	0.0	100.0	0.0	15.0	45.0	0.0		13.6	0.0	97.1	2.9	13.6	41.7	0.0		21.6	0.0	99.1	0.9	21.6	34.0	0.0		9.1	0.0	100.0	0.0	9.1	45.5	0.0		10.0	0.0
ACTG1	53.6059695675186	0.574209800437789	1.41927362667536	1.23500018413661	0.0	0.0		12.7	0.0	100.0	0.0	12.7	61.1	0.0		0.0	0.0	100.0	0.0	0.0	63.6	0.0		18.7	0.0	100.0	0.0	18.7	55.3	0.0		12.5	0.0	99.8	0.2	12.5	50.9	0.0		33.3	0.0	100.0	0.0	33.3	33.3	0.0		22.2	0.0
ACTG2	31.7995636130178	0.430879257272362	0.545874471798214	0.309333744542946	0.0	0.0		16.8	0.3	99.7	0.0	17.2	55.9	0.0		0.0	0.0	100.0	0.0	0.0	66.7	0.0		15.4	0.0	100.0	0.0	15.4	52.8	0.0		13.1	0.0	100.0	0.0	13.1	52.6	0.0		25.0	0.0	100.0	0.0	25.0	62.5	0.0		7.7	0.0
ACTL10	0	0	0	0	0.0	0.0		0	0	0	0	0	0	0		0	0	0	0	0	0	0		0	0	0	0	0	0	0		0	0	0	0	0	0	0		0	0	0	0	0	0	0		0	0
ACTL6A	64.2101915341032	0.430879257272362	0.655049366157857	0.552049578790067	0.0	0.0		15.1	2.8	97.2	0.0	15.4	46.9	0.0		12.8	1.4	98.6	0.0	12.8	63.8	0.0		18.8	1.0	99.0	0.0	19.2	45.7	0.0		18.3	1.5	98.4	0.2	19.2	44.2	0.0		0.0	0.0	100.0	0.0	0.0	64.7	0.0		40.9	0.0
ACTL6B	20.0157048901061	0.359657799577691	0.218349788719286	-0.610304530689281	0.0	0.0		4.5	0.0	100.0	0.0	4.5	80.6	0.0		0.0	0.0	100.0	0.0	0.0	100.0	0.0		4.1	0.0	100.0	0.0	4.1	82.4	0.0		6.9	0.0	100.0	0.0	6.9	80.2	0.0		0.0	0.0	100.0	0.0	0.0	33.3	0.0		0.0	0.0
ACTL7A	0	0	0	0	0.0	0.0		0	0	0	0	0	0	0		0	0	0	0	0	0	0		0	0	0	0	0	0	0		0	0	0	0	0	0	0		0	0	0	0	0	0	0		0	0
ACTL7B	0	0	0	0	0.0	0.0		0	0	0	0	0	0	0		0	0	0	0	0	0	0		0	0	0	0	0	0	0		0	0	0	0	0	0	0		0	0	0	0	0	0	0		0	0
ACTL8	8.09337833796673	0	0	0	0.0	0.0		14.1	0.0	100.0	0.0	14.1	72.8	0.0		0	0	0	0	0	0	0		22.7	0.0	100.0	0.0	22.7	51.5	0.0		14.4	0.0	100.0	0.0	14.4	54.4	0.0		0.0	0.0	100.0	0.0	0.0	100.0	0.0		0	0
ACTL9	0	0	0	0	0.0	0.0		0	0	0	0	0	0	0		0	0	0	0	0	0	0		0	0	0	0	0	0	0		0	0	0	0	0	0	0		0	0	0	0	0	0	0		0	0
ACTN1	71.7634108427797	0.502544528855076	1.63762341539464	1.61083037063218	0.0	0.0		6.2	0.0	100.0	0.0	6.2	53.8	0.0		16.4	0.0	100.0	0.0	16.4	43.6	0.0		11.5	0.0	100.0	0.0	11.5	44.7	0.0		10.4	0.0	100.0	0.0	10.4	50.0	0.0		32.4	0.0	100.0	0.0	32.4	59.5	0.0		0.0	0.0
ACTN2	11.6982958163933	0.359213985689649	0.218349788719286	-0.608740700625604	0.0	0.0		16.2	7.9	92.1	0.0	16.2	32.9	0.0		0.0	0.0	100.0	0.0	0.0	0.0	0.0		8.0	4.0	96.0	0.0	8.0	25.4	0.0		7.9	1.6	98.4	0.0	8.6	41.9	0.0		0.0	0.0	100.0	0.0	0.0	50.0	0.0		25.0	0.0
ACTN3	0	0	0	0	0.0	0.0		0	0	0	0	0	0	0		0	0	0	0	0	0	0		0	0	0	0	0	0	0		0	0	0	0	0	0	0		0	0	0	0	0	0	0		0	0
ACTN4	133.939100616923	1.43774357053468	2.18349788719286	0.586179006872287	0.0	0.0		13.9	2.5	97.5	0.0	13.9	52.2	0.0		25.8	3.2	96.8	0.0	25.8	45.2	0.0		12.7	2.8	97.1	0.1	12.7	56.7	0.0		13.6	1.0	98.8	0.2	13.6	57.3	0.0		11.8	0.0	100.0	0.0	11.8	58.8	0.0		26.9	0.0
ACTR10	20.3405484494087	0.0716652715827132	0.7642242605175	2.74250878787187	0.0	0.0		12.8	1.6	98.4	0.0	12.8	56.4	0.0		33.3	0.0	100.0	0.0	33.3	25.0	0.0		20.8	0.0	100.0	0.0	20.8	49.2	0.0		17.4	0.4	99.6	0.0	17.4	50.2	0.0		0.0	0.0	100.0	0.0	0.0	0.0	0.0		0.0	0.0
ACTR1A	38.0428767152881	0.429991629496279	0.218349788719286	-0.838894494876028	0.0	0.0		9.9	6.7	93.3	0.0	9.9	69.6	0.0		21.1	5.3	94.7	0.0	21.1	73.7	0.0		6.4	8.6	91.4	0.0	6.4	67.8	0.0		13.8	5.2	94.8	0.0	13.8	62.2	0.0		0.0	0.0	100.0	0.0	0.0	100.0	0.0		0.0	0.0
ACTR1B	39.140933767504	0.14421817094151	0.218349788719286	0.46643656743118	0.0	0.0		15.1	8.9	91.1	0.0	15.1	46.9	0.0		0.0	0.0	100.0	0.0	0.0	33.3	0.0		5.6	2.5	97.5	0.0	5.6	47.5	0.0		9.1	0.5	99.5	0.0	9.1	51.4	0.0		0.0	0.0	100.0	0.0	0.0	62.5	0.0		0.0	11.1
ACTR2	7.0326018609501	0	0.218349788719286	2.42411475222963	0.0	0.0		4.4	5.3	94.7	0.0	9.8	62.2	0.0		0.0	0.0	100.0	0.0	0.0	100.0	0.0		9.0	14.9	85.1	0.0	23.9	52.2	0.0		8.8	8.8	91.2	0.0	17.6	69.2	0.0		0	0	0	0	0	0	0		0.0	0.0
ACTR3B	140.044197818064	1.36297160173568	2.40184767591214	0.79513688227846	0.0	0.0		14.7	2.5	97.5	0.0	16.0	55.2	0.0		28.3	1.6	98.4	0.0	28.3	51.2	0.0		14.6	2.1	97.9	0.0	16.1	54.4	0.0		12.6	1.9	98.1	0.0	14.1	52.3	0.0		8.0	0.0	100.0	0.0	8.0	64.0	0.0		23.9	3.0
ACTR3C	4.87568398768544	0.0721090854707548	0	-1.28817054738477	0.0	0.0		16.0	0.8	99.2	0.0	16.8	60.5	0.0		16.7	0.0	100.0	0.0	16.7	72.2	0.0		17.7	0.0	100.0	0.0	17.7	62.1	0.0		21.3	0.0	100.0	0.0	21.3	56.8	0.0		20.0	0.0	100.0	0.0	20.0	70.0	0.0		33.3	0.0
ACTR5	0	0	0	0	0.0	0.0		0	0	0	0	0	0	0		0	0	0	0	0	0	0		0	0	0	0	0	0	0		0	0	0	0	0	0	0		0	0	0	0	0	0	0		0	0
ACTR6	7.43054183293969	0.0716652715827132	0	-1.28291742059555	0.0	0.0		1.6	0.0	100.0	0.0	1.6	73.0	0.0		0.0	0.0	100.0	0.0	0.0	100.0	0.0		9.8	0.0	100.0	0.0	9.8	65.6	0.0		7.3	0.0	100.0	0.0	7.3	61.0	0.0		0	0	0	0	0	0	0		0.0	0.0
ACTR8	4.38071540438907	0.0721090854707548	0	-1.28817054738477	0.0	0.0		0.0	0.0	100.0	0.0	0.0	89.4	0.0		0	0	0	0	0	0	0		0.0	0.0	100.0	0.0	0.0	97.0	0.0		0.0	0.0	100.0	0.0	0.0	94.4	0.0		0.0	0.0	100.0	0.0	0.0	100.0	0.0		0	0
ACTRT1	12.8635834070979	0.215439628636181	0.218349788719286	0.0157309792270562	0.0	0.0		9.9	0.0	100.0	0.0	9.9	58.2	0.0		0.0	0.0	100.0	0.0	0.0	100.0	0.0		6.7	0.0	98.9	1.1	6.7	74.2	0.0		13.2	0.0	93.4	6.6	13.2	67.8	0.0		0.0	0.0	100.0	0.0	0.0	75.0	0.0		0.0	0.0
ACTRT2	18.1531401764016	0.359213985689649	0.109174894359643	-1.36224264611343	0.0	0.0		11.1	0.7	99.3	0.0	11.1	62.6	0.0		21.1	0.0	100.0	0.0	21.1	21.1	0.0		8.8	2.1	97.9	0.0	8.8	59.3	0.0		17.7	1.9	98.1	0.0	17.7	58.6	0.0		0.0	0.0	100.0	0.0	0.0	50.0	0.0		21.4	0.0
ACTRT3	19.3447029901072	0.358770171801608	0	-3.03128992581582	0.0	0.0		22.9	0.0	100.0	0.0	22.9	39.8	0.0		75.0	0.0	100.0	0.0	75.0	25.0	0.0		27.7	0.0	100.0	0.0	27.7	50.3	0.0		14.2	1.3	98.7	0.0	15.5	47.1	0.0		0.0	0.0	100.0	0.0	0.0	50.0	0.0		33.3	0.0
ACVR1	2.52038424310471	0	0.109174894359643	1.67061280674181	0.0	0.0		26.1	0.0	100.0	0.0	26.1	44.9	0.0		0.0	0.0	100.0	0.0	0.0	0.0	0.0		18.4	0.0	100.0	0.0	18.4	40.8	0.0		28.4	0.0	100.0	0.0	28.4	37.3	0.0		0	0	0	0	0	0	0		0	0
ACVR1C	58.817611938666	0.717540343603215	0.7642242605175	0.0851836247772892	0.0	0.0		7.6	1.4	98.6	0.0	7.9	49.5	0.0		7.7	0.0	100.0	0.0	7.7	36.9	0.0		6.8	1.5	98.5	0.0	6.8	46.4	0.0		11.2	2.7	97.3	0.0	12.3	51.2	0.0		0.0	0.0	100.0	0.0	0.0	0.0	0.0		5.9	3.9
ACVR2A	0	0	0	0	0.0	0.0		0.0	100.0	0.0	0.0	100.0	0.0	0.0		0	0	0	0	0	0	0		0	0	0	0	0	0	0		0.0	100.0	0.0	0.0	100.0	0.0	0.0		0	0	0	0	0	0	0		0	0
ACVR2B	25.2338819125331	0.286661086330853	0.218349788719286	-0.327182221677424	0.0	0.0		8.4	0.0	99.1	0.9	8.4	51.6	0.0		0.0	0.0	100.0	0.0	0.0	77.8	0.0		7.7	0.0	100.0	0.0	7.7	58.9	0.0		14.1	0.0	99.6	0.4	14.1	53.4	0.0		0.0	0.0	100.0	0.0	0.0	50.0	0.0		0.0	0.0
ACVRL1	10.618461660246	0	0.327524683078929	2.91657097289181	0.0	0.0		1.7	0.0	100.0	0.0	1.7	62.4	0.0		50.0	0.0	100.0	0.0	50.0	33.3	0.0		2.9	5.9	94.1	0.0	2.9	77.9	0.0		16.9	2.4	96.4	1.2	16.9	71.7	0.0		0	0	0	0	0	0	0		0.0	0.0
ACY1	3.0449848932383	0.0716652715827132	0	-1.28291742059555	0.0	0.0		16.0	0.5	99.5	0.0	16.0	70.3	0.0		0.0	0.0	100.0	0.0	0.0	81.8	0.0		19.6	5.5	94.5	0.0	20.2	57.2	0.0		12.4	5.1	94.9	0.0	12.9	65.1	0.0		0.0	0.0	100.0	0.0	0.0	100.0	0.0		14.8	0.0
ACY3	4.69257558325043	0	0.218349788719286	2.42411475222963	0.0	0.0		73.5	0.0	100.0	0.0	73.5	20.6	0.0		100.0	0.0	100.0	0.0	100.0	0.0	0.0		90.0	0.0	100.0	0.0	90.0	10.0	0.0		53.8	0.0	100.0	0.0	53.8	34.6	0.0		100.0	0.0	100.0	0.0	100.0	0.0	0.0		0	0
ACYP1	0	0	0	0	0.0	0.0		0	0	0	0	0	0	0		0	0	0	0	0	0	0		0	0	0	0	0	0	0		0	0	0	0	0	0	0		0	0	0	0	0	0	0		0	0
ACYP2	0	0	0	0	0.0	0.0		0	0	0	0	0	0	0		0	0	0	0	0	0	0		0	0	0	0	0	0	0		0	0	0	0	0	0	0		0	0	0	0	0	0	0		0	0
ADA	20.2826595352492	0.286661086330853	0.109174894359643	-1.08068416716525	0.0	0.0		9.9	5.9	94.1	0.0	9.9	38.9	0.0		16.7	0.0	100.0	0.0	16.7	66.7	0.0		5.7	0.6	99.4	0.0	5.7	41.7	0.0		11.7	5.4	94.6	0.0	11.7	44.9	0.0		0.0	0.0	100.0	0.0	0.0	57.1	0.0		0.0	50.0
ADAD2	17.522169290632	0.431766885048446	0.436699577438571	0.0146962908124517	0.0	0.0		41.8	0.0	100.0	0.0	41.8	27.6	0.0		0.0	0.0	100.0	0.0	0.0	100.0	0.0		19.7	0.0	100.0	0.0	19.7	34.7	0.0		26.6	0.0	100.0	0.0	26.6	32.1	0.0		14.3	0.0	100.0	0.0	14.3	28.6	0.0		0.0	0.0
ADAL	1.22884338890484	0	0	0	0.0	0.0		0.0	75.6	24.4	0.0	0.0	82.2	0.0		0	0	0	0	0	0	0		0.0	62.9	37.1	0.0	0.0	88.6	0.0		0.0	68.2	31.8	0.0	1.1	93.2	0.0		0	0	0	0	0	0	0		0.0	100.0
ADAM10	0	0	0	0	0.0	0.0		0	0	0	0	0	0	0		0	0	0	0	0	0	0		0	0	0	0	0	0	0		0	0	0	0	0	0	0		0	0	0	0	0	0	0		0	0
ADAM11	49.8706071986984	0.360101613465732	0.7642242605175	0.98944478878563	0.0	0.0		12.0	12.7	87.3	0.0	14.6	60.2	0.0		8.0	18.0	82.0	0.0	12.0	76.0	0.0		14.6	13.8	86.2	0.0	18.3	57.1	0.0		11.3	15.4	84.6	0.0	14.0	55.4	0.0		0.0	12.5	87.5	0.0	6.2	25.0	0.0		16.7	8.3
ADAM12	0	0	0	0	0.0	0.0		0.0	0.0	0.0	100.0	0.0	0.0	0.0		0	0	0	0	0	0	0		0	0	0	0	0	0	0		0.0	0.0	0.0	100.0	0.0	0.0	0.0		0	0	0	0	0	0	0		0	0
ADAM15	15.1216791000574	0.0721090854707548	0.109174894359643	0.38244225935704	0.0	0.0		5.1	3.9	95.7	0.5	9.0	67.9	0.0		14.5	0.0	100.0	0.0	14.5	71.0	0.0		5.0	4.1	94.7	1.2	9.1	76.0	0.0		5.1	1.1	98.0	0.9	6.3	69.9	0.0		0.0	0.0	100.0	0.0	0.0	76.5	0.0		0.0	0.0
ADAM18	47.4061632296086	0.791868498514178	0.7642242605175	-0.0481686906701702	0.0	0.0		12.4	1.9	98.1	0.0	12.4	33.3	0.0		0.0	40.0	60.0	0.0	0.0	20.0	0.0		17.3	5.8	94.2	0.0	17.3	35.3	0.0		23.0	3.6	96.4	0.0	24.2	27.3	0.0		0.0	0.0	100.0	0.0	0.0	50.0	0.0		50.0	0.0
ADAM19	49.9435376054046	0.647206513684627	0.436699577438571	-0.51855452592992	0.0	0.0		25.4	0.0	100.0	0.0	25.4	37.5	0.0		11.1	0.0	100.0	0.0	11.1	72.2	0.0		23.7	0.0	100.0	0.0	23.7	43.8	0.0		24.3	0.0	100.0	0.0	24.3	39.7	0.0		25.0	0.0	100.0	0.0	25.0	25.0	0.0		25.0	0.0
ADAM20	91.0746975538001	1.22008487245829	2.18349788719286	0.814379982684556	0.0	0.0		15.7	0.0	99.4	0.6	15.7	44.3	0.0		32.3	0.0	100.0	0.0	32.3	32.3	0.0		20.2	0.0	99.1	0.9	20.2	41.2	0.0		15.0	0.0	99.6	0.4	15.0	47.8	0.0		7.1	0.0	92.9	7.1	7.1	50.0	0.0		20.0	0.0
ADAM21	6.1523258054763	0	0	0	0.0	0.0		25.8	0.0	100.0	0.0	25.8	50.0	0.0		0.0	0.0	100.0	0.0	0.0	0.0	0.0		3.0	0.0	100.0	0.0	3.0	69.7	0.0		11.6	0.0	100.0	0.0	11.6	65.1	0.0		0.0	0.0	100.0	0.0	0.0	50.0	0.0		0.0	0.0
ADAM22	0	0	0	0	0.0	0.0		0	0	0	0	0	0	0		0	0	0	0	0	0	0		0	0	0	0	0	0	0		0	0	0	0	0	0	0		0	0	0	0	0	0	0		0	0
ADAM23	0	0	0	0	0.0	0.0		0	0	0	0	0	0	0		0	0	0	0	0	0	0		0	0	0	0	0	0	0		0	0	0	0	0	0	0		0	0	0	0	0	0	0		0	0
ADAM28	0	0	0	0	0.0	0.0		0	0	0	0	0	0	0		0	0	0	0	0	0	0		0	0	0	0	0	0	0		0	0	0	0	0	0	0		0	0	0	0	0	0	0		0	0
ADAM29	0.654353213602875	0	0	0	0.0	0.0		0.0	0.0	100.0	0.0	0.0	42.9	0.0		0	0	0	0	0	0	0		0.0	0.0	100.0	0.0	0.0	22.2	0.0		0.0	0.0	100.0	0.0	0.0	30.0	0.0		0	0	0	0	0	0	0		0	0
ADAM30	54.2598718628651	0.502988342743117	1.09174894359643	1.04592448166628	0.0	0.0		17.9	4.0	96.0	0.0	21.9	54.1	0.0		0.0	0.0	100.0	0.0	0.0	65.6	0.0		18.9	1.2	98.8	0.0	20.0	46.8	0.0		16.4	0.3	99.7	0.0	16.8	50.8	0.0		27.3	0.0	100.0	0.0	27.3	45.5	0.0		21.4	0.0
ADAM33	2.72429997665744	0	0	0	0.0	0.0		3.6	0.0	100.0	0.0	3.6	79.1	0.0		0.0	0.0	100.0	0.0	0.0	100.0	0.0		6.3	0.0	99.3	0.7	6.3	68.8	0.0		4.7	0.0	100.0	0.0	4.7	67.0	0.0		0	0	0	0	0	0	0		0.0	0.0
ADAM7	0.525975869648567	0	0	0	0.0	0.0		0.0	0.0	100.0	0.0	0.0	100.0	0.0		0	0	0	0	0	0	0		0.0	0.0	100.0	0.0	0.0	0.0	0.0		0.0	0.0	100.0	0.0	0.0	100.0	0.0		0	0	0	0	0	0	0		0	0
ADAM8	0	0	0	0	0.0	0.0		0	0	0	0	0	0	0		0	0	0	0	0	0	0		0	0	0	0	0	0	0		0	0	0	0	0	0	0		0	0	0	0	0	0	0		0	0
ADAM9	0	0	0	0	0.0	0.0		0	0	0	0	0	0	0		0	0	0	0	0	0	0		0	0	0	0	0	0	0		0	0	0	0	0	0	0		0	0	0	0	0	0	0		0	0
ADAMDEC1	0	0	0	0	0.0	0.0		0	0	0	0	0	0	0		0	0	0	0	0	0	0		0	0	0	0	0	0	0		0	0	0	0	0	0	0		0	0	0	0	0	0	0		0	0
ADAMTS1	11.3537116853694	0.0721090854707548	0	-1.28817054738477	0.0	0.0		2.0	0.0	100.0	0.0	2.0	24.5	0.0		0.0	0.0	100.0	0.0	0.0	0.0	0.0		7.5	0.0	100.0	0.0	7.5	30.0	0.0		4.8	0.0	100.0	0.0	4.8	44.4	0.0		0.0	0.0	100.0	0.0	0.0	20.0	0.0		0	0
ADAMTS10	0	0	0	0	0.0	0.0		0	0	0	0	0	0	0		0	0	0	0	0	0	0		0	0	0	0	0	0	0		0	0	0	0	0	0	0		0	0	0	0	0	0	0		0	0
ADAMTS12	0.329168208005022	0	0	0	0.0	0.0		0.0	0.0	100.0	0.0	0.0	100.0	0.0		0	0	0	0	0	0	0		25.0	0.0	100.0	0.0	25.0	75.0	0.0		0.0	0.0	100.0	0.0	0.0	100.0	0.0		0	0	0	0	0	0	0		0	0
ADAMTS13	0	0	0	0	0.0	0.0		0	0	0	0	0	0	0		0	0	0	0	0	0	0		0	0	0	0	0	0	0		0	0	0	0	0	0	0		0	0	0	0	0	0	0		0	0
ADAMTS14	100.726286478834	1.21919724468221	2.18349788719286	0.815388595500143	0.0	0.0		12.6	0.0	99.9	0.1	12.6	50.8	0.0		10.8	0.0	97.3	2.7	10.8	56.8	0.0		15.7	0.0	99.8	0.2	15.7	44.6	0.0		15.9	0.0	99.0	1.0	15.9	42.1	0.0		30.8	0.0	100.0	0.0	30.8	46.2	0.0		24.5	0.0
ADAMTS15	16.7257724600429	0.717096529715173	0.218349788719286	-1.51529338244609	0.0	0.0		14.5	0.0	100.0	0.0	14.5	39.8	0.0		16.7	0.0	100.0	0.0	16.7	66.7	0.0		8.5	0.0	100.0	0.0	8.5	40.4	0.0		17.5	0.0	100.0	0.0	17.5	40.4	0.0		0.0	0.0	100.0	0.0	0.0	0.0	0.0		0.0	0.0
ADAMTS16	6.06085460624921	0.143330543165426	0.109174894359643	-0.280456771792163	0.0	0.0		19.7	0.0	100.0	0.0	19.7	54.1	0.0		14.3	0.0	85.7	14.3	14.3	28.6	0.0		29.3	0.0	100.0	0.0	29.3	42.7	0.0		27.8	0.0	90.0	10.0	27.8	52.2	0.0		100.0	0.0	100.0	0.0	100.0	0.0	0.0		96.1	0.0
ADAMTS17	0.0984038308217724	0	0	0	0.0	0.0		0.0	0.0	100.0	0.0	0.0	100.0	0.0		0	0	0	0	0	0	0		0	0	0	0	0	0	0		0	0	0	0	0	0	0		0	0	0	0	0	0	0		0	0
ADAMTS18	41.6589090178741	0.143774357053468	0.327524683078929	0.962193307193164	0.0	0.0		2.8	2.4	97.6	0.0	2.8	78.3	0.0		30.0	0.0	100.0	0.0	30.0	60.0	0.0		8.5	0.5	99.5	0.0	8.5	73.5	0.0		4.9	0.0	100.0	0.0	4.9	73.1	0.0		0.0	0.0	100.0	0.0	0.0	66.7	0.0		0.0	0.0
ADAMTS19	0	0	0	0	0.0	0.0		0	0	0	0	0	0	0		0	0	0	0	0	0	0		0	0	0	0	0	0	0		0	0	0	0	0	0	0		0	0	0	0	0	0	0		0	0
ADAMTS2	0	0	0	0	0.0	0.0		0	0	0	0	0	0	0		0	0	0	0	0	0	0		0	0	0	0	0	0	0		0.0	0.0	0.0	100.0	0.0	0.0	0.0		0	0	0	0	0	0	0		0	0
ADAMTS20	0	0	0	0	0.0	0.0		0	0	0	0	0	0	0		0	0	0	0	0	0	0		0	0	0	0	0	0	0		0	0	0	0	0	0	0		0	0	0	0	0	0	0		0	0
ADAMTS3	0	0	0	0	0.0	0.0		0	0	0	0	0	0	0		0	0	0	0	0	0	0		0	0	0	0	0	0	0		0	0	0	0	0	0	0		0	0	0	0	0	0	0		0	0
ADAMTS4	3.83221553981247	0	0.109174894359643	1.67061280674181	0.0	0.0		25.0	0.0	75.0	25.0	25.0	75.0	0.0		0	0	0	0	0	0	0		0.0	0.0	85.7	14.3	0.0	85.7	0.0		0.0	0.0	71.4	28.6	28.6	71.4	0.0		0	0	0	0	0	0	0		0	0
ADAMTS5	0	0	0	0	0.0	0.0		0	0	0	0	0	0	0		0	0	0	0	0	0	0		0	0	0	0	0	0	0		0	0	0	0	0	0	0		0	0	0	0	0	0	0		0	0
ADAMTS6	0	0	0	0	0.0	0.0		0	0	0	0	0	0	0		0	0	0	0	0	0	0		0	0	0	0	0	0	0		0	0	0	0	0	0	0		0	0	0	0	0	0	0		0	0
ADAMTS7	0	0	0	0	0.0	0.0		0	0	0	0	0	0	0		0	0	0	0	0	0	0		0.0	0.0	0.0	100.0	0.0	100.0	0.0		0	0	0	0	0	0	0		0	0	0	0	0	0	0		0	0
ADAMTS8	0	0	0	0	0.0	0.0		0	0	0	0	0	0	0		0	0	0	0	0	0	0		0	0	0	0	0	0	0		0	0	0	0	0	0	0		0	0	0	0	0	0	0		0	0
ADAMTS9	0	0	0	0	0.0	0.0		0	0	0	0	0	0	0		0	0	0	0	0	0	0		0	0	0	0	0	0	0		0	0	0	0	0	0	0		0	0	0	0	0	0	0		0	0
ADAMTSL1	12.8141777843627	0.215439628636181	0.109174894359643	-0.737770966260771	0.0	0.0		16.8	0.0	100.0	0.0	16.8	60.7	0.0		7.1	0.0	100.0	0.0	7.1	57.1	0.0		15.3	0.0	100.0	0.0	15.3	39.9	0.0		11.1	0.0	100.0	0.0	11.1	56.0	0.0		0.0	0.0	100.0	0.0	0.0	50.0	0.0		12.5	0.0
ADAMTSL2	0	0	0	0	0.0	0.0		0	0	0	0	0	0	0		0	0	0	0	0	0	0		0	0	0	0	0	0	0		0	0	0	0	0	0	0		0	0	0	0	0	0	0		0	0
ADAMTSL3	0	0	0	0	0.0	0.0		0	0	0	0	0	0	0		0	0	0	0	0	0	0		0	0	0	0	0	0	0		0	0	0	0	0	0	0		0	0	0	0	0	0	0		0	0
ADAMTSL4	11.7080118711947	0.0716652715827132	0.109174894359643	0.387695386146257	0.0	0.0		11.8	0.0	100.0	0.0	11.8	43.0	0.0		0.0	0.0	100.0	0.0	0.0	81.8	0.0		9.2	0.0	100.0	0.0	9.2	34.7	0.0		8.1	0.0	100.0	0.0	8.1	37.8	0.0		0.0	0.0	100.0	0.0	0.0	0.0	0.0		0.0	0.0
ADAMTSL5	0	0	0	0	0.0	0.0		0	0	0	0	0	0	0		0	0	0	0	0	0	0		0	0	0	0	0	0	0		0	0	0	0	0	0	0		0	0	0	0	0	0	0		0	0
ADAP1	0	0	0	0	0.0	0.0		0	0	0	0	0	0	0		0	0	0	0	0	0	0		0	0	0	0	0	0	0		0	0	0	0	0	0	0		0	0	0	0	0	0	0		0	0
ADAP2	7.67761345022365	0.21499581474814	0.109174894359643	-0.735356767689559	0.0	0.0		37.1	0.0	100.0	0.0	37.1	33.0	0.0		66.7	0.0	100.0	0.0	66.7	33.3	0.0		34.3	0.0	100.0	0.0	34.3	34.3	0.0		25.0	0.0	100.0	0.0	25.0	40.6	0.0		0	0	0	0	0	0	0		0	0
ADARB1	20.0572535799881	0.215883442524223	0.436699577438571	0.872237583628614	0.0	0.0		25.5	0.0	98.2	1.8	25.5	59.1	0.0		7.7	0.0	100.0	0.0	7.7	92.3	0.0		28.7	0.0	97.8	2.2	28.7	57.6	0.0		26.5	0.0	98.0	2.0	26.5	64.3	0.0		0.0	0.0	100.0	0.0	0.0	100.0	0.0		66.7	0.0
ADARB2	0	0	0	0	0.0	0.0		0.0	0.0	0.0	100.0	0.0	0.0	0.0		0	0	0	0	0	0	0		0	0	0	0	0	0	0		0	0	0	0	0	0	0		0	0	0	0	0	0	0		0	0
ADAT1	9.47501517187871	0.0716652715827132	0	-1.28291742059555	0.0	0.0		16.7	0.0	100.0	0.0	16.7	50.0	0.0		0.0	0.0	100.0	0.0	0.0	100.0	0.0		17.0	5.3	94.7	0.0	17.0	35.1	0.0		6.6	0.5	99.5	0.0	6.6	51.5	0.0		0	0	0	0	0	0	0		0.0	0.0
ADAT2	2.31475184374167	0	0	0	0.0	0.0		3.7	0.0	100.0	0.0	3.7	96.3	0.0		0.0	0.0	100.0	0.0	0.0	100.0	0.0		0.0	0.0	100.0	0.0	0.0	95.2	0.0		2.8	0.0	100.0	0.0	2.8	91.5	0.0		0	0	0	0	0	0	0		0.0	0.0
ADAT3	0	0	0	0	0.0	0.0		0.0	0.0	0.0	100.0	0.0	100.0	0.0		0	0	0	0	0	0	0		0	0	0	0	0	0	0		0	0	0	0	0	0	0		0	0	0	0	0	0	0		0	0
ADCK1	38.4051998399474	0.286661086330853	0.327524683078929	0.165273998984749	0.0	0.0		5.3	2.5	97.5	0.0	7.8	77.7	0.0		10.0	0.0	100.0	0.0	10.0	70.0	0.0		16.2	3.7	96.3	0.0	19.8	66.1	0.0		8.9	2.8	97.2	0.0	11.7	75.1	0.0		50.0	0.0	100.0	0.0	50.0	50.0	0.0		0.0	14.3
ADCK3	52.788224971359	0.646318885908543	0.436699577438571	-0.516716631386667	0.0	0.0		11.3	0.0	100.0	0.0	11.3	58.0	0.0		29.4	0.0	100.0	0.0	29.4	41.2	0.0		9.6	0.0	100.0	0.0	9.6	60.2	0.0		8.2	0.0	100.0	0.0	8.2	62.7	0.0		11.1	0.0	100.0	0.0	11.1	66.7	0.0		9.5	0.0
ADCK4	23.5863242066977	0.287548714106936	0	-2.75509572299006	0.0	0.0		30.8	0.0	100.0	0.0	30.8	48.3	0.0		27.8	0.0	100.0	0.0	27.8	66.7	0.0		18.8	0.0	100.0	0.0	18.8	63.5	0.0		20.3	0.0	100.0	0.0	20.3	54.8	0.0		20.0	0.0	100.0	0.0	20.0	40.0	0.0		14.8	0.0
ADCK5	0.234747579590418	0	0	0	0.0	0.0		0.0	0.0	100.0	0.0	0.0	100.0	0.0		0	0	0	0	0	0	0		0.0	0.0	100.0	0.0	0.0	80.0	0.0		0.0	0.0	100.0	0.0	0.0	88.9	0.0		0.0	0.0	100.0	0.0	0.0	0.0	0.0		0	0
ADCY1	0	0	0	0	0.0	0.0		0	0	0	0	0	0	0		0	0	0	0	0	0	0		0	0	0	0	0	0	0		0	0	0	0	0	0	0		0	0	0	0	0	0	0		0	0
ADCY10	0	0	0	0	0.0	0.0		0	0	0	0	0	0	0		0	0	0	0	0	0	0		0	0	0	0	0	0	0		0	0	0	0	0	0	0		0	0	0	0	0	0	0		0	0
ADCY2	3.98397521159997	0.143330543165426	0	-1.95106957853397	0.0	0.0		2.9	0.0	100.0	0.0	2.9	37.7	0.0		0.0	0.0	100.0	0.0	0.0	0.0	0.0		4.6	0.0	100.0	0.0	4.6	53.8	0.0		7.1	0.0	100.0	0.0	7.1	37.5	0.0		0.0	0.0	100.0	0.0	0.0	50.0	0.0		0	0
ADCY3	14.9106882787722	0.215439628636181	0.218349788719286	0.0157309792270562	0.0	0.0		2.8	0.0	100.0	0.0	2.8	40.6	0.0		0.0	0.0	100.0	0.0	0.0	100.0	0.0		13.4	0.0	100.0	0.0	13.4	45.1	0.0		9.0	0.0	100.0	0.0	9.0	52.6	0.0		50.0	0.0	100.0	0.0	50.0	50.0	0.0		0.0	0.0
ADCY4	0	0	0	0	0.0	0.0		0	0	0	0	0	0	0		0	0	0	0	0	0	0		0	0	0	0	0	0	0		0	0	0	0	0	0	0		0	0	0	0	0	0	0		0	0
ADCY5	0	0	0	0	0.0	0.0		0	0	0	0	0	0	0		0	0	0	0	0	0	0		0	0	0	0	0	0	0		0	0	0	0	0	0	0		0	0	0	0	0	0	0		0	0
ADCY6	0	0	0	0	0.0	0.0		0	0	0	0	0	0	0		0	0	0	0	0	0	0		0	0	0	0	0	0	0		0	0	0	0	0	0	0		0	0	0	0	0	0	0		0	0
ADCY7	0	0	0	0	0.0	0.0		0	0	0	0	0	0	0		0	0	0	0	0	0	0		0	0	0	0	0	0	0		0	0	0	0	0	0	0		0	0	0	0	0	0	0		0	0
ADCY8	5.97405893635361	0.14421817094151	0	-1.95767818479845	0.0	0.0		17.7	0.0	100.0	0.0	17.7	56.9	0.0		30.0	0.0	100.0	0.0	30.0	50.0	0.0		26.2	0.0	100.0	0.0	26.2	51.5	0.0		34.7	0.0	100.0	0.0	34.7	54.5	0.0		100.0	0.0	100.0	0.0	100.0	0.0	0.0		40.0	0.0
ADCY9	28.7223716542269	0.0716652715827132	0.7642242605175	2.74250878787187	0.0	0.0		23.6	0.0	100.0	0.0	23.6	49.3	0.0		43.7	0.0	100.0	0.0	43.7	50.0	0.0		23.0	0.0	100.0	0.0	23.0	49.6	0.0		27.8	0.0	100.0	0.0	27.8	43.3	0.0		50.0	0.0	100.0	0.0	50.0	50.0	0.0		9.1	0.0
ADCYAP1	0	0	0	0	0.0	0.0		0	0	0	0	0	0	0		0	0	0	0	0	0	0		0	0	0	0	0	0	0		0	0	0	0	0	0	0		0	0	0	0	0	0	0		0	0
ADCYAP1R1	0	0	0	0	0.0	0.0		0	0	0	0	0	0	0		0	0	0	0	0	0	0		0	0	0	0	0	0	0		0	0	0	0	0	0	0		0	0	0	0	0	0	0		0	0
ADD1	0	0	0	0	0.0	0.0		0	0	0	0	0	0	0		0	0	0	0	0	0	0		0	0	0	0	0	0	0		0	0	0	0	0	0	0		0	0	0	0	0	0	0		0	0
ADD2	19.4528794097501	0.143330543165426	0.109174894359643	-0.280456771792163	0.0	0.0		9.2	0.0	91.9	8.1	9.6	59.0	0.0		40.0	0.0	90.0	10.0	40.0	60.0	0.0		9.7	0.0	91.7	8.3	10.9	57.5	0.0		7.4	0.0	91.2	8.8	8.5	50.6	0.0		0.0	0.0	87.5	12.5	0.0	37.5	0.0		36.4	0.0
ADD3	0	0	0	0	0.0	0.0		0	0	0	0	0	0	0		0	0	0	0	0	0	0		0	0	0	0	0	0	0		0	0	0	0	0	0	0		0	0	0	0	0	0	0		0	0
ADGB	0	0	0	0	0.0	0.0		0	0	0	0	0	0	0		0	0	0	0	0	0	0		0	0	0	0	0	0	0		0	0	0	0	0	0	0		0	0	0	0	0	0	0		0	0
ADGRA1	1.77161040108723	0	0	0	0.0	0.0		0.0	0.0	100.0	0.0	0.0	100.0	0.0		0	0	0	0	0	0	0		21.1	0.0	100.0	0.0	21.1	52.6	0.0		0.0	0.0	100.0	0.0	0.0	97.6	0.0		0.0	0.0	100.0	0.0	0.0	100.0	0.0		0	0
ADGRA2	0	0	0	0	0.0	0.0		0	0	0	0	0	0	0		0	0	0	0	0	0	0		0	0	0	0	0	0	0		0	0	0	0	0	0	0		0	0	0	0	0	0	0		0	0
ADGRA3	0	0	0	0	0.0	0.0		0.0	0.0	100.0	0.0	0.0	100.0	0.0		0	0	0	0	0	0	0		0	0	0	0	0	0	0		0.0	0.0	100.0	0.0	0.0	100.0	0.0		0	0	0	0	0	0	0		0	0
ADGRB1	0.492019154108862	0	0	0	0.0	0.0		0.0	0.0	100.0	0.0	0.0	100.0	0.0		0	0	0	0	0	0	0		0	0	0	0	0	0	0		0.0	0.0	100.0	0.0	0.0	100.0	0.0		0	0	0	0	0	0	0		0	0
ADGRB2	0	0	0	0	0.0	0.0		0	0	0	0	0	0	0		0	0	0	0	0	0	0		0	0	0	0	0	0	0		0	0	0	0	0	0	0		0	0	0	0	0	0	0		0	0
ADGRB3	0	0	0	0	0.0	0.0		0	0	0	0	0	0	0		0	0	0	0	0	0	0		0	0	0	0	0	0	0		0	0	0	0	0	0	0		0	0	0	0	0	0	0		0	0
ADGRD1	0	0	0	0	0.0	0.0		0.0	0.0	100.0	0.0	0.0	100.0	0.0		0	0	0	0	0	0	0		0	0	0	0	0	0	0		0	0	0	0	0	0	0		0	0	0	0	0	0	0		0	0
ADGRE1	46.3084806078647	0.21499581474814	0.545874471798214	1.1690388670141	0.0	0.0		11.6	0.0	100.0	0.0	11.6	62.6	0.0		19.3	0.0	100.0	0.0	19.3	78.9	0.0		8.8	0.0	100.0	0.0	8.8	62.6	0.0		8.8	0.0	100.0	0.0	8.8	64.6	0.0		0.0	0.0	100.0	0.0	0.0	84.4	0.0		0.0	0.0
ADGRE2	0.756740246831816	0	0	0	0.0	0.0		0.0	0.0	100.0	0.0	0.0	61.5	0.0		0	0	0	0	0	0	0		0.0	0.0	100.0	0.0	0.0	34.6	0.0		30.0	0.0	100.0	0.0	30.0	60.0	0.0		0	0	0	0	0	0	0		0	0
ADGRE3	9.02477668198611	0.143330543165426	0.218349788719286	0.473045173695664	0.0	0.0		27.0	0.0	100.0	0.0	27.0	54.2	0.0		0.0	0.0	100.0	0.0	0.0	100.0	0.0		31.8	0.0	100.0	0.0	31.8	39.6	0.0		10.2	0.0	100.0	0.0	10.2	48.1	0.0		0.0	0.0	100.0	0.0	0.0	33.3	0.0		0.0	0.0
ADGRE5	25.3766743904633	0.14421817094151	0.218349788719286	0.46643656743118	0.0	0.0		7.2	2.6	97.4	0.0	7.9	56.4	0.0		0.0	0.0	100.0	0.0	0.0	79.4	0.0		3.4	1.1	98.9	0.0	3.4	53.9	0.0		9.3	3.2	96.8	0.0	9.7	63.0	0.0		0.0	0.0	100.0	0.0	0.0	33.3	0.0		0.0	0.0
ADGRF1	0.196807661643545	0	0	0	0.0	0.0		0.0	0.0	100.0	0.0	0.0	100.0	0.0		0.0	0.0	100.0	0.0	0.0	0.0	0.0		0.0	0.0	100.0	0.0	0.0	0.0	0.0		0.0	0.0	100.0	0.0	0.0	0.0	0.0		0	0	0	0	0	0	0		0	0
ADGRF2	0	0	0	0	0.0	0.0		0	0	0	0	0	0	0		0	0	0	0	0	0	0		0.0	0.0	100.0	0.0	0.0	100.0	0.0		0	0	0	0	0	0	0		0	0	0	0	0	0	0		0	0
ADGRF3	75.0055778281336	0.719759413043423	1.63762341539464	1.1325135003147	0.0	0.0		8.7	1.5	98.5	0.0	9.1	60.3	0.0		25.0	0.0	100.0	0.0	25.0	46.7	0.0		10.4	0.6	99.4	0.0	10.8	66.1	0.0		7.4	0.7	99.3	0.0	7.4	61.7	0.0		0.0	0.0	100.0	0.0	0.0	43.3	0.0		5.6	0.0
ADGRF4	0.601855705542313	0	0	0	0.0	0.0		0.0	0.0	100.0	0.0	0.0	0.0	0.0		0	0	0	0	0	0	0		0.0	0.0	100.0	0.0	0.0	0.0	0.0		0.0	0.0	100.0	0.0	0.0	0.0	0.0		0.0	0.0	100.0	0.0	0.0	0.0	0.0		0	0
ADGRG1	0	0	0	0	0.0	0.0		0	0	0	0	0	0	0		0	0	0	0	0	0	0		0	0	0	0	0	0	0		0	0	0	0	0	0	0		0	0	0	0	0	0	0		0	0
ADGRG2	55.0399284691766	0.932979972239396	1.09174894359643	0.216011527126618	0.0	0.0		8.8	0.0	100.0	0.0	8.8	43.5	0.0		20.0	0.0	100.0	0.0	20.0	30.0	0.0		10.7	0.0	100.0	0.0	10.7	45.6	0.0		9.7	0.0	100.0	0.0	9.7	49.3	0.0		5.3	0.0	100.0	0.0	5.3	0.0	0.0		7.7	0.0
ADGRG3	0	0	0	0	0.0	0.0		0	0	0	0	0	0	0		0	0	0	0	0	0	0		0	0	0	0	0	0	0		0	0	0	0	0	0	0		0	0	0	0	0	0	0		0	0
ADGRG4	1.54606198968835	0	0	0	0.0	0.0		0.0	0.0	100.0	0.0	0.0	71.4	0.0		0	0	0	0	0	0	0		0.0	0.0	100.0	0.0	0.0	75.0	0.0		0.0	0.0	100.0	0.0	0.0	66.7	0.0		0	0	0	0	0	0	0		0	0
ADGRG5	20.3656804272289	0.358770171801608	1.09174894359643	1.48188362393439	0.0	0.0		4.1	0.0	95.0	5.0	4.1	68.9	0.0		0.0	0.0	90.9	9.1	0.0	69.7	0.0		3.3	0.0	97.3	2.7	3.3	60.5	0.0		1.6	1.3	96.5	2.2	1.6	59.3	0.0		0.0	0.0	100.0	0.0	0.0	66.7	0.0		0.0	0.0
ADGRG6	0	0	0	0	0.0	0.0		0	0	0	0	0	0	0		0	0	0	0	0	0	0		0	0	0	0	0	0	0		0	0	0	0	0	0	0		0	0	0	0	0	0	0		0	0
ADGRG7	18.0774357808224	0.0721090854707548	0.218349788719286	1.13594420484487	0.0	0.0		27.2	10.8	89.2	0.0	28.6	31.0	0.0		20.0	20.0	80.0	0.0	20.0	10.0	0.0		26.8	5.6	94.4	0.0	27.2	49.6	0.0		33.6	6.9	93.1	0.0	34.3	39.6	0.0		0.0	0.0	100.0	0.0	0.0	25.0	0.0		20.0	0.0
ADGRL1	43.9763877508027	0.789205615185928	1.09174894359643	0.444149218625073	0.0	0.0		21.4	0.0	100.0	0.0	21.4	31.7	0.0		27.3	0.0	100.0	0.0	27.3	9.1	0.0		28.0	0.0	100.0	0.0	28.0	27.5	0.0		26.2	0.0	100.0	0.0	26.2	30.2	0.0		33.3	0.0	100.0	0.0	33.3	33.3	0.0		15.4	0.0
ADGRL2	0	0	0	0	0.0	0.0		0	0	0	0	0	0	0		0	0	0	0	0	0	0		0	0	0	0	0	0	0		0	0	0	0	0	0	0		0	0	0	0	0	0	0		0	0
ADGRL3	0	0	0	0	0.0	0.0		0	0	0	0	0	0	0		0	0	0	0	0	0	0		0	0	0	0	0	0	0		0	0	0	0	0	0	0		0	0	0	0	0	0	0		0	0
ADGRL4	30.0654092274444	0.21499581474814	0.545874471798214	1.1690388670141	0.0	0.0		24.4	0.0	100.0	0.0	24.4	45.2	0.0		11.1	0.0	100.0	0.0	11.1	66.7	0.0		28.5	0.0	100.0	0.0	28.5	48.8	0.0		14.4	0.0	100.0	0.0	14.4	67.4	0.0		0	0	0	0	0	0	0		50.0	0.0
ADGRV1	0	0	0	0	0.0	0.0		0	0	0	0	0	0	0		0	0	0	0	0	0	0		0	0	0	0	0	0	0		0	0	0	0	0	0	0		0	0	0	0	0	0	0		0	0
ADH1A	0	0	0	0	0.0	0.0		0	0	0	0	0	0	0		0	0	0	0	0	0	0		0	0	0	0	0	0	0		0	0	0	0	0	0	0		0	0	0	0	0	0	0		0	0
ADH1B	0	0	0	0	0.0	0.0		0.0	0.0	100.0	0.0	0.0	12.5	0.0		0	0	0	0	0	0	0		0.0	0.0	100.0	0.0	0.0	0.0	0.0		0.0	0.0	100.0	0.0	0.0	10.5	0.0		0.0	0.0	100.0	0.0	0.0	0.0	0.0		0	0
ADH1C	2.66331917717271	0.0721090854707548	0	-1.28817054738477	0.0	0.0		0.0	0.0	100.0	0.0	0.0	33.3	0.0		0	0	0	0	0	0	0		5.3	0.0	100.0	0.0	5.3	15.8	0.0		0.0	0.0	100.0	0.0	0.0	12.5	0.0		0.0	0.0	100.0	0.0	0.0	0.0	0.0		0	0
ADH4	6.01148196769066	0.0716652715827132	0	-1.28291742059555	0.0	0.0		0.0	0.0	100.0	0.0	0.0	41.2	0.0		0.0	0.0	100.0	0.0	0.0	100.0	0.0		3.8	0.0	100.0	0.0	3.8	48.1	0.0		0.0	0.0	100.0	0.0	0.0	48.0	0.0		0.0	0.0	100.0	0.0	0.0	100.0	0.0		0.0	0.0
ADH5	1.92910292526892	0	0	0	0.0	0.0		4.5	0.0	100.0	0.0	4.5	27.3	0.0		50.0	0.0	100.0	0.0	50.0	50.0	0.0		3.0	0.0	100.0	0.0	3.0	75.8	0.0		16.1	0.0	100.0	0.0	16.1	16.1	0.0		0	0	0	0	0	0	0		0.0	0.0
ADH6	2.25878801988377	0	0	0	0.0	0.0		0.0	0.0	100.0	0.0	0.0	100.0	0.0		0	0	0	0	0	0	0		0.0	0.0	100.0	0.0	0.0	100.0	0.0		0.0	0.0	100.0	0.0	0.0	100.0	0.0		0	0	0	0	0	0	0		0	0
ADH7	0	0	0	0	0.0	0.0		0	0	0	0	0	0	0		0	0	0	0	0	0	0		0	0	0	0	0	0	0		0	0	0	0	0	0	0		0	0	0	0	0	0	0		0	0
ADHFE1	0	0	0	0	0.0	0.0		0	0	0	0	0	0	0		0	0	0	0	0	0	0		0	0	0	0	0	0	0		0	0	0	0	0	0	0		0	0	0	0	0	0	0		0	0
ADI1	0	0	0	0	0.0	0.0		0.0	0.0	0.0	100.0	0.0	100.0	0.0		0.0	0.0	0.0	100.0	0.0	100.0	0.0		0.0	0.0	0.0	100.0	0.0	100.0	0.0		0.0	0.0	0.0	100.0	0.0	100.0	0.0		0	0	0	0	0	0	0		0.0	0.0
ADIG	0	0	0	0	0.0	0.0		0	0	0	0	0	0	0		0	0	0	0	0	0	0		0	0	0	0	0	0	0		0	0	0	0	0	0	0		0	0	0	0	0	0	0		0	0
ADIPOQ	1.04796853688996	0	0	0	0.0	0.0		0.0	0.0	100.0	0.0	0.0	100.0	0.0		0	0	0	0	0	0	0		0.0	0.0	100.0	0.0	0.0	100.0	0.0		0.0	0.0	100.0	0.0	0.0	100.0	0.0		0	0	0	0	0	0	0		0	0
ADIPOR1	4.50373432642122	0	0	0	0.0	0.0		29.7	0.0	100.0	0.0	29.7	64.9	0.0		20.0	0.0	100.0	0.0	20.0	0.0	0.0		5.3	0.0	100.0	0.0	5.3	42.1	0.0		0.0	0.0	100.0	0.0	0.0	28.6	0.0		0	0	0	0	0	0	0		0	0
ADIPOR2	15.4880713492419	0.0721090854707548	0.109174894359643	0.38244225935704	0.0	0.0		1.5	1.5	98.5	0.0	1.5	42.0	0.0		0.0	0.0	100.0	0.0	0.0	100.0	0.0		8.2	2.5	97.5	0.0	8.2	46.7	0.0		7.6	8.3	91.7	0.0	7.6	40.9	0.0		0.0	0.0	100.0	0.0	0.0	50.0	0.0		0.0	0.0
ADIRF	0	0	0	0	0.0	0.0		0	0	0	0	0	0	0		0	0	0	0	0	0	0		0	0	0	0	0	0	0		0	0	0	0	0	0	0		0	0	0	0	0	0	0		0	0
ADK	12.1504829464305	0.14421817094151	0.218349788719286	0.46643656743118	0.0	0.0		10.5	5.9	94.1	0.0	12.4	49.1	0.0		30.0	0.0	100.0	0.0	30.0	70.0	0.0		20.5	3.8	96.2	0.0	22.0	39.4	0.0		15.4	0.9	99.1	0.0	15.4	39.5	0.0		0.0	0.0	100.0	0.0	0.0	42.9	0.0		20.0	0.0
ADM	0	0	0	0	0.0	0.0		0	0	0	0	0	0	0		0	0	0	0	0	0	0		0	0	0	0	0	0	0		0	0	0	0	0	0	0		0	0	0	0	0	0	0		0	0
ADM2	7.0326018609501	0.143774357053468	0	-1.95437766569864	0.0	0.0		4.5	0.0	20.5	79.5	4.5	80.4	0.0		0	0	0	0	0	0	0		2.6	0.0	37.2	62.8	2.6	84.6	0.0		0.0	0.0	31.1	68.9	0.0	92.2	0.0		0.0	0.0	25.0	75.0	0.0	75.0	0.0		0.0	0.0
ADM5	1.04796853688996	0	0	0	0.0	0.0		0.0	0.0	100.0	0.0	0.0	22.2	0.0		0	0	0	0	0	0	0		0.0	0.0	100.0	0.0	0.0	31.6	0.0		0.0	0.0	100.0	0.0	0.0	23.5	0.0		0.0	0.0	100.0	0.0	0.0	99.6	0.0		0.0	0.0
ADNP	0	0	0	0	0.0	0.0		0.0	0.0	0.0	100.0	0.0	66.7	0.0		0.0	0.0	0.0	100.0	0.0	100.0	0.0		0.0	0.0	0.0	100.0	0.0	100.0	0.0		0.0	0.0	0.0	100.0	0.0	100.0	0.0		0.0	0.0	0.0	100.0	0.0	100.0	0.0		0.0	0.0
ADNP2	48.7169607530967	0.359213985689649	0.436699577438571	0.250176069187637	0.0	0.0		15.7	0.0	100.0	0.0	15.7	44.5	0.0		20.0	0.0	100.0	0.0	20.0	55.0	0.0		18.2	0.0	100.0	0.0	18.2	46.6	0.0		16.7	0.0	100.0	0.0	16.7	42.6	0.0		18.2	0.0	100.0	0.0	18.2	45.5	0.0		11.1	0.0
ADO	0	0	0	0	0.0	0.0		0	0	0	0	0	0	0		0	0	0	0	0	0	0		0	0	0	0	0	0	0		0	0	0	0	0	0	0		0	0	0	0	0	0	0		0	0
ADORA1	74.0686456218775	0.932979972239396	0.7642242605175	-0.271735814156169	0.0	0.0		13.7	2.2	97.7	0.1	14.3	44.8	0.0		6.5	6.5	93.5	0.0	6.5	67.7	0.0		14.8	1.8	97.7	0.5	15.3	43.6	0.0		9.2	4.3	95.3	0.4	10.4	50.0	0.0		22.2	0.0	100.0	0.0	22.2	50.0	0.0		7.1	0.0
ADORA2A	33.9302392474583	0.430435443384321	1.41927362667536	1.61268860510593	0.0	0.0		16.6	3.1	96.9	0.0	16.6	57.8	0.0		0.0	0.0	100.0	0.0	0.0	41.2	0.0		17.4	5.0	95.0	0.0	18.8	53.5	0.0		15.4	4.7	95.3	0.0	16.3	49.4	0.0		0.0	0.0	100.0	0.0	0.0	50.0	0.0		25.9	17.2
ADORA2B	25.3255521019177	0.359657799577691	0.109174894359643	-1.36380647617711	0.0	0.0		12.7	0.4	99.6	0.0	12.7	37.3	0.0		0.0	0.0	100.0	0.0	0.0	0.0	0.0		12.2	0.7	99.3	0.0	12.2	42.4	0.0		22.0	0.0	100.0	0.0	22.0	39.8	0.0		12.5	0.0	100.0	0.0	12.5	62.5	0.0		16.7	0.0
ADORA3	12.8963073592604	0.0721090854707548	0.109174894359643	0.38244225935704	0.0	0.0		0.6	2.3	70.7	27.1	8.5	55.8	0.0		0.0	0.0	72.2	27.8	5.6	66.7	0.0		7.3	0.0	77.1	22.9	11.0	62.4	0.0		1.9	0.8	75.3	23.9	3.8	66.5	0.0		0.0	0.0	100.0	0.0	0.0	0.0	0.0		0.0	0.0
ADPGK	20.3826705599202	0.143330543165426	0.109174894359643	-0.280456771792163	0.0	0.0		18.1	2.3	97.7	0.0	18.1	44.9	0.0		11.1	0.0	100.0	0.0	11.1	11.1	0.0		19.1	2.1	97.9	0.0	19.1	46.8	0.0		20.7	0.5	99.5	0.0	20.7	45.8	0.0		20.0	0.0	100.0	0.0	20.0	40.0	0.0		50.0	0.0
ADPRH	8.78827945240866	0.0716652715827132	0	-1.28291742059555	0.0	0.0		4.6	0.0	100.0	0.0	4.6	54.6	0.0		0.0	0.0	100.0	0.0	0.0	0.0	0.0		0.0	0.0	100.0	0.0	0.0	44.8	0.0		2.4	0.0	100.0	0.0	2.4	39.8	0.0		0	0	0	0	0	0	0		0.0	0.0
ADPRHL1	3.99160017011897	0.0721090854707548	0.218349788719286	1.13594420484487	0.0	0.0		5.9	0.0	100.0	0.0	5.9	67.6	0.0		50.0	0.0	100.0	0.0	50.0	50.0	0.0		8.7	0.0	100.0	0.0	8.7	56.5	0.0		6.1	0.0	100.0	0.0	6.1	81.8	0.0		0.0	0.0	100.0	0.0	0.0	100.0	0.0		0	0
ADPRHL2	10.1169018916503	0.143330543165426	0.218349788719286	0.473045173695664	0.0	0.0		20.5	0.0	100.0	0.0	20.5	46.6	0.0		0.0	0.0	100.0	0.0	0.0	0.0	0.0		18.3	0.0	100.0	0.0	18.3	40.0	0.0		12.9	0.0	100.0	0.0	12.9	35.5	0.0		0	0	0	0	0	0	0		0.0	0.0
ADPRM	0	0	0	0	0.0	0.0		0	0	0	0	0	0	0		0	0	0	0	0	0	0		0	0	0	0	0	0	0		0	0	0	0	0	0	0		0	0	0	0	0	0	0		0	0
ADRA1A	0	0	0	0	0.0	0.0		0	0	0	0	0	0	0		0	0	0	0	0	0	0		0	0	0	0	0	0	0		0	0	0	0	0	0	0		0	0	0	0	0	0	0		0	0
ADRA1B	0	0	0	0	0.0	0.0		0	0	0	0	0	0	0		0	0	0	0	0	0	0		0	0	0	0	0	0	0		0	0	0	0	0	0	0		0	0	0	0	0	0	0		0	0
ADRA1D	0	0	0	0	0.0	0.0		0	0	0	0	0	0	0		0	0	0	0	0	0	0		0	0	0	0	0	0	0		0	0	0	0	0	0	0		0	0	0	0	0	0	0		0	0
ADRA2A	0	0	0	0	0.0	0.0		0	0	0	0	0	0	0		0	0	0	0	0	0	0		0	0	0	0	0	0	0		0	0	0	0	0	0	0		0	0	0	0	0	0	0		0	0
ADRA2B	0	0	0	0	0.0	0.0		0	0	0	0	0	0	0		0	0	0	0	0	0	0		0.0	0.0	100.0	0.0	0.0	100.0	0.0		0.0	0.0	100.0	0.0	0.0	100.0	0.0		0	0	0	0	0	0	0		0	0
ADRA2C	0	0	0	0	0.0	0.0		0	0	0	0	0	0	0		0	0	0	0	0	0	0		0	0	0	0	0	0	0		0	0	0	0	0	0	0		0	0	0	0	0	0	0		0	0
ADRB1	0	0	0	0	0.0	0.0		0.0	0.0	0.0	100.0	0.0	100.0	0.0		0	0	0	0	0	0	0		0	0	0	0	0	0	0		0	0	0	0	0	0	0		0	0	0	0	0	0	0		0	0
ADRB2	19.9212842616915	0.502544528855076	0.436699577438571	-0.183059212089705	0.0	0.0		18.0	0.0	100.0	0.0	18.0	44.5	0.0		28.6	0.0	100.0	0.0	28.6	71.4	0.0		16.7	4.2	95.8	0.0	16.7	62.5	0.0		16.9	2.5	97.5	0.0	16.9	53.4	0.0		0	0	0	0	0	0	0		100.0	0.0
ADRB3	0.291228290058149	0	0	0	0.0	0.0		0.0	0.0	100.0	0.0	0.0	100.0	0.0		0	0	0	0	0	0	0		8.3	0.0	100.0	0.0	8.3	83.3	0.0		20.0	0.0	100.0	0.0	20.0	70.0	0.0		0	0	0	0	0	0	0		0	0
ADRBK1	137.970115962131	1.93895665772563	1.96514809847357	0.0188740319800662	0.0	0.0		9.4	0.0	99.9	0.1	9.4	56.4	0.0		1.3	0.0	100.0	0.0	1.3	57.3	0.0		14.2	0.0	99.8	0.2	14.2	53.5	0.0		11.0	0.0	99.6	0.4	11.0	53.2	0.0		12.9	0.0	100.0	0.0	12.9	48.4	0.0		10.0	0.0
ADRBK2	1.38111994730216	0	0.218349788719286	2.42411475222963	0.0	0.0		15.6	0.0	100.0	0.0	15.6	46.9	0.0		0.0	0.0	100.0	0.0	0.0	100.0	0.0		13.0	0.0	100.0	0.0	13.0	47.8	0.0		13.8	0.0	100.0	0.0	13.8	27.6	0.0		0	0	0	0	0	0	0		0	0
ADRM1	42.8090655978354	0.503432156631159	0.655049366157857	0.349317802932849	0.0	0.0		10.7	0.0	100.0	0.0	10.7	41.5	0.0		0.0	0.0	100.0	0.0	0.0	70.6	0.0		7.1	0.0	100.0	0.0	7.1	48.1	0.0		8.4	0.0	100.0	0.0	8.4	39.0	0.0		0.0	0.0	100.0	0.0	0.0	75.0	0.0		8.0	0.0
ADSSL1	9.82392395160508	0.0716652715827132	0.109174894359643	0.387695386146257	0.0	0.0		21.8	0.0	100.0	0.0	21.8	75.5	0.0		0	0	0	0	0	0	0		37.9	0.0	100.0	0.0	37.9	59.8	0.0		43.4	0.0	100.0	0.0	43.4	52.5	0.0		100.0	0.0	100.0	0.0	100.0	0.0	0.0		0	0
ADTRP	0	0	0	0	0.0	0.0		0	0	0	0	0	0	0		0	0	0	0	0	0	0		0	0	0	0	0	0	0		0	0	0	0	0	0	0		0	0	0	0	0	0	0		0	0
AEBP1	0	0	0	0	0.0	0.0		0	0	0	0	0	0	0		0	0	0	0	0	0	0		0	0	0	0	0	0	0		0	0	0	0	0	0	0		0	0	0	0	0	0	0		0	0
AEBP2	3.60007594311424	0.21499581474814	0.218349788719286	0.018145177798268	0.0	0.0		3.4	0.0	100.0	0.0	3.4	95.8	0.0		0.0	0.0	100.0	0.0	0.0	100.0	0.0		0.0	0.0	100.0	0.0	0.0	83.8	0.0		8.3	0.0	99.2	0.8	8.3	77.5	0.0		0.0	0.0	100.0	0.0	0.0	100.0	0.0		0.0	0.0
AEN	6.183157651514	0	0	0	0.0	0.0		12.5	29.2	70.8	0.0	12.5	41.7	0.0		0	0	0	0	0	0	0		41.2	5.9	82.4	11.8	47.1	35.3	0.0		4.3	21.7	69.6	8.7	8.7	39.1	0.0		0	0	0	0	0	0	0		0.0	100.0
AES	0	0	0	0	0.0	0.0		0	0	0	0	0	0	0		0	0	0	0	0	0	0		0	0	0	0	0	0	0		0	0	0	0	0	0	0		0	0	0	0	0	0	0		0	0
AFAP1	36.6792637872872	0.646762699796585	0.655049366157857	0.0170568823224921	0.0	0.0		19.4	0.0	100.0	0.0	19.4	34.4	0.0		18.6	0.0	100.0	0.0	18.6	32.3	0.0		14.7	0.0	100.0	0.0	14.7	33.7	0.0		14.5	0.0	100.0	0.0	14.5	38.0	0.0		21.5	0.0	100.0	0.0	21.5	31.6	0.0		19.1	0.0
AFAP1L1	24.6434259434257	0.501656901078992	0	-3.46377127242599	0.0	0.0		12.6	0.0	100.0	0.0	12.6	34.5	0.0		100.0	0.0	100.0	0.0	100.0	0.0	0.0		10.4	0.9	99.1	0.0	10.4	48.7	0.0		17.5	0.0	100.0	0.0	17.5	42.3	0.0		0.0	0.0	100.0	0.0	0.0	0.0	0.0		0.0	0.0
AFAP1L2	0	0	0	0	0.0	0.0		0	0	0	0	0	0	0		0	0	0	0	0	0	0		0	0	0	0	0	0	0		0	0	0	0	0	0	0		0	0	0	0	0	0	0		0	0
AFF1	0	0	0	0	0.0	0.0		0	0	0	0	0	0	0		0	0	0	0	0	0	0		0	0	0	0	0	0	0		0	0	0	0	0	0	0		0	0	0	0	0	0	0		0	0
AFF2	0	0	0	0	0.0	0.0		0	0	0	0	0	0	0		0	0	0	0	0	0	0		0	0	0	0	0	0	0		0	0	0	0	0	0	0		0	0	0	0	0	0	0		0	0
AFF3	0	0	0	0	0.0	0.0		0	0	0	0	0	0	0		0	0	0	0	0	0	0		0	0	0	0	0	0	0		0	0	0	0	0	0	0		0	0	0	0	0	0	0		0	0
AFF4	1.15035557011891	0	0	0	0.0	0.0		0.0	0.0	100.0	0.0	0.0	100.0	0.0		0	0	0	0	0	0	0		0	0	0	0	0	0	0		0.0	0.0	100.0	0.0	0.0	100.0	0.0		0	0	0	0	0	0	0		0	0
AFG3L2	6.8939915755846	0.143774357053468	0	-1.95437766569864	0.0	0.0		13.2	0.0	100.0	0.0	13.2	25.0	0.0		0.0	0.0	100.0	0.0	0.0	20.0	0.0		16.2	0.0	100.0	0.0	16.2	25.7	0.0		10.3	0.0	100.0	0.0	10.3	48.7	0.0		0.0	0.0	100.0	0.0	0.0	100.0	0.0		0.0	0.0
AFM	6.84774380652806	0.0721090854707548	0	-1.28817054738477	0.0	0.0		9.9	0.0	100.0	0.0	9.9	64.8	0.0		0.0	0.0	100.0	0.0	0.0	100.0	0.0		9.3	0.0	100.0	0.0	9.3	58.1	0.0		8.5	0.0	100.0	0.0	8.5	64.8	0.0		0	0	0	0	0	0	0		0	0
AFMID	19.0396329867027	0.574209800437789	0	-3.64203100854197	0.0	0.0		13.9	4.2	94.5	1.3	18.9	39.1	0.0		0.0	0.0	88.9	11.1	0.0	33.3	0.0		13.4	3.8	94.3	1.9	17.8	28.0	0.0		9.0	3.8	96.2	0.0	11.3	50.4	0.0		33.3	0.0	100.0	0.0	33.3	33.3	0.0		0.0	0.0
AFP	116.875961569726	1.00508905771015	1.74679830975429	0.768063696973196	0.0	0.0		14.5	0.0	100.0	0.0	14.5	50.9	0.0		23.2	0.0	100.0	0.0	23.2	50.0	0.0		11.7	0.0	100.0	0.0	11.7	50.9	0.0		13.5	0.0	100.0	0.0	13.5	52.5	0.0		12.5	0.0	100.0	0.0	12.5	50.0	0.0		3.1	0.0
AFTPH	0	0	0	0	0.0	0.0		0	0	0	0	0	0	0		0	0	0	0	0	0	0		0	0	0	0	0	0	0		0	0	0	0	0	0	0		0	0	0	0	0	0	0		0	0
AGA	18.6240105550975	0.0716652715827132	0.436699577438571	2.00011410144733	0.0	0.0		19.8	0.0	100.0	0.0	19.8	45.0	0.0		0.0	0.0	100.0	0.0	0.0	82.4	0.0		31.2	0.0	100.0	0.0	31.2	55.5	0.0		21.1	0.0	100.0	0.0	21.1	60.9	0.0		0.0	0.0	100.0	0.0	0.0	100.0	0.0		0.0	0.0
AGAP1	0	0	0	0	0.0	0.0		0	0	0	0	0	0	0		0	0	0	0	0	0	0		0	0	0	0	0	0	0		0	0	0	0	0	0	0		0	0	0	0	0	0	0		0	0
AGAP11	0	0	0	0	0.0	0.0		0	0	0	0	0	0	0		0	0	0	0	0	0	0		0	0	0	0	0	0	0		0	0	0	0	0	0	0		0	0	0	0	0	0	0		0	0
AGAP2	0	0	0	0	0.0	0.0		0	0	0	0	0	0	0		0	0	0	0	0	0	0		0	0	0	0	0	0	0		0	0	0	0	0	0	0		0	0	0	0	0	0	0		0	0
AGAP3	0	0	0	0	0.0	0.0		0	0	0	0	0	0	0		0	0	0	0	0	0	0		0	0	0	0	0	0	0		0	0	0	0	0	0	0		0	0	0	0	0	0	0		0	0
AGAP4	0	0	0	0	0.0	0.0		0	0	0	0	0	0	0		0	0	0	0	0	0	0		0	0	0	0	0	0	0		0	0	0	0	0	0	0		0	0	0	0	0	0	0		0	0
AGAP5	0	0	0	0	0.0	0.0		0	0	0	0	0	0	0		0	0	0	0	0	0	0		0	0	0	0	0	0	0		0	0	0	0	0	0	0		0	0	0	0	0	0	0		0	0
AGAP6	0	0	0	0	0.0	0.0		0	0	0	0	0	0	0		0	0	0	0	0	0	0		0	0	0	0	0	0	0		0	0	0	0	0	0	0		0	0	0	0	0	0	0		0	0
AGAP9	0	0	0	0	0.0	0.0		0	0	0	0	0	0	0		0	0	0	0	0	0	0		0	0	0	0	0	0	0		0	0	0	0	0	0	0		0	0	0	0	0	0	0		0	0
AGBL1	0	0	0	0	0.0	0.0		0	0	0	0	0	0	0		0	0	0	0	0	0	0		0	0	0	0	0	0	0		0	0	0	0	0	0	0		0	0	0	0	0	0	0		0	0
AGBL2	2.14843458184049	0	0	0	0.0	0.0		32.6	0.0	100.0	0.0	32.6	25.6	0.0		0.0	0.0	100.0	0.0	0.0	50.0	0.0		27.3	0.0	100.0	0.0	27.3	72.7	0.0		17.4	0.0	100.0	0.0	17.4	43.5	0.0		0	0	0	0	0	0	0		0	0
AGBL3	15.0852568577633	0.215439628636181	0.109174894359643	-0.737770966260771	0.0	0.0		9.7	0.0	100.0	0.0	9.7	62.1	0.0		0.0	0.0	100.0	0.0	0.0	100.0	0.0		12.7	0.0	100.0	0.0	12.7	45.2	0.0		15.2	0.0	100.0	0.0	15.2	57.2	0.0		0.0	0.0	100.0	0.0	0.0	100.0	0.0		25.0	0.0
AGBL4	0.567898990002608	0	0.109174894359643	1.67061280674181	0.0	0.0		0.0	0.0	100.0	0.0	0.0	53.8	0.0		0.0	0.0	100.0	0.0	0.0	100.0	0.0		0.0	0.0	100.0	0.0	0.0	83.3	0.0		0.0	0.0	100.0	0.0	0.0	68.8	0.0		0.0	0.0	100.0	0.0	0.0	100.0	0.0		0.0	0.0
AGBL5	0	0	0	0	0.0	0.0		0	0	0	0	0	0	0		0	0	0	0	0	0	0		0	0	0	0	0	0	0		0	0	0	0	0	0	0		0	0	0	0	0	0	0		0	0
AGER	3.81714106308896	0	0	0	0.0	0.0		18.6	0.0	97.3	2.7	18.6	40.6	0.0		3.8	0.0	96.2	3.8	3.8	43.4	0.0		28.2	0.0	95.9	4.1	28.4	40.7	0.0		8.8	0.0	96.0	4.0	8.8	42.7	0.0		64.7	0.0	100.0	0.0	64.7	26.5	0.0		81.2	0.0
AGFG1	0	0	0	0	0.0	0.0		0	0	0	0	0	0	0		0	0	0	0	0	0	0		0	0	0	0	0	0	0		0	0	0	0	0	0	0		0	0	0	0	0	0	0		0	0
AGFG2	2.3977397515446	0	0	0	0.0	0.0		0.0	0.0	100.0	0.0	0.0	100.0	0.0		0	0	0	0	0	0	0		0.0	0.0	100.0	0.0	0.0	91.7	0.0		0.0	0.0	100.0	0.0	0.0	81.5	0.0		0	0	0	0	0	0	0		0	0
AGGF1	0	0	0	0	0.0	0.0		0	0	0	0	0	0	0		0	0	0	0	0	0	0		0	0	0	0	0	0	0		0	0	0	0	0	0	0		0	0	0	0	0	0	0		0	0
AGK	0	0	0	0	0.0	0.0		0	0	0	0	0	0	0		0	0	0	0	0	0	0		0	0	0	0	0	0	0		0	0	0	0	0	0	0		0	0	0	0	0	0	0		0	0
AGL	8.71325794942007	0.0721090854707548	0	-1.28817054738477	0.0	0.0		1.6	0.5	99.5	0.0	2.2	59.3	0.0		0.0	0.0	100.0	0.0	0.0	0.0	0.0		3.1	0.0	100.0	0.0	3.1	50.8	0.0		10.5	0.0	100.0	0.0	10.5	52.3	0.0		0.0	0.0	100.0	0.0	0.0	0.0	0.0		0	0
AGMAT	3.08604968068718	0	0	0	0.0	0.0		8.1	0.0	98.6	1.4	9.5	71.6	0.0		0	0	0	0	0	0	0		6.8	0.0	100.0	0.0	6.8	77.3	0.0		5.1	0.0	100.0	0.0	5.1	84.6	0.0		0	0	0	0	0	0	0		0.0	0.0
AGMO	0	0	0	0	0.0	0.0		0	0	0	0	0	0	0		0	0	0	0	0	0	0		0	0	0	0	0	0	0		0	0	0	0	0	0	0		0	0	0	0	0	0	0		0	0
AGO2	16.9953350880782	0.0721090854707548	0.218349788719286	1.13594420484487	0.0	0.0		7.8	0.0	100.0	0.0	7.8	48.5	0.0		28.6	0.0	100.0	0.0	28.6	28.6	0.0		13.2	0.0	100.0	0.0	13.2	43.0	0.0		13.7	0.0	100.0	0.0	13.7	48.8	0.0		0.0	0.0	100.0	0.0	0.0	50.0	0.0		50.0	0.0
AGO3	82.5527793721403	0.646318885908543	1.09174894359643	0.713425396320662	0.0	0.0		12.6	0.6	99.4	0.0	12.6	51.0	0.0		5.9	0.0	100.0	0.0	5.9	47.1	0.0		10.2	0.5	99.5	0.0	10.2	54.0	0.0		13.1	0.1	99.9	0.0	13.1	50.2	0.0		0.0	5.6	94.4	0.0	0.0	66.7	0.0		11.8	0.0
AGO4	17.6142139104886	0.0716652715827132	0	-1.28291742059555	0.0	0.0		9.4	0.0	100.0	0.0	9.4	54.7	0.0		37.5	0.0	100.0	0.0	37.5	25.0	0.0		25.0	0.0	100.0	0.0	25.0	37.9	0.0		19.7	0.0	100.0	0.0	19.7	44.2	0.0		16.7	0.0	100.0	0.0	16.7	66.7	0.0		42.9	0.0
AGPAT1	0	0	0	0	0.0	0.0		0.0	0.0	100.0	0.0	0.0	33.9	0.0		0.0	0.0	100.0	0.0	0.0	0.0	0.0		0.0	0.0	100.0	0.0	0.0	38.5	0.0		8.3	0.0	100.0	0.0	8.3	48.3	0.0		0.0	0.0	100.0	0.0	0.0	100.0	0.0		0.0	0.0
AGPAT3	13.273098555837	0.215439628636181	0.218349788719286	0.0157309792270562	0.0	0.0		18.1	1.4	98.6	0.0	18.1	31.2	0.0		0.0	0.0	100.0	0.0	0.0	0.0	0.0		2.5	0.8	99.2	0.0	2.5	46.6	0.0		7.6	2.7	97.3	0.0	7.6	45.0	0.0		0.0	0.0	100.0	0.0	0.0	100.0	0.0		0.0	0.0
AGPAT4	4.04618877446189	0.0721090854707548	0.109174894359643	0.38244225935704	0.0	0.0		0.0	0.0	100.0	0.0	0.0	66.7	0.0		0.0	0.0	100.0	0.0	0.0	100.0	0.0		0.0	0.0	100.0	0.0	0.0	80.0	0.0		0.0	0.0	100.0	0.0	0.0	77.8	0.0		0.0	0.0	100.0	0.0	0.0	0.0	0.0		0	0
AGPAT5	2.70524229752675	0.0721090854707548	0.109174894359643	0.38244225935704	0.0	0.0		0.0	0.0	100.0	0.0	0.0	19.4	0.0		0.0	0.0	100.0	0.0	0.0	75.0	0.0		0.0	0.0	100.0	0.0	0.0	28.6	0.0		8.6	0.0	100.0	0.0	8.6	25.7	0.0		0.0	0.0	100.0	0.0	0.0	0.0	0.0		0.0	0.0
AGPS	0	0	0	0	0.0	0.0		0	0	0	0	0	0	0		0	0	0	0	0	0	0		0	0	0	0	0	0	0		0	0	0	0	0	0	0		0	0	0	0	0	0	0		0	0
AGR2	0.283261885243812	0	0	0	0.0	0.0		0	0	0	0	0	0	0		0	0	0	0	0	0	0		0	0	0	0	0	0	0		0	0	0	0	0	0	0		0	0	0	0	0	0	0		0	0
AGR3	0	0	0	0	0.0	0.0		0	0	0	0	0	0	0		0	0	0	0	0	0	0		0	0	0	0	0	0	0		0	0	0	0	0	0	0		0	0	0	0	0	0	0		0	0
AGRN	0	0	0	0	0.0	0.0		0	0	0	0	0	0	0		0	0	0	0	0	0	0		0	0	0	0	0	0	0		0	0	0	0	0	0	0		0	0	0	0	0	0	0		0	0
AGRP	0	0	0	0	0.0	0.0		0	0	0	0	0	0	0		0	0	0	0	0	0	0		0	0	0	0	0	0	0		0	0	0	0	0	0	0		0	0	0	0	0	0	0		0	0
AGT	46.2130497560735	0.503432156631159	0.218349788719286	-1.04429172053011	0.0	0.0		11.7	0.2	99.8	0.0	11.9	56.1	0.0		16.7	0.0	100.0	0.0	16.7	58.3	0.0		14.0	0.0	100.0	0.0	14.0	53.8	0.0		11.5	0.0	100.0	0.0	11.5	63.3	0.0		33.3	0.0	100.0	0.0	33.3	50.0	0.0		18.2	0.0
AGTPBP1	32.7943517492566	0	0.218349788719286	2.42411475222963	0.0	0.0		6.8	0.0	100.0	0.0	6.8	60.8	0.0		0.0	0.0	100.0	0.0	0.0	18.9	0.0		9.4	0.0	100.0	0.0	9.4	56.1	0.0		6.5	0.0	100.0	0.0	6.5	53.8	0.0		0.0	0.0	100.0	0.0	0.0	0.0	0.0		0.0	0.0
AGTR1	25.2196987528914	0.286661086330853	0.109174894359643	-1.08068416716525	0.0	0.0		36.8	0.0	100.0	0.0	36.8	45.2	0.0		95.5	0.0	100.0	0.0	95.5	3.4	0.0		25.5	0.0	100.0	0.0	25.5	52.0	0.0		34.8	0.0	100.0	0.0	34.8	45.1	0.0		87.3	0.0	100.0	0.0	87.3	11.1	0.0		87.1	0.0
AGTR2	0	0	0	0	0.0	0.0		0	0	0	0	0	0	0		0	0	0	0	0	0	0		0	0	0	0	0	0	0		0	0	0	0	0	0	0		0	0	0	0	0	0	0		0	0
AGTRAP	0	0	0	0	0.0	0.0		0.0	0.0	33.3	66.7	0.0	100.0	0.0		0.0	0.0	33.3	66.7	0.0	100.0	0.0		0.0	0.0	33.3	66.7	0.0	100.0	0.0		0.0	0.0	54.8	45.2	0.0	100.0	0.0		0	0	0	0	0	0	0		0.0	0.0
AGXT	8.27287797046661	0	0	0	0.0	0.0		0.0	0.0	100.0	0.0	0.0	81.8	0.0		0.0	0.0	100.0	0.0	0.0	100.0	0.0		0.0	0.0	100.0	0.0	0.0	87.5	0.0		0.0	0.0	100.0	0.0	0.0	86.7	0.0		0	0	0	0	0	0	0		0.0	0.0
AGXT2	170.333120894645	1.58107411370011	2.18349788719286	0.453482552344444	0.0	0.0		11.0	0.0	100.0	0.0	11.0	65.1	0.0		8.1	0.0	100.0	0.0	8.1	64.5	0.0		13.3	0.0	100.0	0.0	13.3	63.1	0.0		10.5	0.0	100.0	0.0	10.5	62.2	0.0		6.1	0.0	100.0	0.0	6.1	63.6	0.0		12.5	0.0
AHCTF1	0.325185005597854	0	0	0	0.0	0.0		0.0	0.0	100.0	0.0	0.0	100.0	0.0		0	0	0	0	0	0	0		0	0	0	0	0	0	0		0.0	0.0	100.0	0.0	0.0	100.0	0.0		0	0	0	0	0	0	0		0.0	0.0
AHCY	92.5968933132221	1.07852958484503	1.528448521035	0.484062970028408	0.0	0.0		15.8	0.5	99.5	0.0	15.8	43.6	0.0		18.8	0.0	100.0	0.0	18.8	26.6	0.0		17.8	0.3	99.7	0.0	17.8	41.4	0.0		16.4	0.1	99.9	0.0	16.4	46.1	0.0		0.0	0.0	100.0	0.0	0.0	100.0	0.0		10.0	0.0
AHCYL2	0.196807661643545	0	0	0	0.0	0.0		0	0	0	0	0	0	0		0	0	0	0	0	0	0		0	0	0	0	0	0	0		0	0	0	0	0	0	0		0	0	0	0	0	0	0		0	0
AHDC1	20.1113582818979	0.21499581474814	0.218349788719286	0.018145177798268	0.0	0.0		6.7	0.0	100.0	0.0	6.7	37.1	0.0		0.0	0.0	100.0	0.0	0.0	60.0	0.0		1.5	0.0	100.0	0.0	1.5	48.5	0.0		12.0	0.0	100.0	0.0	12.0	37.6	0.0		0.0	0.0	100.0	0.0	0.0	80.0	0.0		0.0	0.0
AHI1	0	0	0	0	0.0	0.0		0	0	0	0	0	0	0		0	0	0	0	0	0	0		0	0	0	0	0	0	0		0	0	0	0	0	0	0		0	0	0	0	0	0	0		0	0
AH0.0K	6.43335413829997	0.21499581474814	0.109174894359643	-0.735356767689559	0.0	0.0		2.9	0.0	100.0	0.0	2.9	75.4	0.0		0.0	0.0	100.0	0.0	0.0	100.0	0.0		3.8	0.0	100.0	0.0	3.8	62.4	0.0		2.1	0.0	100.0	0.0	2.1	81.4	0.0		0.0	0.0	100.0	0.0	0.0	100.0	0.0		12.5	0.0
AH0.0K2	4.40395527608447	0	0	0	0.0	0.0		6.7	0.0	100.0	0.0	6.7	86.7	0.0		0.0	0.0	100.0	0.0	0.0	100.0	0.0		18.7	0.0	100.0	0.0	18.7	50.0	0.0		3.2	0.0	100.0	0.0	3.2	83.9	0.0		0.0	0.0	100.0	0.0	0.0	100.0	0.0		0	0
AHR	0	0	0	0	0.0	0.0		0	0	0	0	0	0	0		0	0	0	0	0	0	0		0	0	0	0	0	0	0		0	0	0	0	0	0	0		0	0	0	0	0	0	0		0	0
AHRR	34.0963245350252	0.716652715827132	0.218349788719286	-1.51445845051039	0.0	0.0		7.4	0.0	99.6	0.4	7.4	63.6	0.0		6.7	0.0	100.0	0.0	6.7	66.7	0.0		13.6	0.0	100.0	0.0	13.6	56.3	0.0		12.2	0.0	100.0	0.0	12.2	58.7	0.0		0.0	0.0	100.0	0.0	0.0	57.1	0.0		11.8	0.0
AHSA2	0	0	0	0	0.0	0.0		85.7	0.0	85.7	14.3	85.7	0.0	0.0		0	0	0	0	0	0	0		100.0	0.0	100.0	0.0	100.0	0.0	0.0		0	0	0	0	0	0	0		100.0	0.0	100.0	0.0	100.0	0.0	0.0		0	0
AHSG	2.47708590323569	0	0	0	0.0	0.0		42.0	0.0	100.0	0.0	42.0	58.0	0.0		50.0	0.0	100.0	0.0	50.0	50.0	0.0		28.1	0.0	100.0	0.0	28.1	66.7	0.0		15.7	0.0	100.0	0.0	15.7	83.1	0.0		0	0	0	0	0	0	0		0.0	0.0
AHSP	0.385648918472753	0	0	0	0.0	0.0		2.2	0.0	100.0	0.0	2.2	97.8	0.0		0.0	0.0	100.0	0.0	0.0	100.0	0.0		0.0	0.0	100.0	0.0	0.0	100.0	0.0		1.7	0.0	99.4	0.6	1.7	97.7	0.0		0.0	0.0	100.0	0.0	0.0	100.0	0.0		0.0	0.0
AICDA	2.80677099785054	0	0	0	0.0	0.0		46.7	0.0	100.0	0.0	46.7	20.0	0.0		0.0	0.0	100.0	0.0	0.0	0.0	0.0		30.8	0.0	100.0	0.0	30.8	46.2	0.0		4.5	0.0	100.0	0.0	4.5	72.7	0.0		0	0	0	0	0	0	0		0	0
AIDA	0.555949382781103	0	0	0	0.0	0.0		0.0	0.0	100.0	0.0	0.0	0.0	0.0		0	0	0	0	0	0	0		0.0	0.0	100.0	0.0	0.0	12.5	0.0		0.0	0.0	100.0	0.0	0.0	0.0	0.0		0.0	100.0	0.0	0.0	0.0	0.0	0.0		0	0
AIF1	0	0	0	0	0.0	0.0		40.2	6.3	88.4	5.4	40.2	47.3	0.0		100.0	0.0	100.0	0.0	100.0	0.0	0.0		26.9	9.0	88.1	3.0	26.9	67.2	0.0		26.8	8.5	87.3	4.2	26.8	67.6	0.0		100.0	0.0	100.0	0.0	100.0	0.0	0.0		0	0
AIF1L	0	0	0	0	0.0	0.0		0	0	0	0	0	0	0		0	0	0	0	0	0	0		0	0	0	0	0	0	0		0	0	0	0	0	0	0		0	0	0	0	0	0	0		0	0
AIFM1	10.1936400604492	0.0721090854707548	0	-1.28817054738477	0.0	0.0		9.3	0.0	94.7	5.3	9.5	43.8	0.0		0.0	0.0	88.2	11.8	0.0	58.8	0.0		13.6	0.0	91.6	8.4	13.6	57.1	0.0		9.0	0.0	93.7	6.3	9.3	39.9	0.0		0.0	0.0	100.0	0.0	0.0	0.0	0.0		33.3	0.0
AIFM2	28.9429360741756	0.359213985689649	1.09174894359643	1.48031809689497	0.0	0.0		5.0	0.0	100.0	0.0	5.0	37.1	0.0		0.0	0.0	100.0	0.0	0.0	35.7	0.0		6.5	0.0	100.0	0.0	6.5	43.9	0.0		4.2	0.0	100.0	0.0	4.2	42.6	0.0		0.0	0.0	100.0	0.0	0.0	42.9	0.0		0.0	0.0
AIG1	8.71102439699993	0.143774357053468	0.109174894359643	-0.283764858956835	0.0	0.0		7.2	7.7	92.3	0.0	7.9	12.8	0.0		0.0	0.0	100.0	0.0	0.0	0.0	0.0		0.9	1.3	98.7	0.0	0.9	26.8	0.0		5.5	4.8	95.2	0.0	6.9	24.1	0.0		0.0	0.0	100.0	0.0	0.0	0.0	0.0		0.0	0.0
AIM1	0	0	0	0	0.0	0.0		0	0	0	0	0	0	0		0	0	0	0	0	0	0		0	0	0	0	0	0	0		0	0	0	0	0	0	0		0	0	0	0	0	0	0		0	0
AIM1L	12.3812473236137	0.215883442524223	0.327524683078929	0.505777034477544	0.0	0.0		7.8	0.0	100.0	0.0	7.8	79.1	0.0		0.0	0.0	100.0	0.0	0.0	50.0	0.0		3.4	0.0	100.0	0.0	3.4	83.1	0.0		2.2	0.0	100.0	0.0	2.2	77.5	0.0		0.0	0.0	100.0	0.0	0.0	100.0	0.0		0.0	0.0
AIM2	0	0	0	0	0.0	0.0		0	0	0	0	0	0	0		0	0	0	0	0	0	0		0	0	0	0	0	0	0		0	0	0	0	0	0	0		0	0	0	0	0	0	0		0	0
AIMP2	0	0	0	0	0.0	0.0		0	0	0	0	0	0	0		0	0	0	0	0	0	0		0	0	0	0	0	0	0		0	0	0	0	0	0	0		0	0	0	0	0	0	0		0	0
AIP	3.59609274070707	0.143330543165426	0.218349788719286	0.473045173695664	0.0	0.0		6.8	2.5	92.0	5.6	7.4	64.8	0.0		0.0	0.0	100.0	0.0	0.0	33.3	0.0		1.9	9.7	85.4	4.9	2.9	65.0	0.0		3.2	3.8	89.2	7.0	3.8	67.7	0.0		0	0	0	0	0	0	0		0	0
AIPL1	20.8263178645135	0.286661086330853	0.218349788719286	-0.327182221677424	0.0	0.0		1.1	18.8	80.5	0.7	2.0	64.0	0.0		0.0	0.0	100.0	0.0	0.0	76.5	0.0		1.2	12.3	87.7	0.0	1.2	62.5	0.0		0.1	16.2	83.8	0.0	1.9	70.3	0.0		100.0	0.0	100.0	0.0	100.0	0.0	0.0		0.0	0.0
AIRE	0.192824459236376	0	0	0	0.0	0.0		0.0	0.0	100.0	0.0	0.0	30.0	0.0		0	0	0	0	0	0	0		20.0	0.0	100.0	0.0	20.0	50.0	0.0		0.0	0.0	100.0	0.0	0.0	25.0	0.0		0	0	0	0	0	0	0		0	0
AJAP1	4.35870829607087	0	0	0	0.0	0.0		17.9	0.0	100.0	0.0	17.9	51.8	0.0		0.0	0.0	100.0	0.0	0.0	40.0	0.0		25.0	5.7	94.3	0.0	25.0	39.8	0.0		20.0	5.9	94.1	0.0	20.0	49.4	0.0		0.0	0.0	100.0	0.0	0.0	50.0	0.0		100.0	0.0
AJUBA	10.0935195638171	0.143330543165426	0	-1.95106957853397	0.0	0.0		25.5	5.6	94.4	0.0	25.5	70.4	0.0		0.0	50.0	50.0	0.0	0.0	100.0	0.0		30.1	3.9	96.1	0.0	30.1	65.4	0.0		18.3	5.5	94.5	0.0	18.7	79.6	0.0		0.0	0.0	100.0	0.0	0.0	100.0	0.0		50.0	0.0
AK1	4.89284956069132	0.143774357053468	0	-1.95437766569864	0.0	0.0		0.0	0.0	100.0	0.0	0.0	38.2	0.0		0.0	0.0	100.0	0.0	0.0	0.0	0.0		0.0	0.0	100.0	0.0	0.0	54.9	0.0		0.0	0.0	100.0	0.0	0.0	56.8	0.0		0.0	0.0	100.0	0.0	0.0	0.0	0.0		0	0
AK2	0	0	0	0	0.0	0.0		0	0	0	0	0	0	0		0	0	0	0	0	0	0		0	0	0	0	0	0	0		0	0	0	0	0	0	0		0	0	0	0	0	0	0		0	0
AK3	4.00303289073065	0.0716652715827132	0	-1.28291742059555	0.0	0.0		7.6	3.2	96.8	0.0	8.4	48.4	0.0		0.0	0.0	100.0	0.0	0.0	0.0	0.0		6.8	4.1	95.9	0.0	6.8	31.5	0.0		7.2	0.0	100.0	0.0	7.2	53.1	0.0		0.0	0.0	100.0	0.0	0.0	50.0	0.0		0.0	0.0
AK4	10.7861871258389	0.143774357053468	0.109174894359643	-0.283764858956835	0.0	0.0		3.4	0.0	100.0	0.0	3.4	20.2	0.0		0.0	0.0	100.0	0.0	0.0	14.3	0.0		4.7	0.0	100.0	0.0	4.7	25.3	0.0		1.4	0.0	100.0	0.0	1.4	18.3	0.0		0.0	0.0	100.0	0.0	0.0	33.3	0.0		0.0	0.0
AK5	0	0	0	0	0.0	0.0		0	0	0	0	0	0	0		0	0	0	0	0	0	0		0	0	0	0	0	0	0		0	0	0	0	0	0	0		0	0	0	0	0	0	0		0	0
AK6	10.0943778967222	0	0.327524683078929	2.91657097289181	0.0	0.0		40.7	3.4	96.6	0.0	41.5	33.9	0.0		50.0	0.0	100.0	0.0	50.0	50.0	0.0		32.7	1.9	98.1	0.0	32.7	30.8	0.0		37.5	1.8	98.2	0.0	37.5	39.3	0.0		0	0	0	0	0	0	0		100.0	0.0
AK7	83.8602765858119	0.646318885908543	1.09174894359643	0.713425396320662	0.0	0.0		12.9	5.3	94.7	0.0	16.4	61.7	0.0		2.4	9.5	90.5	0.0	7.1	57.1	0.0		14.6	3.4	96.6	0.0	16.5	54.8	0.0		11.7	4.5	95.5	0.0	14.2	58.0	0.0		15.8	0.0	100.0	0.0	15.8	78.9	0.0		8.3	0.0
AK8	27.3714336445484	0.143330543165426	0.218349788719286	0.473045173695664	0.0	0.0		5.3	12.5	87.5	0.0	6.7	66.9	0.0		0.0	9.1	90.9	0.0	0.0	72.7	0.0		1.1	9.2	90.8	0.0	1.8	64.6	0.0		2.5	14.8	85.2	0.0	3.3	66.3	0.0		0.0	0.0	100.0	0.0	0.0	100.0	0.0		0.0	30.0
AKAP1	62.892683919021	0.645875072020502	1.41927362667536	1.07820286527385	0.0	0.0		19.7	0.0	100.0	0.0	19.7	49.0	0.0		9.0	0.0	98.5	1.5	9.0	53.7	0.0		21.3	0.0	100.0	0.0	21.3	46.9	0.0		23.0	0.0	99.9	0.1	23.0	49.8	0.0		18.2	0.0	100.0	0.0	18.2	27.3	0.0		3.2	0.0
AKAP10	94.6870975346078	0.932979972239396	1.41927362667536	0.579869170054995	0.0	0.0		8.7	0.0	100.0	0.0	8.7	52.8	0.0		6.5	0.0	100.0	0.0	6.5	37.0	0.0		7.5	0.0	100.0	0.0	7.5	50.1	0.0		8.8	0.0	100.0	0.0	8.8	52.9	0.0		0.0	0.0	100.0	0.0	0.0	46.2	0.0		18.5	0.0
AKAP11	4.10836935314711	0.0716652715827132	0.109174894359643	0.387695386146257	0.0	0.0		70.9	0.0	100.0	0.0	70.9	14.5	0.0		0.0	0.0	100.0	0.0	0.0	100.0	0.0		34.5	0.0	100.0	0.0	34.5	43.1	0.0		52.1	0.0	100.0	0.0	52.1	37.0	0.0		33.3	0.0	100.0	0.0	33.3	66.7	0.0		0.0	0.0
AKAP12	1.16178829073058	0	0	0	0.0	0.0		0.0	0.0	100.0	0.0	0.0	0.0	0.0		0	0	0	0	0	0	0		0.0	0.0	50.0	50.0	0.0	0.0	0.0		0.0	0.0	100.0	0.0	0.0	0.0	0.0		0	0	0	0	0	0	0		0.0	0.0
AKAP13	1.55004519209552	0.0716652715827132	0	-1.28291742059555	0.0	0.0		37.5	0.0	100.0	0.0	37.5	62.5	0.0		0	0	0	0	0	0	0		0.0	0.0	100.0	0.0	0.0	100.0	0.0		6.5	0.0	100.0	0.0	6.5	64.5	0.0		0	0	0	0	0	0	0		0	0
AKAP14	0	0	0	0	0.0	0.0		0	0	0	0	0	0	0		0	0	0	0	0	0	0		0	0	0	0	0	0	0		0	0	0	0	0	0	0		0	0	0	0	0	0	0		0	0
AKAP17A	36.5238293752111	0.143330543165426	0.982574049236786	2.41710376205237	0.0	0.0		14.1	0.0	100.0	0.0	14.1	58.7	0.0		0.0	0.0	100.0	0.0	0.0	50.0	0.0		13.2	0.0	100.0	0.0	13.2	54.7	0.0		16.0	0.0	100.0	0.0	16.0	61.6	0.0		0	0	0	0	0	0	0		33.3	0.0
AKAP2	0	0	0	0	0.0	0.0		0	0	0	0	0	0	0		0	0	0	0	0	0	0		0	0	0	0	0	0	0		0	0	0	0	0	0	0		0	0	0	0	0	0	0		0	0
AKAP3	0	0	0	0	0.0	0.0		0	0	0	0	0	0	0		0	0	0	0	0	0	0		0	0	0	0	0	0	0		0	0	0	0	0	0	0		0	0	0	0	0	0	0		0	0
AKAP4	0	0	0	0	0.0	0.0		0	0	0	0	0	0	0		0	0	0	0	0	0	0		0.0	0.0	0.0	100.0	0.0	100.0	0.0		0	0	0	0	0	0	0		0	0	0	0	0	0	0		0	0
AKAP5	1.41370144332688	0	0	0	0.0	0.0		6.2	0.0	93.7	6.2	6.2	87.5	0.0		0.0	0.0	100.0	0.0	0.0	100.0	0.0		36.4	0.0	100.0	0.0	36.4	63.6	0.0		6.7	0.0	93.3	6.7	6.7	86.7	0.0		0	0	0	0	0	0	0		0	0
AKAP6	0	0	0	0	0.0	0.0		0	0	0	0	0	0	0		0	0	0	0	0	0	0		0	0	0	0	0	0	0		0	0	0	0	0	0	0		0	0	0	0	0	0	0		0	0
AKAP7	29.5524167382369	0.215883442524223	0.545874471798214	1.16421450303121	0.0	0.0		8.6	0.0	99.0	1.0	8.6	50.3	0.0		20.0	0.0	100.0	0.0	20.0	30.0	0.0		10.4	0.0	98.8	1.2	10.4	48.8	0.0		13.5	0.0	100.0	0.0	13.5	50.5	0.0		0.0	0.0	100.0	0.0	0.0	5.8	0.0		0.0	0.0
AKAP8	0	0	0	0	0.0	0.0		0	0	0	0	0	0	0		0	0	0	0	0	0	0		0	0	0	0	0	0	0		0	0	0	0	0	0	0		0	0	0	0	0	0	0		0	0
AKAP8L	3.40725148387786	0	0	0	0.0	0.0		18.2	0.0	100.0	0.0	18.2	51.5	0.0		0	0	0	0	0	0	0		7.7	0.0	100.0	0.0	7.7	38.5	0.0		23.4	0.0	100.0	0.0	23.4	34.0	0.0		0	0	0	0	0	0	0		0	0
AKAP9	0.094420628414604	0	0	0	0.0	0.0		0.0	0.0	100.0	0.0	0.0	100.0	0.0		0.0	0.0	100.0	0.0	0.0	100.0	0.0		0.0	0.0	100.0	0.0	0.0	100.0	0.0		0.0	0.0	100.0	0.0	0.0	100.0	0.0		0	0	0	0	0	0	0		0	0
AKIP1	4.61147978157232	0	0.109174894359643	1.67061280674181	0.0	0.0		0.0	0.0	100.0	0.0	0.0	91.1	0.0		0	0	0	0	0	0	0		14.3	0.0	100.0	0.0	14.3	78.6	0.0		0.0	0.0	100.0	0.0	0.0	94.7	0.0		0.0	0.0	100.0	0.0	0.0	100.0	0.0		0.0	0.0
AKIRIN1	0	0	0	0	0.0	0.0		0	0	0	0	0	0	0		0	0	0	0	0	0	0		0	0	0	0	0	0	0		0	0	0	0	0	0	0		0	0	0	0	0	0	0		0	0
AKIRIN2	0	0	0	0	0.0	0.0		0	0	0	0	0	0	0		0	0	0	0	0	0	0		0	0	0	0	0	0	0		0	0	0	0	0	0	0		0	0	0	0	0	0	0		0	0
AK0.0	0	0	0	0	0.0	0.0		0	0	0	0	0	0	0		0	0	0	0	0	0	0		0	0	0	0	0	0	0		0	0	0	0	0	0	0		0	0	0	0	0	0	0		0	0
AK0.0D1	47.9813362975012	0.645875072020502	0.873399154877143	0.408126084584984	0.0	0.0		12.0	0.0	100.0	0.0	12.0	51.7	0.0		13.3	0.0	100.0	0.0	13.3	66.7	0.0		9.4	0.0	100.0	0.0	9.4	62.1	0.0		9.5	0.0	100.0	0.0	9.5	60.7	0.0		0.0	0.0	100.0	0.0	0.0	75.0	0.0		5.6	0.0
AKR1A1	51.6472675595892	0.21499581474814	0.545874471798214	1.1690388670141	0.0	0.0		9.2	0.0	100.0	0.0	9.2	62.9	0.0		5.9	0.0	100.0	0.0	5.9	70.6	0.0		13.2	0.0	100.0	0.0	13.2	56.1	0.0		14.8	0.0	100.0	0.0	14.8	58.7	0.0		20.0	0.0	100.0	0.0	20.0	0.0	0.0		8.3	0.0
AKR1B1	25.7139514594204	0.359213985689649	0.218349788719286	-0.608740700625604	0.0	0.0		13.1	0.9	99.1	0.0	13.1	52.9	0.0		8.3	0.0	100.0	0.0	8.3	50.0	0.0		17.9	3.5	96.5	0.0	17.9	45.8	0.0		10.1	5.7	94.3	0.0	10.1	49.8	0.0		7.7	0.0	100.0	0.0	7.7	30.8	0.0		0.0	6.7
AKR1B10	24.8856890095741	0.0721090854707548	0.109174894359643	0.38244225935704	0.0	0.0		9.8	10.1	89.9	0.0	12.1	59.2	0.0		0.0	0.0	100.0	0.0	0.0	92.3	0.0		6.5	7.0	93.0	0.0	6.5	57.5	0.0		10.1	5.7	94.3	0.0	12.7	61.4	0.0		0.0	33.3	66.7	0.0	0.0	66.7	0.0		0.0	25.0
AKR1B15	0.196807661643545	0	0	0	0.0	0.0		2.4	0.0	100.0	0.0	2.4	75.6	0.0		0.0	0.0	100.0	0.0	0.0	100.0	0.0		0.0	0.0	100.0	0.0	0.0	83.3	0.0		6.9	0.0	100.0	0.0	6.9	86.2	0.0		0	0	0	0	0	0	0		0	0
AKR1C1	23.4688626967452	0.430879257272362	0.327524683078929	-0.349103724010719	0.0	0.0		14.1	0.0	100.0	0.0	14.1	52.5	0.0		7.4	0.0	100.0	0.0	7.4	81.5	0.0		16.9	0.0	100.0	0.0	16.9	45.5	0.0		16.7	0.0	100.0	0.0	16.7	51.7	0.0		0.0	0.0	100.0	0.0	0.0	50.0	0.0		7.1	0.0
AKR1C2	32.2072196398088	0.215439628636181	0.545874471798214	1.16662466844289	0.0	0.0		20.4	0.0	100.0	0.0	20.4	47.7	0.0		14.7	0.0	100.0	0.0	14.7	79.4	0.0		20.4	0.0	100.0	0.0	20.4	43.3	0.0		19.1	0.0	100.0	0.0	19.1	44.0	0.0		42.9	0.0	100.0	0.0	42.9	28.6	0.0		17.2	0.0
AKR1C4	28.4947321465456	0.501656901078992	0.655049366157857	0.353953003266599	0.0	0.0		9.8	0.0	100.0	0.0	9.8	43.9	0.0		16.0	0.0	100.0	0.0	16.0	56.0	0.0		16.2	0.0	99.2	0.8	16.2	41.5	0.0		14.8	0.0	99.3	0.7	14.8	41.2	0.0		0.0	0.0	100.0	0.0	0.0	75.0	0.0		12.5	0.0
AKR1D1	0.718800328884943	0	0	0	0.0	0.0		31.2	0.0	100.0	0.0	31.2	68.8	0.0		0	0	0	0	0	0	0		37.5	0.0	100.0	0.0	37.5	62.5	0.0		0.0	0.0	100.0	0.0	0.0	100.0	0.0		100.0	0.0	100.0	0.0	100.0	0.0	0.0		0	0
AKR1E2	0	0	0	0	0.0	0.0		0	0	0	0	0	0	0		0	0	0	0	0	0	0		0.0	0.0	100.0	0.0	0.0	0.0	0.0		0.0	0.0	100.0	0.0	0.0	0.0	0.0		0	0	0	0	0	0	0		0	0
AKR7A2	12.9358214868798	0.502544528855076	0	-3.46609073413258	0.0	0.0		15.5	0.0	100.0	0.0	15.5	73.3	0.0		33.3	0.0	100.0	0.0	33.3	33.3	0.0		15.7	0.0	100.0	0.0	15.7	61.9	0.0		13.5	0.0	100.0	0.0	13.5	68.8	0.0		0	0	0	0	0	0	0		0.0	0.0
AKR7A3	117.886331634964	1.50896502822935	2.83854725335071	0.889755530846581	0.0	0.0		14.2	0.8	99.2	0.0	14.4	56.6	0.0		17.0	0.0	100.0	0.0	17.0	57.4	0.0		14.8	0.6	99.4	0.0	15.1	55.7	0.0		11.7	0.8	99.2	0.0	11.8	53.2	0.0		22.7	0.0	100.0	0.0	22.7	31.8	0.0		19.5	0.0
AKT1	133.194505371391	1.07808577095699	2.62019746463143	1.24306967173217	0.0	0.0		6.0	1.4	37.1	61.4	14.9	55.5	0.0		3.9	3.9	34.2	61.8	11.8	57.9	0.0		6.2	1.1	36.5	62.5	15.1	55.2	0.0		6.5	2.5	35.1	62.4	16.2	53.2	0.0		3.7	0.0	33.3	66.7	3.7	77.8	0.0		4.6	0.0
AKT1S1	0	0	0	0	0.0	0.0		0	0	0	0	0	0	0		0	0	0	0	0	0	0		0	0	0	0	0	0	0		0	0	0	0	0	0	0		0	0	0	0	0	0	0		0	0
AKT2	0.283261885243812	0	0	0	0.0	0.0		0.0	55.6	44.4	0.0	0.0	0.0	0.0		0.0	66.7	33.3	0.0	0.0	0.0	0.0		0.0	0.0	100.0	0.0	0.0	100.0	0.0		0.0	58.3	41.7	0.0	0.0	12.5	0.0		0	0	0	0	0	0	0		0	0
AKT3	10.7227407995997	0.360101613465732	0	-3.03598141968179	0.0	0.0		57.8	0.0	100.0	0.0	57.8	6.7	0.0		0.0	0.0	100.0	0.0	0.0	0.0	0.0		64.5	0.0	100.0	0.0	64.5	0.0	0.0		62.5	0.0	100.0	0.0	62.5	9.4	0.0		100.0	0.0	100.0	0.0	100.0	0.0	0.0		100.0	0.0
AKTIP	10.8802333237814	0.0716652715827132	0	-1.28291742059555	0.0	0.0		14.4	0.0	100.0	0.0	14.4	28.7	0.0		33.3	0.0	100.0	0.0	33.3	0.0	0.0		11.5	0.0	100.0	0.0	11.5	33.1	0.0		11.9	0.0	100.0	0.0	11.9	25.7	0.0		0	0	0	0	0	0	0		0	0
ALAD	0	0	0	0	0.0	0.0		0	0	0	0	0	0	0		0	0	0	0	0	0	0		0	0	0	0	0	0	0		0	0	0	0	0	0	0		0	0	0	0	0	0	0		0	0
ALAS1	26.0169869005623	0.215883442524223	0.109174894359643	-0.740181131672455	0.0	0.0		11.2	0.0	100.0	0.0	11.2	59.7	0.0		0.0	0.0	100.0	0.0	0.0	42.9	0.0		10.1	0.0	100.0	0.0	10.1	56.4	0.0		5.8	0.4	99.6	0.0	6.2	60.1	0.0		0.0	0.0	100.0	0.0	0.0	100.0	0.0		0.0	0.0
ALAS2	10.9963196142189	0.0716652715827132	0	-1.28291742059555	0.0	0.0		8.2	0.0	100.0	0.0	8.2	80.5	0.0		0.0	0.0	100.0	0.0	0.0	100.0	0.0		15.4	0.0	100.0	0.0	15.4	69.2	0.0		9.3	0.0	100.0	0.0	9.3	61.8	0.0		0.0	0.0	100.0	0.0	0.0	0.0	0.0		0.0	0.0
ALB	72.3126265841236	0.501656901078992	0.545874471798214	0.111237169019477	0.0	0.0		10.8	0.0	100.0	0.0	10.8	47.7	0.0		10.0	0.0	100.0	0.0	10.0	55.0	0.0		9.6	0.0	100.0	0.0	9.6	49.0	0.0		13.0	0.0	100.0	0.0	13.0	44.1	0.0		7.7	0.0	100.0	0.0	7.7	61.5	0.0		0.0	0.0
ALCAM	6.14298418114698	0.143330543165426	0.218349788719286	0.473045173695664	0.0	0.0		17.2	0.0	100.0	0.0	17.2	73.7	0.0		0.0	0.0	100.0	0.0	0.0	100.0	0.0		48.7	0.0	100.0	0.0	48.7	33.6	0.0		26.5	0.0	100.0	0.0	26.5	56.9	0.0		0	0	0	0	0	0	0		100.0	0.0
ALDH16A1	0	0	0	0	0.0	0.0		0	0	0	0	0	0	0		0	0	0	0	0	0	0		0	0	0	0	0	0	0		0	0	0	0	0	0	0		0	0	0	0	0	0	0		0	0
ALDH18A1	5.99520771176666	0.0716652715827132	0	-1.28291742059555	0.0	0.0		53.7	0.0	100.0	0.0	53.7	22.0	0.0		0	0	0	0	0	0	0		16.7	0.0	100.0	0.0	16.7	47.6	0.0		27.7	0.0	100.0	0.0	27.7	55.3	0.0		0	0	0	0	0	0	0		0.0	0.0
ALDH1A1	42.6349809212775	0.286661086330853	0.109174894359643	-1.08068416716525	0.0	0.0		13.3	0.0	100.0	0.0	13.3	62.9	0.0		0.0	0.0	100.0	0.0	0.0	50.0	0.0		11.0	0.0	100.0	0.0	11.0	50.5	0.0		18.3	0.0	100.0	0.0	18.3	48.8	0.0		0.0	0.0	100.0	0.0	0.0	28.6	0.0		10.0	0.0
ALDH1A2	32.4894571861666	0.215883442524223	0.655049366157857	1.40693033727833	0.0	0.0		6.5	2.7	95.7	1.6	6.6	68.6	0.0		41.5	7.3	92.7	0.0	41.5	24.4	0.0		9.4	3.6	96.4	0.0	10.4	60.3	0.0		4.5	1.9	98.1	0.0	4.5	64.1	0.0		0.0	0.0	100.0	0.0	0.0	100.0	0.0		25.0	0.0
ALDH1B1	59.5436627955979	0.789205615185928	1.09174894359643	0.444149218625073	0.0	0.0		19.6	1.1	98.4	0.5	20.7	37.5	0.0		5.3	0.0	100.0	0.0	5.3	36.8	0.0		14.1	1.7	97.9	0.4	15.6	46.9	0.0		13.0	2.2	97.8	0.0	14.5	45.5	0.0		50.0	0.0	100.0	0.0	50.0	25.0	0.0		15.0	0.0
ALDH2	14.5023163752139	0.143330543165426	0	-1.95106957853397	0.0	0.0		13.7	0.0	100.0	0.0	13.7	63.4	0.0		0.0	0.0	100.0	0.0	0.0	66.7	0.0		2.6	0.0	100.0	0.0	2.6	72.4	0.0		17.3	0.0	100.0	0.0	17.3	70.4	0.0		100.0	0.0	100.0	0.0	100.0	0.0	0.0		0	0
ALDH3A1	18.162856231203	0.21499581474814	0.218349788719286	0.018145177798268	0.0	0.0		5.8	3.2	94.2	2.6	5.8	67.7	0.0		16.7	0.0	66.7	33.3	16.7	50.0	0.0		4.1	4.1	93.9	2.0	4.1	72.4	0.0		2.6	3.1	96.9	0.0	2.6	69.8	0.0		0	0	0	0	0	0	0		0.0	0.0
ALDH3A2	23.1102378622175	0.143774357053468	0.109174894359643	-0.283764858956835	0.0	0.0		9.9	0.0	100.0	0.0	9.9	53.4	0.0		16.7	0.0	100.0	0.0	16.7	33.3	0.0		8.6	0.5	99.5	0.0	8.6	51.4	0.0		13.4	0.0	100.0	0.0	13.4	48.9	0.0		0.0	0.0	100.0	0.0	0.0	50.0	0.0		25.0	0.0
ALDH3B1	21.9456661482802	0.286661086330853	0.436699577438571	0.531734548135818	0.0	0.0		3.8	4.2	95.8	0.0	4.2	41.4	0.0		0.0	0.0	100.0	0.0	0.0	100.0	0.0		0.8	3.4	96.6	0.0	1.1	37.4	0.0		3.6	3.0	97.0	0.0	4.2	47.1	0.0		0.0	0.0	100.0	0.0	0.0	0.0	0.0		12.2	2.4
ALDH3B2	18.6023448930746	0.358770171801608	0.545874471798214	0.543718515629653	0.0	0.0		6.5	0.0	100.0	0.0	6.5	64.0	0.0		0.0	0.0	100.0	0.0	0.0	30.0	0.0		5.7	0.0	100.0	0.0	5.7	60.4	0.0		4.1	0.0	100.0	0.0	4.1	56.4	0.0		0.0	0.0	100.0	0.0	0.0	0.0	0.0		0.0	0.0
ALDH5A1	0	0	0	0	0.0	0.0		0	0	0	0	0	0	0		0	0	0	0	0	0	0		0	0	0	0	0	0	0		0	0	0	0	0	0	0		0	0	0	0	0	0	0		0	0
ALDH7A1	69.8445973929417	0.502100714967034	0.7642242605175	0.560494739055141	0.0	0.0		6.2	0.4	96.4	3.1	6.2	62.1	0.0		3.9	1.3	98.7	0.0	3.9	72.4	0.0		7.2	0.4	97.9	1.7	7.2	62.3	0.0		9.7	0.8	97.1	2.1	9.9	52.6	0.0		12.5	0.0	100.0	0.0	12.5	12.5	0.0		9.4	0.0
ALDH8A1	10.0760125445159	0.14421817094151	0.109174894359643	-0.287065378056646	0.0	0.0		7.6	0.0	100.0	0.0	7.6	60.5	0.0		50.0	0.0	100.0	0.0	50.0	0.0	0.0		23.4	0.0	100.0	0.0	23.4	41.9	0.0		16.0	0.0	100.0	0.0	16.0	59.5	0.0		0.0	0.0	100.0	0.0	0.0	33.3	0.0		0.0	0.0
ALDH9A1	0	0	0	0	0.0	0.0		0	0	0	0	0	0	0		0	0	0	0	0	0	0		0	0	0	0	0	0	0		0	0	0	0	0	0	0		0	0	0	0	0	0	0		0	0
ALDOA	31.4423469821818	0.286661086330853	0.545874471798214	0.823711467538413	0.0	0.0		32.1	5.0	95.0	0.0	32.6	43.7	0.0		33.3	0.0	100.0	0.0	33.3	55.6	0.0		20.7	4.6	95.4	0.0	21.4	52.4	0.0		26.2	4.2	95.8	0.0	26.4	46.0	0.0		0.0	0.0	100.0	0.0	0.0	100.0	0.0		11.1	0.0
ALDOB	0.718800328884943	0	0	0	0.0	0.0		30.0	0.0	100.0	0.0	30.0	57.5	0.0		0.0	0.0	100.0	0.0	0.0	100.0	0.0		42.9	0.0	100.0	0.0	42.9	47.6	0.0		33.3	0.0	100.0	0.0	33.3	50.0	0.0		0	0	0	0	0	0	0		0	0
ALDOC	0.427572038826794	0	0	0	0.0	0.0		0.0	0.0	100.0	0.0	0.0	100.0	0.0		0.0	0.0	100.0	0.0	0.0	100.0	0.0		0.0	0.0	100.0	0.0	0.0	100.0	0.0		0.0	0.0	100.0	0.0	0.0	100.0	0.0		0	0	0	0	0	0	0		0	0
ALG1	57.8087265649036	0.574209800437789	0.436699577438571	-0.358999486499094	0.0	0.0		14.7	0.0	99.1	0.9	14.7	40.8	0.0		2.9	0.0	100.0	0.0	2.9	65.7	0.0		14.5	0.0	99.1	0.9	14.5	43.1	0.0		16.3	0.0	99.8	0.2	16.3	47.2	0.0		0.0	0.0	100.0	0.0	0.0	46.7	0.0		15.0	0.0
ALG10	7.96918318657714	0.0721090854707548	0.218349788719286	1.13594420484487	0.0	0.0		19.7	0.0	100.0	0.0	19.7	37.1	0.0		0.0	0.0	100.0	0.0	0.0	50.0	0.0		18.3	0.0	100.0	0.0	18.3	42.3	0.0		24.3	0.0	100.0	0.0	24.3	42.1	0.0		100.0	0.0	100.0	0.0	100.0	0.0	0.0		0.0	0.0
ALG10B	5.7555856126872	0	0.218349788719286	2.42411475222963	0.0	0.0		29.7	0.0	100.0	0.0	29.7	48.6	0.0		0.0	0.0	100.0	0.0	0.0	100.0	0.0		31.4	0.0	100.0	0.0	31.4	65.7	0.0		38.5	0.0	100.0	0.0	38.5	55.8	0.0		100.0	0.0	100.0	0.0	100.0	0.0	0.0		0	0
ALG11	30.9411851939012	0.287992527994978	0.545874471798214	0.8180170882627	0.0	0.0		0.0	0.0	0.0	100.0	15.8	34.2	0.0		0.0	0.0	0.0	100.0	0.0	57.1	0.0		0.0	0.0	0.0	100.0	20.3	22.1	0.0		0.0	0.0	0.0	100.0	16.7	26.7	0.0		0.0	0.0	0.0	100.0	11.1	11.1	0.0		0.0	0.0
ALG13	1.13442276049023	0	0	0	0.0	0.0		62.9	0.0	100.0	0.0	62.9	37.1	0.0		100.0	0.0	100.0	0.0	100.0	0.0	0.0		52.7	0.0	100.0	0.0	52.7	30.8	0.0		46.4	0.0	100.0	0.0	46.4	40.5	0.0		0	0	0	0	0	0	0		0	0
ALG14	0	0	0	0	0.0	0.0		0	0	0	0	0	0	0		0	0	0	0	0	0	0		0	0	0	0	0	0	0		0	0	0	0	0	0	0		0	0	0	0	0	0	0		0	0
ALG1L	0.423588836419626	0	0	0	0.0	0.0		0.0	0.0	100.0	0.0	0.0	30.8	0.0		0.0	0.0	100.0	0.0	0.0	100.0	0.0		0.0	0.0	100.0	0.0	0.0	41.2	0.0		0.0	0.0	100.0	0.0	0.0	70.6	0.0		0	0	0	0	0	0	0		0	0
ALG1L2	0	0	0	0	0.0	0.0		0.0	0.0	0.0	100.0	0.0	100.0	0.0		0	0	0	0	0	0	0		0	0	0	0	0	0	0		0.0	0.0	0.0	100.0	0.0	100.0	0.0		0	0	0	0	0	0	0		0	0
ALG2	7.68383020505097	0.21499581474814	0.436699577438571	0.87706194761151	0.0	0.0		0.8	0.0	100.0	0.0	0.8	57.4	0.0		0.0	0.0	100.0	0.0	0.0	100.0	0.0		6.0	4.5	95.5	0.0	6.0	67.2	0.0		0.7	0.0	100.0	0.0	0.7	71.1	0.0		0	0	0	0	0	0	0		0.0	0.0
ALG3	23.427456463001	0.287104900218894	0.873399154877143	1.45375681323444	0.0	0.0		10.3	0.0	100.0	0.0	10.3	69.8	0.0		0.0	0.0	100.0	0.0	0.0	84.2	0.0		4.2	0.0	100.0	0.0	4.2	62.8	0.0		7.7	0.0	100.0	0.0	7.7	64.7	0.0		0.0	0.0	100.0	0.0	0.0	99.9	0.0		0.1	0.0
ALG5	0.624379700470339	0	0	0	0.0	0.0		0.0	0.0	100.0	0.0	0.0	100.0	0.0		0	0	0	0	0	0	0		0	0	0	0	0	0	0		33.3	0.0	100.0	0.0	33.3	66.7	0.0		0	0	0	0	0	0	0		0	0
ALG6	11.3311876904414	0.215883442524223	0.109174894359643	-0.740181131672455	0.0	0.0		12.3	0.0	100.0	0.0	12.3	58.2	0.0		0.0	0.0	100.0	0.0	0.0	50.0	0.0		16.9	0.0	100.0	0.0	16.9	49.4	0.0		21.2	0.0	100.0	0.0	21.2	63.7	0.0		50.0	0.0	100.0	0.0	50.0	50.0	0.0		0.0	0.0
ALG9	34.527021443354	0.429991629496279	0.655049366157857	0.55471502858693	0.0	0.0		7.9	15.0	85.0	0.0	11.2	50.5	0.0		26.7	10.0	90.0	0.0	30.0	50.0	0.0		8.8	13.1	86.9	0.0	12.5	53.3	0.0		8.6	12.4	87.6	0.0	11.4	57.5	0.0		40.0	0.0	100.0	0.0	40.0	60.0	0.0		33.3	5.6
ALK	6.19235681970553	0.143774357053468	0	-1.95437766569864	0.0	0.0		0.0	0.0	100.0	0.0	0.0	87.9	0.0		0.0	0.0	100.0	0.0	0.0	100.0	0.0		3.2	0.0	100.0	0.0	3.2	80.6	0.0		11.1	0.0	100.0	0.0	11.1	72.2	0.0		0.0	0.0	100.0	0.0	0.0	0.0	0.0		0	0
ALKBH1	35.7248575459066	0.575541242101913	0.218349788719286	-1.22099025256825	0.0	0.0		5.7	0.0	100.0	0.0	5.7	51.9	0.0		12.5	0.0	100.0	0.0	12.5	50.0	0.0		7.2	0.0	100.0	0.0	7.2	60.8	0.0		4.2	0.0	100.0	0.0	4.2	67.9	0.0		12.5	0.0	100.0	0.0	12.5	62.5	0.0		0.0	0.0
ALKBH2	0.0984038308217724	0	0	0	0.0	0.0		0.0	0.0	60.0	40.0	0.0	100.0	0.0		0.0	0.0	60.0	40.0	0.0	100.0	0.0		0.0	0.0	60.0	40.0	0.0	100.0	0.0		0.0	0.0	60.0	40.0	0.0	100.0	0.0		0	0	0	0	0	0	0		0	0
ALKBH3	0	0	0	0	0.0	0.0		0	0	0	0	0	0	0		0	0	0	0	0	0	0		0.0	0.0	100.0	0.0	0.0	20.0	0.0		0	0	0	0	0	0	0		0	0	0	0	0	0	0		0	0
ALKBH4	16.7879530387282	0.429991629496279	0.218349788719286	-0.838894494876028	0.0	0.0		1.6	0.0	100.0	0.0	1.6	82.0	0.0		0.0	0.0	100.0	0.0	0.0	100.0	0.0		1.9	0.0	100.0	0.0	1.9	72.7	0.0		0.6	0.0	100.0	0.0	0.6	75.6	0.0		0.0	0.0	100.0	0.0	0.0	100.0	0.0		0.0	0.0
ALKBH5	0	0	0	0	0.0	0.0		0	0	0	0	0	0	0		0	0	0	0	0	0	0		0	0	0	0	0	0	0		0	0	0	0	0	0	0		0	0	0	0	0	0	0		0	0
ALKBH6	0	0	0	0	0.0	0.0		0	0	0	0	0	0	0		0	0	0	0	0	0	0		0	0	0	0	0	0	0		0	0	0	0	0	0	0		0	0	0	0	0	0	0		0	0
ALKBH7	0.85116087524642	0	0	0	0.0	0.0		0	0	0	0	0	0	0		0	0	0	0	0	0	0		0.0	0.0	100.0	0.0	0.0	100.0	0.0		100.0	0.0	100.0	0.0	100.0	0.0	0.0		0	0	0	0	0	0	0		0	0
ALKBH8	0	0	0	0	0.0	0.0		0.0	0.0	100.0	0.0	0.0	100.0	0.0		0	0	0	0	0	0	0		0.0	0.0	100.0	0.0	0.0	100.0	0.0		0.0	0.0	100.0	0.0	0.0	100.0	0.0		0	0	0	0	0	0	0		0	0
ALLC	0	0	0	0	0.0	0.0		0	0	0	0	0	0	0		0	0	0	0	0	0	0		0	0	0	0	0	0	0		0	0	0	0	0	0	0		0	0	0	0	0	0	0		0	0
ALMS1	0	0	0	0	0.0	0.0		0.0	0.0	100.0	0.0	0.0	100.0	0.0		0	0	0	0	0	0	0		0.0	0.0	100.0	0.0	0.0	100.0	0.0		0.0	0.0	100.0	0.0	0.0	100.0	0.0		0	0	0	0	0	0	0		0	0
ALOX12	0	0	0	0	0.0	0.0		0	0	0	0	0	0	0		0	0	0	0	0	0	0		0	0	0	0	0	0	0		0	0	0	0	0	0	0		0	0	0	0	0	0	0		0	0
ALOX12B	70.3087341302004	0.502100714967034	1.74679830975429	1.70242510118562	0.0	0.0		11.3	2.3	97.7	0.0	11.3	58.1	0.0		0.0	0.0	100.0	0.0	0.0	81.8	0.0		8.1	1.7	98.3	0.0	8.1	49.9	0.0		8.1	1.3	98.7	0.0	8.1	59.4	0.0		0.0	0.0	100.0	0.0	0.0	62.5	0.0		7.1	0.0
ALOX15	9.82169039918494	0.0721090854707548	0.218349788719286	1.13594420484487	0.0	0.0		0.0	0.0	100.0	0.0	0.0	85.0	0.0		25.0	0.0	100.0	0.0	25.0	75.0	0.0		0.0	0.0	100.0	0.0	0.0	88.3	0.0		0.0	0.0	100.0	0.0	0.0	92.2	0.0		0.0	0.0	100.0	0.0	0.0	100.0	0.0		0.0	0.0
ALOX15B	92.4925246556719	1.43508068720643	1.96514809847357	0.440344552588786	0.0	0.0		11.9	2.5	97.5	0.0	11.9	47.5	0.0		3.6	0.0	100.0	0.0	3.6	78.2	0.0		13.2	1.7	98.3	0.0	13.2	44.7	0.0		13.7	4.0	95.9	0.1	13.8	45.0	0.0		4.2	0.0	100.0	0.0	4.2	63.9	0.0		8.1	0.0
[truncated: 17,545 more rows]
[truncated: 6 more columns]
